# Supplementary material for: Genomic similarity between gastroesophageal junction and esophageal Barrett's adenocarcinomas
Source: Oncotarget. 2016 Jun 23;7(34):54867–82. doi: 10.18632/oncotarget.10253 (PMC5342387; doi:10.18632/oncotarget.10253)
Supplement: Supplementary file 2 [file oncotarget-07-54867-s002.xlsx]

## Sheet: Sup Table S2
Sup Table S2: Transcripts differentially expressed between GEJAC and tEAC (ANOVA p < 0.01) - gene list and DAVID ontology results
				ANOVA < 0.01	ALL 266213
			FC>1.3	148	375
			FC>1.5	40	72
			FC>2	8	8
			FC>-1.3	218	407
			FC>-1.5	56	92
			FC>-2	3	8
		1368
		321					0.01
							0.001
			GROUP MEANS					ANOVA		FOLD CHANGE		ENTREZ-ID GENE LIST in DAVID						hsa05322:Systemic lupus erythematosus					hsa04514:Cell adhesion molecules (CAMs)
ProbeID	. SYMBOL .	EntrezGene	normal esoph (N=8)	normal gastric (N=5)	GEJAC (N=70)	tEAC (N=52)		tEAC vs GEJAC		tEAC / GEJAC		Category	Term	Count	Genes	Benjamini		ID	Gene Name	Species	FC		ID	Gene Name	Species	FC
17107167	CT45A2	728911	3.70641	3.71334	5.00485	6.43754		0.000476329		2.69949		KEGG_PATHWAY	hsa05322:Systemic lupus erythematosus	17	3126, 958, 3125, 8329, 128312, 3119, 3018, 100132417, 717, 8340, 727, 92815, 2209, 8346, 8294, 8337, 8336, 8332, 2214, 8357, 8330, 8356	4.87377e-05		958	CD40 molecule, TNF receptor superfamily member 5	Homo sapiens	1.31298		958	CD40 molecule, TNF receptor superfamily member 5	Homo sapiens	1.31298
17114461		NA	4.3418	4.31881	5.49137	6.81275		0.000320084		2.49905		SP_PIR_KEYWORDS	polymorphism	660	7205, 54101, 54102, 6772, 27068, 282890, 22905, 79087, 8320, 6357, 22901, 6355, 2209, 2859, 3486, 2957, 6768, 2956, 6498, 80736, 10611, 390038, 1824, 80737, 1829, 84074, 80739, 85461, 196463, 8870, 8407, 2014, 118987, 5364, 57212, 5357, 51162, 59351, 10626, 6368, 6877, 10623, 84894, 1812, 84280, 120065, 1814, 2842, 120066, 8208, 2214, 126731, 5252, 8864, 823, 170572, 51191, 25777, 313, 51393, 796…	0.00350723		2209	Fc fragment of IgG, high affinity Ic, receptor (CD64); Fc fragment of IgG, high affinity Ia, receptor (CD64)	Homo sapiens	1.40431		50848	F11 receptor	Homo sapiens	0.855328
17114453		NA	3.95898	3.93001	5.13968	6.45303		0.000675382		2.48516		KEGG_PATHWAY	hsa04514:Cell adhesion molecules (CAMs)	16	3126, 958, 2734, 57555, 1002, 3125, 3119, 257194, 3385, 8174, 6385, 3696, 6614, 4359, 3655, 50848	0.00446425		2214	Fc fragment of IgG, low affinity IIIa, receptor (CD16a)	Homo sapiens	1.26935		1002	cadherin 4, type 1, R-cadherin (retinal)	Homo sapiens	1.12399
17107175	CT45A3	441519	3.85486	3.87062	5.13301	6.43349		0.000976115		2.46311		KEGG_PATHWAY	hsa05412:Arrhythmogenic right ventricular cardiomyopathy (ARVC)	10	3673, 3696, 1824, 1829, 3655, 3728, 1495, 4000, 3694, 6934	0.0563702		717	complement component 2	Homo sapiens	1.33905		2734	golgi apparatus protein 1	Homo sapiens	1.10412
17107867	MAGEA6	4105	2.52862	2.33982	3.99702	5.13251		0.00411599		2.19694		KEGG_PATHWAY	hsa04360:Axon guidance	13	1948, 1969, 4775, 3845, 57715, 10509, 5364, 5532, 56920, 8633, 6585, 11261, 23380	0.0660579		727	complement component 5	Homo sapiens	1.35589		3655	integrin, alpha 6	Homo sapiens	0.848377
17107183	SAGE1	55511	2.35715	2.34748	3.06853	4.17888		0.00107545		2.15899		KEGG_PATHWAY	hsa05200:Pathways in cancer	24	1488, 3673, 9618, 5899, 6772, 5970, 3845, 5468, 1026, 3728, 6513, 3918, 5291, 8822, 354, 3914, 356, 80326, 4088, 3065, 2956, 3655, 1495, 6934	0.0707763		8332	histone cluster 1, H2ag; histone cluster 1, H2ah; histone cluster 1, H2ai; histone cluster 1, H2ak; histone cluster 1, H2al; histone cluster 1, H2am	Homo sapiens	1.29923		3696	integrin, beta 8	Homo sapiens	0.723298
16927739	IGLV1-44	28823	1.63783	2.43061	2.98884	4.00349		0.00285063		2.02042		UP_SEQ_FEATURE	sequence variant	678	7205, 54101, 54102, 6772, 27068, 282890, 22905, 79087, 8320, 6357, 22901, 6355, 2209, 2859, 3486, 2957, 6768, 2956, 6498, 80736, 10611, 390038, 1824, 80737, 1829, 84074, 80739, 85461, 196463, 5224, 8870, 8407, 2014, 118987, 5364, 57212, 5357, 51162, 59351, 10626, 6368, 6877, 10623, 84894, 1812, 84280, 120065, 1814, 2842, 120066, 8208, 2214, 126731, 5252, 8864, 823, 170572, 51191, 25777, 313, 5139…	0.0826609		3018	histone cluster 1, H2bb	Homo sapiens	1.46587		3385	intercellular adhesion molecule 3	Homo sapiens	1.26143
17005884	OR2B6	26212	2.5308	2.37824	3.5605	4.57154		4.81363e-05		2.01536		KEGG_PATHWAY	hsa04512:ECM-receptor interaction	9	3918, 3673, 3914, 3696, 6385, 7450, 3381, 3655, 3694	0.135682		8346	histone cluster 1, H2bi; histone cluster 1, H2bg; histone cluster 1, H2be; histone cluster 1, H2bf; histone cluster 1, H2bc	Homo sapiens	1.32209		3119	major histocompatibility complex, class II, DQ beta 1; similar to major histocompatibility complex, class II, DQ beta 1	Homo sapiens	1.24372
16701007	LOC339535	339535	5.51623	2.88279	3.45754	4.40216		0.0016308		1.92468		SP_PIR_KEYWORDS	tumor antigen	9	10916, 139604, 4101, 4113, 4111, 4110, 4105, 4109, 4108	0.138518		8340	histone cluster 1, H2bl	Homo sapiens	1.28076		3125	major histocompatibility complex, class II, DR beta 3	Homo sapiens	0.552825
16931499	LOC284930	284930	3.52384	3.04719	4.41377	5.34483		0.00182745		1.90668		KEGG_PATHWAY	hsa05320:Autoimmune thyroid disease	7	3126, 958, 5551, 3125, 356, 3119, 3440	0.138797		8357	histone cluster 1, H3j; histone cluster 1, H3i; histone cluster 1, H3h; histone cluster 1, H3g; histone cluster 1, H3f; histone cluster 1, H3e; histone cluster 1, H3d; histone cluster 1, H3c; histone cluster 1, H3b; histone cluster 1, H3a; histone cluster 1, H2ad; histone cluster 2, H3a; histone cluster 2, H3c; histone cluster 2, H3d	Homo sapiens	1.40232		3126	major histocompatibility complex, class II, DR beta 4; major histocompatibility complex, class II, DR beta 1	Homo sapiens	1.28773
16797444		NA	5.32744	7.15627	6.64894	7.57777		0.00962902		1.90372		KEGG_PATHWAY	hsa04144:Endocytosis	15	8853, 57154, 79720, 9815, 84612, 10617, 22905, 3949, 57403, 23362, 1212, 92421, 23327, 5878, 7251	0.142442		8294	histone cluster 1, H4l; histone cluster 1, H4k; histone cluster 4, H4; histone cluster 1, H4h; histone cluster 1, H4j; histone cluster 1, H4i; histone cluster 1, H4d; histone cluster 1, H4c; histone cluster 1, H4f; histone cluster 1, H4e; histone cluster 1, H4b; histone cluster 1, H4a; histone cluster 2, H4a; histone cluster 2, H4b	Homo sapiens	1.30172		8174	mucosal vascular addressin cell adhesion molecule 1	Homo sapiens	0.816169
16734355	H19	283120	7.45003	5.27898	8.03113	8.88737		0.00308686		1.81031		KEGG_PATHWAY	hsa04710:Circadian rhythm	4	4862, 8864, 8553, 9572	0.14778		8337	histone cluster 2, H2aa3; histone cluster 2, H2aa4	Homo sapiens	1.20237		4359	myelin protein zero	Homo sapiens	1.11805
17025697	MIR3939	100500857	6.63963	4.84571	6.0445	6.88752		0.00138223		1.7938		KEGG_PATHWAY	hsa04210:Apoptosis	9	5291, 823, 1677, 356, 5970, 3656, 9941, 5532, 11261	0.151041		92815	histone cluster 3, H2a	Homo sapiens	1.26942		57555	neuroligin 2	Homo sapiens	1.2297
16922747	DSCR8	84677	2.30636	2.35494	3.1861	4.02183		0.00732379		1.78477		KEGG_PATHWAY	hsa03430:Mismatch repair	5	5424, 5425, 2956, 57804, 9156	0.153344		128312	histone cluster 3, H2bb	Homo sapiens	1.39073		257194	neuronal growth regulator 1	Homo sapiens	0.764897
16922443	CLIC6	54102	4.25765	10.2203	6.97336	7.80652		0.000713731		1.78158		KEGG_PATHWAY	hsa05330:Allograft rejection	6	3126, 958, 5551, 3125, 356, 3119	0.159783		3119	major histocompatibility complex, class II, DQ beta 1; similar to major histocompatibility complex, class II, DQ beta 1	Homo sapiens	1.24372		6614	sialic acid binding Ig-like lectin 1, sialoadhesin	Homo sapiens	1.3108
16968653	IBSP	3381	3.23207	3.10891	5.06783	5.84602		0.00503099		1.71497		KEGG_PATHWAY	hsa03440:Homologous recombination	5	5424, 5425, 5889, 57804, 641	0.164216		3125	major histocompatibility complex, class II, DR beta 3	Homo sapiens	0.552825		6385	syndecan 4	Homo sapiens	0.784127
16797427		NA	1.22527	1.29128	1.72748	2.50112		0.000988627		1.70958		KEGG_PATHWAY	hsa04062:Chemokine signaling pathway	14	5331, 2309, 6772, 5970, 1230, 3845, 2268, 196883, 57580, 6362, 5291, 6357, 6355, 6368	0.164491		3126	major histocompatibility complex, class II, DR beta 4; major histocompatibility complex, class II, DR beta 1	Homo sapiens	1.28773
16932914	ZNF280B	140883	4.41589	5.0558	5.27772	6.0487		0.000861134		1.70643		KEGG_PATHWAY	hsa04940:Type I diabetes mellitus	6	3126, 5551, 3125, 356, 3119, 3382	0.166991
17055447	MEOX2	4223	5.85739	3.95295	4.98541	5.75491		0.000505279		1.70468		GOTERM_CC_FAT	GO:0019898~extrinsic to membrane	41	9600, 23239, 26515, 54101, 201176, 10044, 54518, 22872, 5331, 79720, 200879, 1577, 3728, 3382, 10617, 6768, 2011, 5329, 7251, 8853, 29785, 26499, 1263, 415117, 9088, 25998, 6293, 9732, 10211, 60561, 8825, 2780, 7430, 10602, 7262, 92421, 23312, 51760, 23062, 5774, 10435	0.182071		100132417	Fc fragment of IgG, high affinity Ic, receptor (CD64); Fc fragment of IgG, high affinity Ia, receptor (CD64)	Homo sapiens	0.813902
17107896	CSAG2	728461	5.11018	4.96579	6.11527	6.87374		0.00922958		1.69169		KEGG_PATHWAY	hsa04142:Lysosome	10	1514, 79158, 22901, 8905, 1212, 4125, 2760, 1075, 130340, 23062	0.183747		8330	histone cluster 1, H2ag; histone cluster 1, H2ah; histone cluster 1, H2ai; histone cluster 1, H2ak; histone cluster 1, H2al; histone cluster 1, H2am	Homo sapiens	1.23484
17115050	MAGEA12	4111	2.47513	2.9232	3.18277	3.93952		0.00442516		1.68968		KEGG_PATHWAY	hsa04530:Tight junction	11	27134, 5516, 92359, 55844, 3845, 22808, 57530, 1495, 9414, 84612, 50848	0.184205		8329	histone cluster 1, H2ag; histone cluster 1, H2ah; histone cluster 1, H2ai; histone cluster 1, H2ak; histone cluster 1, H2al; histone cluster 1, H2am	Homo sapiens	1.28297
16728141	GAL	51083	4.27198	4.19374	5.49956	6.24227		0.0056053		1.67331		KEGG_PATHWAY	hsa04621:NOD-like receptor signaling pathway	7	7205, 22861, 6357, 6355, 6300, 5970, 10910	0.185006		8336	histone cluster 1, H2ag; histone cluster 1, H2ah; histone cluster 1, H2ai; histone cluster 1, H2ak; histone cluster 1, H2al; histone cluster 1, H2am	Homo sapiens	1.23049
16786650		NA	3.33876	2.10978	4.56802	5.30053		5.27482e-05		1.66152		KEGG_PATHWAY	hsa04650:Natural killer cell mediated cytotoxicity	11	5291, 5551, 10870, 356, 4775, 3845, 27040, 5532, 3440, 2214, 11261	0.186431		8356	histone cluster 1, H3j; histone cluster 1, H3i; histone cluster 1, H3h; histone cluster 1, H3g; histone cluster 1, H3f; histone cluster 1, H3e; histone cluster 1, H3d; histone cluster 1, H3c; histone cluster 1, H3b; histone cluster 1, H3a; histone cluster 1, H2ad; histone cluster 2, H3a; histone cluster 2, H3c; histone cluster 2, H3d	Homo sapiens	1.30894
16791527	LOC728755	728755	1.5028	1.63013	1.94592	2.67708		0.00461706		1.65998		UP_SEQ_FEATURE	domain:MAGE	9	10916, 139604, 4101, 4113, 4111, 4110, 4105, 4109, 4108	0.195258
16990267	PCDHB5	26167	6.02866	5.51586	5.9121	6.63959		0.00536545		1.65576		KEGG_PATHWAY	hsa04620:Toll-like receptor signaling pathway	9	5291, 958, 148022, 5606, 6300, 6772, 5970, 7097, 3440	0.200932
16837344		NA	3.66779	3.61868	4.9325	5.65256		0.00174449		1.64725		GOTERM_BP_FAT	GO:0007623~circadian rhythm	11	23239, 4862, 220202, 5551, 9956, 8864, 9572, 8993, 1812, 1814, 100	0.211901
16789790	KIAA0125	9834	4.4772	5.83298	5.93522	6.63079		0.00581247		1.61952		PIR_SUPERFAMILY	PIRSF005491:tumor associated protein MAGE	7	139604, 4101, 4113, 4111, 4105, 4109, 4108	0.213975
16748248	CLEC12A	160364	4.49133	4.32111	5.00124	5.67875		0.000202723		1.59937		SP_PIR_KEYWORDS	sh3 domain	22	8853, 346389, 201176, 5194, 9732, 64787, 257364, 2268, 94134, 9414, 23268, 143872, 27134, 54869, 153769, 55971, 23607, 4145, 11252, 51429, 4643, 23380	0.225236
16833224	CCL8	6355	3.51614	3.59833	3.71634	4.38836		0.000907797		1.5933		KEGG_PATHWAY	hsa04722:Neurotrophin signaling pathway	10	5291, 356, 6300, 2309, 5163, 5970, 7534, 397, 3845, 3656	0.226075
16885705	LOC440910	440910	3.83882	4.00646	4.87293	5.54208		0.00535317		1.59013		KEGG_PATHWAY	hsa04660:T cell receptor signaling pathway	9	5291, 6300, 5163, 5970, 4775, 3845, 27040, 5532, 11261	0.232007
17107625	MAGEA9	4108	4.46993	4.69235	5.0281	5.68836		0.000510109		1.58037		GOTERM_CC_FAT	GO:0043296~apical junction complex	13	8825, 9069, 27134, 57619, 64065, 92359, 1824, 1829, 57530, 3728, 9414, 84612, 50848	0.23402
16806624	LOC283710	283710	3.53394	6.86752	5.6646	6.32042		0.000665739		1.57551		KEGG_PATHWAY	hsa04610:Complement and coagulation cascades	7	717, 462, 727, 7450, 2160, 5329, 1604	0.235034
16884304	ACOXL	55289	3.29473	3.54418	4.79294	5.43984		0.000612984		1.5658		SP_PIR_KEYWORDS	phosphoprotein	424	7205, 54101, 54102, 6772, 27068, 10617, 22905, 2209, 3486, 374395, 2957, 2956, 2011, 6498, 10611, 1824, 1829, 80739, 85461, 5224, 8407, 63935, 118987, 5364, 5357, 143872, 10626, 129831, 10623, 84894, 1812, 84280, 8208, 5214, 80727, 126731, 5252, 10870, 8864, 25777, 25776, 51393, 7335, 8853, 55930, 1447, 55200, 55100, 140883, 10079, 5341, 5339, 10602, 85456, 6385, 55139, 10859, 57482, 59307, 5331,…	0.245065
17080082	ANGPT1	284	4.70168	4.99102	5.17763	5.82435		2.07696e-06		1.56561		GOTERM_CC_FAT	GO:0016327~apicolateral plasma membrane	13	8825, 9069, 27134, 57619, 64065, 92359, 1824, 1829, 57530, 3728, 9414, 84612, 50848	0.2482
17102327	MAGEB2	4113	2.47649	2.27593	2.58496	3.19382		0.00423205		1.52505		GOTERM_CC_FAT	GO:0030054~cell junction	43	7205, 54518, 2702, 9578, 57530, 3728, 9414, 2707, 84612, 3382, 6513, 27134, 57619, 2274, 1824, 81607, 1829, 3655, 145389, 85461, 127534, 50848, 1488, 9069, 3673, 5097, 29780, 92359, 57622, 23268, 8825, 3060, 64065, 23362, 84258, 6385, 4008, 23312, 51760, 9463, 54751, 1495, 51474	0.253338
17011255	LIN28B	389421	2.23921	2.12005	2.82826	3.4244		0.00847779		1.51167		SP_PIR_KEYWORDS	nucleosome core	9	8329, 128312, 3018, 8340, 92815, 8294, 8337, 8346, 8336, 8332, 8357, 8356, 8330	0.253383
17115002	MAGEA10	4109	2.24391	2.05402	2.52335	3.11824		8.22113e-05		1.51035		GOTERM_CC_FAT	GO:0044459~plasma membrane part	137	7205, 1002, 54518, 22872, 3728, 5023, 27134, 2859, 6768, 2150, 1824, 130340, 65059, 1829, 145389, 85461, 1528, 1488, 92359, 29780, 5364, 3694, 23268, 3918, 285830, 3001, 2760, 1812, 1814, 23312, 51760, 2842, 1495, 9052, 3126, 3125, 3746, 65082, 9986, 3845, 54734, 9578, 51393, 84612, 3949, 727, 57619, 2274, 6580, 3696, 81607, 100, 6569, 5899, 225, 3119, 5341, 10211, 7430, 2780, 113235, 6385, 4008,…	0.255338
16760792	CD163	9332	6.26067	6.77819	7.54634	8.13629		0.000485014		1.5052		KEGG_PATHWAY	hsa00230:Purine metabolism	11	132, 5424, 5425, 10623, 55703, 5198, 5634, 196883, 100, 57804, 30834	0.265332
16868481	OLFM2	93145	7.72608	4.86348	6.62228	7.21113		0.001604		1.50405		KEGG_PATHWAY	hsa05332:Graft-versus-host disease	5	3126, 5551, 3125, 356, 3119	0.267645
16762053	SLCO1A2	6579	1.93144	2.13368	2.46633	3.05206		0.00240405		1.50081		GOTERM_CC_FAT	GO:0070161~anchoring junction	18	7205, 3673, 54518, 29780, 3728, 9414, 57619, 64065, 2274, 6385, 4008, 81607, 1824, 54751, 1829, 3655, 1495, 51474	0.2743
16753767	IFNG-AS1	100885789	4.23371	5.5858	5.48199	6.06517		0.00869624		1.49815		KEGG_PATHWAY	hsa04370:VEGF signaling pathway	7	5291, 8399, 6300, 4775, 3845, 5532, 11261	0.275606
16697062	NMNAT2	23057	4.70862	4.40141	5.17791	5.75374		0.00696903		1.49054		KEGG_PATHWAY	hsa05220:Chronic myeloid leukemia	7	1488, 5291, 5970, 4088, 3065, 3845, 1026	0.275606
16784201	PTGDR	5729	5.15624	5.6272	5.10103	5.67422		0.000301159		1.48781		GOTERM_CC_FAT	GO:0030018~Z disc	8	2274, 3880, 5664, 2317, 10611, 5532, 3728, 57159	0.277212
16769481	ALDH1L2	160428	5.05371	8.4452	6.83072	7.40281		0.00109876		1.48667		GOTERM_CC_FAT	GO:0005886~plasma membrane	217	7205, 54102, 160364, 3728, 2209, 2859, 6768, 2011, 55640, 6614, 1824, 390038, 1829, 65059, 390195, 80739, 85461, 1488, 8407, 92359, 23647, 5364, 23268, 3918, 51768, 1812, 84894, 1814, 120065, 120066, 2842, 51760, 1495, 2214, 80727, 823, 282770, 3746, 170572, 9986, 3845, 14, 51393, 3949, 57619, 727, 116511, 2831, 8853, 221188, 5899, 225, 124935, 5341, 10211, 5339, 6385, 1839, 132112, 5774, 10859, …	0.300528
16927759		NA	3.20478	3.21798	3.39278	3.96078		0.00361112		1.48247		KEGG_PATHWAY	hsa04664:Fc epsilon RI signaling pathway	7	5291, 8399, 5606, 6300, 5163, 3845, 27040	0.305661
16703407	APBB1IP	54518	6.26362	6.08207	6.9702	7.53415		0.000528571		1.47832		SP_PIR_KEYWORDS	cell junction	36	7205, 54518, 2702, 57530, 3728, 9414, 2707, 84612, 3382, 57619, 27134, 1824, 81607, 1829, 100, 85461, 127534, 50848, 1488, 9069, 5097, 29780, 92359, 57622, 23268, 8825, 3060, 64065, 23362, 84258, 23312, 51760, 54751, 9463, 1495, 51474	0.305905
16688999	MCOLN2	255231	5.83567	5.71116	6.39786	6.95056		0.000234323		1.46682		GOTERM_BP_FAT	GO:0048511~rhythmic process	18	23239, 220202, 4862, 8864, 9956, 654466, 2309, 9572, 284, 5551, 2491, 3955, 1812, 8993, 11144, 1814, 7008, 100	0.311796
17016369	HIST1H2BB	3018	7.29866	5.626	6.29304	6.8448		0.00307093		1.46587		INTERPRO	IPR002190:MAGE protein	9	10916, 139604, 4101, 4113, 4111, 4110, 4105, 4109, 4108	0.325264
16730788	RAB39A	54734	3.59094	3.21222	4.28445	4.83399		0.00145838		1.46362		GOTERM_BP_FAT	GO:0009611~response to wounding	46	148022, 59307, 5970, 4775, 7450, 1316, 1230, 313, 3440, 5023, 51083, 1604, 5465, 3172, 727, 6357, 6355, 23135, 6614, 3656, 2150, 1999, 5329, 11057, 50848, 958, 3673, 654466, 5606, 116519, 57834, 5341, 3694, 1241, 6362, 462, 717, 5291, 6368, 4088, 7534, 1839, 9332, 51760, 7097, 2160	0.32634
16988915		NA	4.79352	4.89565	5.82975	6.37604		0.000144153		1.46032		GOTERM_CC_FAT	GO:0044427~chromosomal part	31	128312, 84733, 1106, 2072, 25777, 3726, 641, 3070, 10943, 8340, 5516, 92815, 8346, 2956, 8329, 3018, 25936, 1063, 9894, 9918, 2491, 85456, 25913, 10910, 3065, 8294, 8337, 8336, 151246, 91151, 8332, 55320, 8357, 8330, 8356	0.329453
16907281	ALS2CR11	151254	3.65254	2.64532	3.15382	3.69972		0.00493764		1.45993		KEGG_PATHWAY	hsa03420:Nucleotide excision repair	5	5424, 5425, 2072, 2074, 57804	0.344699
16988798		NA	3.25142	3.15867	3.67256	4.21679		0.00275773		1.45824		GOTERM_CC_FAT	GO:0000781~chromosome, telomeric region	6	85456, 25913, 2072, 25777, 9894, 641	0.36332
16839872	P2RX1	5023	6.97639	5.8294	6.44458	6.98847		0.000402544		1.45791		GOTERM_CC_FAT	GO:0005911~cell-cell junction	21	9069, 5097, 92359, 2702, 57530, 9578, 3728, 9414, 2707, 84612, 6513, 8825, 57619, 27134, 64065, 4008, 1824, 1829, 3655, 50848, 127534	0.365774
17115060	MAGEA2	4101	5.51037	5.53598	6.00892	6.54467		0.00702998		1.44969		KEGG_PATHWAY	hsa05222:Small cell lung cancer	7	3918, 5291, 3673, 9618, 3914, 5970, 3655	0.366825
16865398	LILRB1	10859	4.75785	4.45055	5.88176	6.41209		0.00105785		1.44427		GOTERM_CC_FAT	GO:0000786~nucleosome	9	8329, 128312, 3018, 8340, 92815, 8294, 8337, 8346, 8336, 8332, 8357, 8356, 8330	0.368046
16833231	CCL13	6357	5.57805	4.47003	4.93411	5.45928		0.00552214		1.4391		KEGG_PATHWAY	hsa04330:Notch signaling pathway	5	1488, 3955, 5664, 3065, 23220	0.372646
16874828	NKG7	4818	6.18578	6.05437	6.44086	6.95837		0.00276947		1.43149		KEGG_PATHWAY	hsa05310:Asthma	4	3126, 958, 3125, 3119	0.373143
16715170	PRF1	5551	5.56389	5.66598	5.98235	6.48879		0.000788085		1.42054		KEGG_PATHWAY	hsa03320:PPAR signaling pathway	6	5465, 376497, 11001, 116519, 34, 5468	0.374062
16880942	PLEK	5341	6.74726	6.15761	8.11791	8.62068		0.00682346		1.41693		KEGG_PATHWAY	hsa04114:Oocyte meiosis	8	5516, 10459, 6300, 9088, 7534, 196883, 5532, 11261	0.377354
17022150	POPDC3	64208	2.12035	4.22264	2.81146	3.31397		0.0086983		1.41668		KEGG_PATHWAY	hsa04310:Wnt signaling pathway	10	1488, 5516, 5331, 80326, 4775, 4088, 8061, 5532, 11261, 6934	0.379728
17107874	MAGEA2	4101	5.14427	5.20551	5.51821	6.01078		0.00571531		1.40695		KEGG_PATHWAY	hsa04672:Intestinal immune network for IgA production	5	3126, 958, 8174, 3125, 3119	0.382018
16702881	MRC1	4360	6.97759	7.18046	7.69262	8.18481		0.00600692		1.40658		KEGG_PATHWAY	hsa00564:Glycerophospholipid metabolism	6	56994, 1040, 8399, 23761, 57678, 3931	0.385061
17088159	FAM225A	286333	4.05841	4.74176	5.4442	5.93532		0.000694896		1.40554		GOTERM_CC_FAT	GO:0005694~chromosome	34	128312, 84733, 1106, 2072, 25777, 3726, 641, 3070, 10943, 8340, 5516, 92815, 9025, 8346, 2956, 8329, 7150, 3018, 25936, 1063, 9918, 9894, 2491, 85456, 25913, 10910, 3065, 8294, 8337, 8336, 151246, 11144, 91151, 8332, 55320, 8357, 8330, 8356	0.43202
16670367	FCGR1A	2209	4.4979	4.25801	5.5945	6.08436		0.00753332		1.40431		GOTERM_CC_FAT	GO:0000785~chromatin	18	8329, 128312, 84733, 1106, 3018, 1063, 3726, 3070, 10943, 85456, 8340, 92815, 8346, 8294, 8337, 3065, 8336, 2956, 8332, 8357, 8330, 8356	0.436596
16899378	M1AP	130951	4.49342	5.43764	6.45874	6.94817		0.00897453		1.40389		GOTERM_CC_FAT	GO:0031674~I band	8	2274, 3880, 5664, 2317, 10611, 5532, 3728, 57159	0.443314
16880478	C2orf74	339804	5.53745	6.00187	5.17027	5.65856		0.00103404		1.40278		GOTERM_CC_FAT	GO:0005912~adherens junction	15	7205, 3673, 54518, 29780, 3728, 9414, 57619, 2274, 6385, 4008, 81607, 54751, 1495, 51474, 3655	0.448297
17005862	HIST1H3H	8357	5.50999	4.00625	5.55208	6.0399		0.00588066		1.40232		GOTERM_CC_FAT	GO:0032993~protein-DNA complex	10	8329, 128312, 3018, 8340, 92815, 25913, 8294, 8337, 8346, 8336, 8332, 8357, 8330, 8356	0.475639
16774449	SERP2	387923	4.37517	6.10248	5.09931	5.58472		0.00953785		1.39998		SP_PIR_KEYWORDS	immune response	21	10859, 3126, 170482, 3125, 148022, 3119, 3903, 27040, 100132417, 1604, 717, 8320, 727, 23601, 2209, 10623, 55703, 8993, 7097, 3077, 79168, 9156	0.583295
16763410	NELL2	4753	4.67552	4.38224	4.99387	5.47509		0.00527921		1.39593		GOTERM_CC_FAT	GO:0043292~contractile fiber	12	5339, 7139, 2274, 3880, 6385, 5664, 7125, 2317, 10611, 5532, 3728, 57159	0.584265
16916304	LOC100507459	100507459	6.52493	7.75697	7.49536	7.97341		7.21842e-05		1.39286		SP_PIR_KEYWORDS	palmoplantar keratoderma	5	80326, 1075, 3872, 3728, 2707	0.601443
17074488		NA	4.17464	3.98577	3.73851	4.21542		0.000658595		1.39176		SP_PIR_KEYWORDS	cell adhesion	34	26167, 7205, 10205, 57555, 1002, 257194, 7450, 3385, 3381, 3728, 2195, 10085, 1500, 3696, 6614, 1824, 81607, 1829, 3655, 10752, 100, 3673, 5097, 29780, 53616, 8832, 55423, 3694, 3918, 8174, 64065, 3914, 54751, 1495	0.626478
16803370	TSPAN3	10099	4.70259	4.47681	4.91329	5.39015		0.00879817		1.39171		SP_PIR_KEYWORDS	chromosomal protein	15	8329, 128312, 3018, 1063, 9894, 2491, 85456, 8340, 92815, 9025, 25913, 8346, 8294, 8337, 8336, 8332, 8357, 8330, 8356	0.630891
16909715	MSL3P1	151507	5.02862	4.65208	5.88146	6.35731		0.00278509		1.39074		SP_PIR_KEYWORDS	citrullination	5	8329, 92815, 8337, 8294, 8336, 8332, 8357, 8330, 8356	0.642807
16678496	HIST3H2BB	128312	6.12538	4.58667	6.31545	6.7913		0.00115309		1.39073		GOTERM_CC_FAT	GO:0030017~sarcomere	10	7139, 2274, 3880, 5664, 7125, 2317, 10611, 5532, 3728, 57159	0.645228
16697995	PTPN7	5778	4.94943	4.95026	5.41685	5.89263		0.000426407		1.39067		SP_PIR_KEYWORDS	epidermolysis bullosa	4	5339, 3918, 3914, 3655	0.6565
16838464	CBX2	84733	5.79096	4.52807	5.47877	5.95004		0.00013608		1.38633		GOTERM_CC_FAT	GO:0030016~myofibril	11	7139, 2274, 3880, 6385, 5664, 7125, 2317, 10611, 5532, 3728, 57159	0.660255
16833411	CCL18	6362	5.11391	5.00198	5.9306	6.40101		0.000635671		1.3855		GOTERM_CC_FAT	GO:0044449~contractile fiber part	11	7139, 2274, 3880, 6385, 5664, 7125, 2317, 10611, 5532, 3728, 57159	0.661257
17063722	CLEC5A	23601	5.56999	2.87521	5.13521	5.60491		0.00766586		1.38483		GOTERM_CC_FAT	GO:0048471~perinuclear region of cytoplasm	22	114569, 3673, 54602, 302, 22872, 304, 65082, 4878, 79589, 303, 3875, 51191, 1063, 116841, 4000, 3918, 3060, 356, 7165, 85415, 23607, 3077, 9463	0.67764
16984801	GZMA	3001	5.26725	5.83462	5.9157	6.38523		0.00690665		1.38466		INTERPRO	IPR007125:Histone core	9	8329, 128312, 3018, 8340, 92815, 8294, 8337, 8346, 8336, 8332, 8357, 8356, 8330	0.683457
16875366	LILRA6	79168	3.50506	3.52052	4.2871	4.75314		0.0022074		1.38131		SP_PIR_KEYWORDS	Tight junction	8	8825, 9069, 27134, 92359, 57530, 9414, 84612, 50848	0.684376
17107886	CSAG1	158511	4.29894	4.73563	4.84407	5.30991		0.00271598		1.38112		GOTERM_CC_FAT	GO:0030125~clathrin vesicle coat	4	22905, 8905, 1212, 130340	0.687755
16936191	C22orf34	348645	3.90769	3.85302	4.2035	4.66883		7.55271e-05		1.38063		SP_PIR_KEYWORDS	mitosis	17	93323, 55726, 79187, 25936, 3832, 51530, 7465, 1063, 9918, 3070, 899, 55165, 10459, 9025, 23607, 55320, 259266	0.695557
16950932	NUP210	23225	7.32652	7.26945	7.73352	8.19211		0.00821176		1.3742		GOTERM_CC_FAT	GO:0070160~occluding junction	8	8825, 9069, 27134, 92359, 57530, 9414, 84612, 50848	0.702337
16916515	SIRPG	55423	2.76724	2.33695	3.4123	3.86899		0.0064847		1.37239		GOTERM_CC_FAT	GO:0005923~tight junction	8	8825, 9069, 27134, 92359, 57530, 9414, 84612, 50848	0.702337
17062049	TFEC	22797	3.70673	3.81326	4.9567	5.41335		0.0039797		1.37235		GOTERM_CC_FAT	GO:0009898~internal side of plasma membrane	23	5899, 22872, 29780, 65082, 3845, 54734, 57111, 3728, 9414, 7430, 387923, 27134, 8905, 1212, 2760, 22808, 130340, 65059, 5878, 5774, 1495, 121268, 1528	0.702862
16823866	SOCS1	8651	6.13522	6.35797	6.91917	7.37575		0.000881384		1.37229		GOTERM_CC_FAT	GO:0030057~desmosome	4	64065, 1824, 1829, 3728	0.706246
17000208	VTRNA2-1	100126299	5.25361	5.44115	5.16255	5.6184		0.00425		1.37159		GOTERM_CC_FAT	GO:0005887~integral to plasma membrane	71	7205, 1002, 2918, 3385, 5023, 4071, 2195, 3775, 2859, 6768, 11251, 2150, 2996, 780, 4360, 5794, 4158, 11245, 1948, 9390, 8832, 1240, 5364, 3694, 1241, 23601, 64065, 2760, 1812, 1814, 2842, 4359, 9052, 3126, 3125, 8698, 3746, 166929, 9986, 5664, 1230, 51393, 1604, 3949, 5205, 727, 6580, 3696, 51348, 8714, 3077, 3655, 9121, 958, 3673, 6569, 5097, 225, 1969, 4486, 23765, 356, 8477, 6385, 9332, 1839,…	0.707198
16701957	AKR1E2	83592	4.9855	5.85553	5.72914	6.18457		0.009925		1.37119		GOTERM_BP_FAT	GO:0006955~immune response	49	10859, 170482, 148022, 59307, 8320, 6357, 6355, 2209, 2956, 11251, 1621, 64129, 1240, 1241, 6362, 23601, 285830, 6368, 3001, 4088, 2214, 9156, 3126, 63940, 3125, 8698, 5970, 3903, 5664, 1075, 1230, 27040, 1604, 727, 8993, 359710, 3077, 100, 79168, 3119, 5468, 100132417, 717, 8174, 356, 8477, 7534, 397, 7097, 28823	0.710393
16748227	KLRF1	51348	4.6499	4.42468	3.88115	4.33569		0.00361335		1.37034		SP_PIR_KEYWORDS	cell shape	5	7430, 10602, 57619, 54751, 10435	0.72154
16926807	CECR7	100130418	5.19992	5.62168	4.19975	4.65419		0.0019741		1.37025		GOTERM_BP_FAT	GO:0030036~actin cytoskeleton organization	21	26499, 23647, 3845, 2317, 55561, 9578, 57580, 5341, 7430, 7139, 57619, 10552, 3880, 4008, 397, 22808, 11252, 64423, 51474, 11132, 10435	0.722706
17053393	GIMAP2	26157	4.65294	4.35119	5.32652	5.77935		0.000170231		1.36872		GOTERM_CC_FAT	GO:0000784~nuclear chromosome, telomeric region	4	85456, 25913, 2072, 25777	0.723806
17001747	ZNF300	91975	5.3634	5.16215	4.82949	5.27982		0.00672145		1.36635		GOTERM_BP_FAT	GO:0030100~regulation of endocytosis	9	22905, 3673, 124912, 116519, 57534, 23327, 23607, 11252, 5878	0.724475
17117882	LOC151121	151121	2.36367	2.56246	2.74403	3.19406		0.00164046		1.36608		GOTERM_MF_FAT	GO:0016780~phosphotransferase activity, for other substituted phosphate groups	6	56994, 79158, 1040, 54872, 166929, 23556	0.725804
17114489	MAP7D3	79649	8.18009	7.21479	7.96265	8.41037		6.09638e-05		1.36388		GOTERM_BP_FAT	GO:0065004~protein-DNA complex assembly	12	8329, 128312, 3018, 1063, 3070, 8340, 92815, 8294, 8337, 8346, 8336, 8208, 8332, 8357, 8330, 8356	0.729689
16933885	SEC14L4	284904	4.17172	4.10296	4.38013	4.82669		0.00369262		1.36279		GOTERM_BP_FAT	GO:0006323~DNA packaging	13	8329, 128312, 3018, 9918, 3070, 8340, 1677, 92815, 8294, 8337, 8346, 8336, 8208, 8332, 8357, 8330, 8356	0.732047
16973934	CYTL1	54360	6.14953	6.02969	5.48832	5.93075		0.00157604		1.35889		GOTERM_BP_FAT	GO:0030029~actin filament-based process	22	26499, 23647, 3845, 2317, 55561, 9578, 57580, 5341, 7430, 7139, 57619, 10552, 3880, 4008, 397, 22808, 11252, 64423, 51474, 11132, 4643, 10435	0.736374
16763182	ABCD2	225	4.27234	4.32184	4.63646	5.07882		0.00913882		1.35882		INTERPRO	IPR001452:Src homology-3 domain	22	8853, 346389, 201176, 5194, 9732, 64787, 257364, 2268, 94134, 9414, 23268, 143872, 27134, 54869, 153769, 55971, 23607, 4145, 11252, 51429, 4643, 23380	0.737275
16932923	ZNF280A	129025	3.2861	2.98222	3.57777	4.01857		0.00704261		1.35736		GOTERM_BP_FAT	GO:0045935~positive regulation of nucleobase, nucleoside, nucleotide and nucleic acid metabolic process	46	6721, 29950, 3609, 688, 5970, 4775, 55729, 1316, 2074, 9412, 64651, 3726, 641, 5465, 6928, 57336, 3172, 23373, 8463, 2274, 9025, 4929, 2294, 4862, 958, 5606, 2309, 23541, 64641, 5468, 8061, 10626, 374, 54360, 25913, 4088, 1812, 3065, 10645, 2114, 5451, 1814, 29946, 6934, 58495, 253738	0.739879
17097955	C5	727	6.59694	7.9287	6.31101	6.75026		0.00893188		1.35589		GOTERM_MF_FAT	GO:0016563~transcription activator activity	35	22797, 29950, 3609, 7023, 9457, 1316, 5994, 9412, 3726, 5465, 6928, 57336, 8320, 3172, 23373, 8463, 2274, 7335, 4929, 2294, 2957, 1999, 7251, 2309, 23541, 5468, 8061, 10987, 10626, 54360, 4088, 3065, 23066, 29946, 5451	0.742698
16815425	ZNF75A	7627	8.08089	8.15338	7.84183	8.28037		0.000324766		1.35523		SMART	SM00423:PSI	8	56920, 3696, 1954, 57715, 10509, 5364, 3694, 4486	0.746183
16794962	FLVCR2	55640	2.79209	2.38017	3.06353	3.50165		0.0087697		1.35484		GOTERM_BP_FAT	GO:0051173~positive regulation of nitrogen compound metabolic process	47	6721, 29950, 3609, 688, 148022, 5970, 4775, 55729, 1316, 2074, 9412, 64651, 3726, 641, 5465, 6928, 57336, 3172, 23373, 8463, 2274, 9025, 4929, 2294, 4862, 958, 5606, 2309, 23541, 64641, 5468, 8061, 10626, 374, 54360, 25913, 4088, 1812, 3065, 10645, 2114, 5451, 1814, 29946, 6934, 58495, 253738	0.747406
16968765	HERC5	51191	5.18156	6.41005	6.16995	6.60774		0.00530873		1.35453		GOTERM_BP_FAT	GO:0001775~cell activation	25	148022, 5664, 1316, 7450, 27040, 5023, 57580, 641, 3070, 8320, 2956, 100, 23303, 958, 56262, 23210, 124912, 386607, 5532, 5341, 5291, 4088, 7534, 7097, 9156	0.757563
16995339	C5orf42	65250	6.72248	6.5069	6.53957	6.97649		0.00387462		1.35371		GOTERM_BP_FAT	GO:0045216~cell-cell junction organization	7	57555, 3172, 2702, 4088, 4359, 1495, 84612	0.758055
16840321	NLRP1	22861	7.90335	6.25217	7.20348	7.63971		0.00267542		1.35306		GOTERM_BP_FAT	GO:0008654~phospholipid biosynthetic process	13	56994, 54872, 654466, 166929, 23556, 57678, 79087, 79888, 1040, 23761, 3931, 5329, 254531	0.759947
16842618	SLC46A1	113235	5.33554	6.7578	6.3272	6.75965		0.000235645		1.34952		GOTERM_BP_FAT	GO:0031497~chromatin assembly	11	8329, 128312, 3018, 3070, 8340, 92815, 8294, 8337, 8346, 8336, 8208, 8332, 8357, 8330, 8356	0.763914
16978417	SLC39A8	64116	5.17676	5.63559	6.3329	6.76415		0.000842685		1.3484		GOTERM_BP_FAT	GO:0048512~circadian behavior	5	4862, 8993, 1812, 1814, 100	0.764072
16952874	CCR1	1230	5.49598	5.08838	6.3074	6.73792		0.00309707		1.34772		GOTERM_BP_FAT	GO:0006333~chromatin assembly or disassembly	14	8329, 128312, 84733, 3018, 1106, 3070, 10943, 8340, 92815, 8346, 8294, 8337, 8336, 8208, 8332, 8357, 8330, 8356	0.764416
17054474		NA	4.73751	4.99346	5.7955	6.22583		0.00992598		1.34755		GOTERM_CC_FAT	GO:0009279~cell outer membrane	2	3673, 5023	0.768201
16757636	RNFT2	84900	4.47907	4.8807	6.29422	6.7239		0.00147503		1.34694		GOTERM_BP_FAT	GO:0010891~negative regulation of sequestering of triglyceride	3	5465, 57104, 5468	0.769089
16874061	IZUMO1	284359	3.52077	4.38965	3.28842	3.71787		0.00475719		1.34671		GOTERM_BP_FAT	GO:0042749~regulation of circadian sleep/wake cycle	4	8993, 1812, 1814, 100	0.771174
16981426	MFAP3L	9848	3.69702	3.7863	4.46823	4.89638		0.00339522		1.34551		GOTERM_BP_FAT	GO:0045187~regulation of circadian sleep/wake cycle, sleep	4	8993, 1812, 1814, 100	0.771174
17053371	GIMAP8	155038	5.67953	5.16105	5.83829	6.2635		0.000368413		1.34277		GOTERM_BP_FAT	GO:0022410~circadian sleep/wake cycle process	4	8993, 1812, 1814, 100	0.771174
17117999	LOC100508227	100508227	5.15266	4.48827	5.86646	6.29117		0.00572305		1.3423		SP_PIR_KEYWORDS	DNA binding	26	168374, 6721, 7023, 5970, 5457, 6928, 5465, 3172, 5460, 8346, 4488, 8329, 5424, 3097, 7150, 5468, 8061, 23764, 54345, 8337, 8294, 8336, 5451, 4223, 4084, 8332, 8357, 8330, 6934, 8356	0.77251
17056701	AOAH	313	6.76789	7.38477	7.63823	8.06025		0.00618039		1.3398		GOTERM_BP_FAT	GO:0006644~phospholipid metabolic process	18	56994, 8399, 54872, 654466, 5331, 166929, 57678, 23556, 5341, 79087, 5291, 79888, 1040, 23761, 1812, 3931, 254531, 5329	0.772796
17006911	C2	717	4.44884	5.03529	7.24942	7.67063		0.0014626		1.33905		SP_PIR_KEYWORDS	phospholipid biosynthesis	6	56994, 79888, 1040, 23761, 57678, 254531	0.774284
17046547	ZNF92	168374	5.02243	4.2762	4.59807	5.01577		0.000151465		1.3358		GOTERM_BP_FAT	GO:0034330~cell junction organization	9	7205, 57555, 3172, 2702, 4088, 4359, 3655, 1495, 84612	0.776954
17055910	DFNA5	1687	5.34381	4.74038	5.77389	6.19107		0.00357491		1.33532		GOTERM_BP_FAT	GO:0034728~nucleosome organization	11	8329, 128312, 3018, 8340, 92815, 8294, 8337, 8346, 4678, 8336, 8208, 8332, 8357, 8330, 8356	0.778138
16843981	C17orf96	100170841	4.59482	4.30884	4.95917	5.37198		0.00193414		1.33127		GOTERM_BP_FAT	GO:0042060~wound healing	18	958, 3673, 654466, 116519, 1316, 7450, 5023, 5341, 5465, 462, 5291, 3172, 4088, 1839, 2150, 2160, 51760, 5329	0.7814
16897998	LOC339803	339803	5.21179	5.69741	5.27481	5.6875		0.00358411		1.33116		SP_PIR_KEYWORDS	inflammatory response	9	6362, 727, 148022, 6357, 6355, 6368, 9332, 7097, 1999	0.781456
16807288	GPR176	11245	3.19215	3.46783	4.49012	4.90108		0.00778746		1.32957		GOTERM_BP_FAT	GO:0002366~leukocyte activation during immune response	7	8320, 148022, 5664, 7534, 7097, 27040, 100	0.782351
16951797	EOMES	8320	4.56241	4.90966	5.22211	5.63307		0.00701141		1.32957		GOTERM_BP_FAT	GO:0002263~cell activation during immune response	7	8320, 148022, 5664, 7534, 7097, 27040, 100	0.782351
16695406	CD84	8832	5.27357	5.17079	6.33115	6.73831		0.00528425		1.32608		SP_PIR_KEYWORDS	heterodimer	10	1514, 3126, 3673, 823, 3125, 3119, 3696, 5468, 5532, 3655	0.78496
17065173	ARHGEF10	9639	6.59005	7.65353	7.03587	7.44184		0.00633037		1.32498		GOTERM_BP_FAT	GO:0042745~circadian sleep/wake cycle	5	4862, 8993, 1812, 1814, 100	0.786708
17005603	HIST1H2BI	8346	3.93657	2.93984	4.57994	4.98275		0.00407993		1.32209		GOTERM_BP_FAT	GO:0051092~positive regulation of NF-kappaB transcription factor activity	7	148022, 7335, 5970, 3845, 3656, 7097, 121268	0.788524
17107608	MAGEA11	4110	2.42125	2.13252	2.29923	2.69981		0.000417499		1.32004		SP_PIR_KEYWORDS	heparin-binding	8	26577, 462, 3918, 6355, 6368, 1839, 2160, 80739	0.788623
16889054	CCDC150	284992	4.10841	3.09372	4.66998	5.06989		0.00249085		1.31943		SP_PIR_KEYWORDS	magnesium	32	132, 3705, 3628, 6300, 2072, 55561, 5634, 27068, 9578, 83942, 5205, 23012, 2011, 23057, 56994, 284958, 3673, 23683, 123606, 7465, 340554, 51056, 196883, 10079, 55556, 254428, 1040, 150094, 5214, 141, 286410, 9156	0.791225
16995938	C5orf34	375444	5.57277	4.47441	5.86512	6.26446		4.14871e-05		1.3189		GOTERM_BP_FAT	GO:0006954~inflammatory response	29	148022, 59307, 4775, 5970, 1230, 313, 3440, 5023, 51083, 1604, 727, 6357, 6355, 23135, 3656, 6614, 1999, 50848, 958, 5606, 57834, 3694, 1241, 717, 6362, 6368, 7534, 9332, 7097	0.79676
16782014	YME1L1	10730	4.63615	4.29252	5.04173	5.4405		0.008674		1.31839		GOTERM_MF_FAT	GO:0019899~enzyme binding	41	10859, 7205, 10526, 5970, 7450, 51530, 8651, 9578, 3728, 57580, 6513, 51341, 10611, 6498, 5329, 23303, 3101, 958, 51035, 55770, 22861, 302, 304, 2309, 23647, 116519, 303, 25998, 9732, 5341, 462, 85456, 1677, 25913, 4088, 3065, 23312, 9463, 64423, 23062, 6934, 10435	0.797795
17056248	CPVL	54504	5.36402	4.55414	5.81522	6.21399		0.00502185		1.31838		GOTERM_BP_FAT	GO:0007622~rhythmic behavior	5	4862, 8993, 1812, 1814, 100	0.802004
16668702	C1orf162	128346	6.57772	5.92167	6.86349	7.26168		0.00343838		1.31785		SP_PIR_KEYWORDS	differentiation	32	23581, 220202, 55905, 863, 23440, 2317, 10509, 14, 25776, 284, 9825, 83942, 8320, 26128, 51341, 25844, 2011, 1999, 10752, 6585, 57159, 1488, 56262, 23210, 1948, 342977, 1063, 57715, 386607, 51162, 129831, 150094	0.807896
16816948	HS3ST2	9956	3.95216	4.37901	4.86311	5.26126		0.00865174		1.31782		SP_PIR_KEYWORDS	methylation	20	3609, 8329, 9908, 5899, 128312, 3018, 1427, 3845, 54734, 57111, 8340, 5516, 92815, 8346, 8294, 8337, 8336, 3192, 22808, 8332, 121268, 8357, 8330, 8356	0.808318
16929741	CYTH4	27128	5.32352	5.52007	6.11491	6.51129		0.00217715		1.3162		SP_PIR_KEYWORDS	isopeptide bond	24	2918, 128312, 863, 2623, 6772, 7450, 8340, 27133, 51274, 92815, 5460, 8346, 125476, 79753, 5224, 8329, 3097, 7150, 3018, 3065, 8337, 8294, 8336, 8332, 8357, 8330, 6934, 8356	0.808759
16971631	TLR2	7097	5.94906	5.89068	7.38224	7.77782		0.00844681		1.31546		GOTERM_BP_FAT	GO:0051276~chromosome organization	38	5252, 128312, 84733, 2072, 1106, 641, 3070, 10943, 8340, 92815, 9025, 23774, 84678, 8346, 4678, 2956, 23135, 5889, 221037, 55693, 8329, 23210, 3018, 1063, 9918, 85456, 1677, 10626, 25913, 6877, 3065, 8294, 8337, 8336, 5933, 151246, 151507, 8208, 8332, 8357, 8330, 8356	0.809115
16914449	CD40	958	6.24118	5.36785	6.19448	6.58732		0.00356743		1.31298		SP_PIR_KEYWORDS	kinase	45	5891, 157285, 132, 54101, 3705, 6300, 166929, 5163, 10263, 26750, 4753, 5634, 2268, 55561, 9578, 1026, 83942, 23012, 2011, 10110, 11252, 5585, 55359, 5329, 780, 90381, 3101, 1263, 22845, 5606, 1969, 23683, 80271, 9088, 7465, 9815, 55750, 4486, 5291, 150094, 10645, 4145, 84254, 9463, 5214	0.812028
16922959	MX2	4600	6.18159	7.99677	7.00942	7.40129		0.0050757		1.3121		SMART	SM00429:IPT	7	55770, 5970, 4775, 64641, 5364, 253738, 4486	0.813613
16743262	SLC36A4	120103	6.78527	6.88775	6.99033	7.38202		0.00291487		1.31193		SP_PIR_KEYWORDS	diabetes mellitus	6	6928, 23274, 3172, 5468, 11132, 6934	0.814362
16916802	SIGLEC1	6614	5.51128	5.47162	6.25332	6.64377		0.00751788		1.3108		SP_PIR_KEYWORDS	ubl conjugation	40	11074, 2918, 128312, 863, 6772, 8553, 79589, 2623, 5970, 57534, 7450, 1026, 22905, 10617, 27133, 8340, 51274, 92815, 9025, 5460, 8346, 125476, 7251, 79753, 5224, 8329, 54602, 3097, 7150, 3018, 7465, 55556, 8337, 3065, 8294, 8336, 23066, 8332, 23062, 1495, 8357, 8330, 8356, 6934	0.814512
17002898	STC2	8614	5.18958	5.42007	5.86559	6.2557		0.00738987		1.31049		GOTERM_BP_FAT	GO:0006334~nucleosome assembly	10	8329, 128312, 3018, 8340, 92815, 8294, 8337, 8346, 8336, 8208, 8332, 8357, 8356, 8330	0.814899
17016509	HIST1H3J	8356	5.52224	4.4854	5.47997	5.86837		0.00595767		1.30894		GOTERM_BP_FAT	GO:0006952~defense response	48	148022, 59307, 3440, 51083, 5023, 6357, 6355, 2209, 23135, 6614, 245913, 401251, 50848, 5606, 9306, 124912, 8832, 57834, 8061, 3694, 1241, 6362, 5551, 23601, 6368, 4600, 1812, 4775, 5970, 1230, 2268, 313, 1604, 727, 8346, 8993, 359710, 3656, 1999, 958, 22861, 245908, 5468, 100132417, 4486, 717, 7534, 9332, 7097	0.815764
16945993	PPP2R3A	5523	7.45588	8.35603	5.98583	6.37406		0.00848782		1.30879		SP_PIR_KEYWORDS	membrane	348	170482, 54101, 10205, 160364, 54102, 1577, 79905, 3728, 79087, 10617, 7357, 203197, 2209, 2859, 374395, 6768, 2011, 80736, 6614, 55640, 1824, 390038, 1829, 65059, 80739, 390195, 85461, 8870, 2014, 92359, 124912, 10099, 55750, 5364, 144448, 51768, 56649, 80219, 84894, 1812, 1814, 120065, 51760, 2842, 120066, 1495, 2214, 80727, 10870, 823, 128346, 282770, 3746, 170572, 9986, 1595, 3845, 25777, 14, …	0.815957
16786625	FLVCR2	55640	5.28395	3.93617	5.75927	6.14737		0.000992225		1.30867		SP_PIR_KEYWORDS	coated pit	5	3949, 8905, 1212, 26020, 130340	0.817849
16761464	PRR4	11272	6.49584	6.67463	5.92986	6.31672		0.00139392		1.30755		SP_PIR_KEYWORDS	LIM domain	8	7205, 29964, 9457, 2274, 4008, 10611, 54751, 51474	0.825055
17086540	CTSL1	1514	5.74454	6.14738	7.73511	8.12002		0.0041691		1.30577		UP_SEQ_FEATURE	compositionally biased region:Pro-rich	71	84108, 114825, 7023, 22874, 222171, 54518, 90135, 148022, 22872, 57482, 10509, 56243, 9284, 158880, 51274, 8463, 9597, 4929, 84678, 100131378, 3200, 90381, 23211, 337876, 85369, 84808, 118987, 5364, 22949, 23268, 219541, 27124, 54869, 100170841, 23607, 9605, 54751, 6934, 63940, 57657, 8864, 863, 55765, 79720, 1954, 647024, 55620, 6992, 144100, 11272, 390874, 8853, 64762, 729627, 339524, 91748, 12…	0.82557
16766627	B4GALNT1	2583	4.20278	3.99509	4.52025	4.90377		0.00645091		1.30452		GOTERM_BP_FAT	GO:0042752~regulation of circadian rhythm	6	220202, 8553, 8993, 1812, 1814, 100	0.831345
16815289	PAQR4	124222	5.97514	6.20705	6.76603	7.14785		6.63482e-05		1.30299		GOTERM_BP_FAT	GO:0019637~organophosphate metabolic process	18	56994, 8399, 54872, 654466, 5331, 166929, 57678, 23556, 5341, 79087, 5291, 79888, 1040, 23761, 1812, 3931, 254531, 5329	0.853984
16670377	HIST1H4I	8294	7.93516	7.06709	8.4808	8.86122		0.000121671		1.30172		GOTERM_BP_FAT	GO:0019221~cytokine-mediated signaling pathway	9	6772, 5970, 1316, 1230, 3875, 3845, 3656, 8651, 386607	0.856906
16871411	LOC100506469	100506469	6.91526	7.00054	6.94138	7.32129		4.02593e-05		1.30126		GOTERM_BP_FAT	GO:0043388~positive regulation of DNA binding	9	3673, 148022, 7335, 54360, 5970, 3845, 3656, 7097, 121268	0.862092
16960054	PCOLCE2	26577	4.38457	3.24752	4.08293	4.46256		0.0040627		1.30101		GOTERM_BP_FAT	GO:0045941~positive regulation of transcription	40	6721, 29950, 3609, 688, 5970, 55729, 4775, 1316, 9412, 64651, 3726, 641, 5465, 6928, 57336, 3172, 23373, 8463, 2274, 4929, 2294, 4862, 5606, 2309, 23541, 64641, 5468, 8061, 10626, 54360, 4088, 3065, 10645, 2114, 29946, 5451, 1814, 6934, 58495, 253738	0.864295
16678824	MAP10	54627	2.63091	3.0972	3.05372	3.43181		1.21085e-05		1.29962		GOTERM_BP_FAT	GO:0000279~M phase	26	3609, 79187, 25777, 51530, 3070, 55165, 9025, 2956, 5889, 259266, 93323, 9088, 3832, 25936, 7465, 1063, 9918, 899, 3955, 10459, 10910, 23607, 151246, 11144, 55320, 9156	0.86476
17005876	HIST1H2AL	8332	2.88215	2.87288	3.29195	3.66961		0.00950534		1.29923		INTERPRO	IPR003659:Plexin/semaphorin/integrin	8	56920, 3696, 1954, 57715, 10509, 5364, 3694, 4486	0.866144
17090042	C9orf106	414318	3.90587	5.00215	4.51573	4.88674		0.00467836		1.29326		GOTERM_BP_FAT	GO:0050795~regulation of behavior	7	3673, 8993, 4088, 1812, 1814, 2150, 100	0.868975
17075628	EBF2	64641	4.16737	3.49667	4.03983	4.41026		0.000271634		1.29274		GOTERM_BP_FAT	GO:0002274~myeloid leukocyte activation	7	148022, 23210, 124912, 7534, 7097, 27040, 57580	0.868975
16804631	TICRR	90381	8.43692	4.84568	7.87438	8.24388		0.00548735		1.29191		GOTERM_BP_FAT	GO:0001890~placenta development	8	6692, 8320, 899, 7450, 5468, 100, 2707, 3726	0.878934
16825422	LOC100289092	100289092	3.99355	3.77089	4.31316	4.68091		4.90367e-06		1.29034		GOTERM_BP_FAT	GO:0022403~cell cycle phase	30	3609, 79187, 25777, 51530, 1026, 641, 3070, 55165, 9025, 2956, 5889, 259266, 93323, 5424, 9088, 3832, 25936, 7465, 1063, 5532, 9918, 899, 3955, 10459, 10910, 23607, 151246, 11144, 55320, 9156	0.880076
16998293	GLRX	2745	5.37363	6.64868	6.90245	7.26941		0.000538996		1.28963		GOTERM_BP_FAT	GO:0007155~cell adhesion	47	26167, 7205, 10205, 26515, 57555, 284359, 1002, 257194, 7450, 3385, 1230, 4753, 3381, 3728, 2195, 10085, 1500, 3696, 6614, 81607, 1824, 1829, 65059, 10752, 3655, 780, 50848, 9069, 3673, 5097, 29780, 10519, 53616, 8832, 5341, 55423, 3694, 3918, 7430, 5291, 8174, 64065, 3914, 4008, 23607, 54751, 1495	0.880293
16707468	KIF11	3832	8.34432	6.08626	8.23459	8.6014		0.000693677		1.2895		GOTERM_BP_FAT	GO:0042157~lipoprotein metabolic process	9	79087, 5465, 3949, 54872, 116519, 23556, 3931, 9397, 5329	0.881434
16935069	DMC1	11144	4.12095	3.24379	3.77035	4.13624		0.000236231		1.28868		GOTERM_BP_FAT	GO:0006631~fatty acid metabolic process	17	122970, 8399, 225, 5194, 55289, 34, 57678, 79152, 22949, 5465, 376497, 6307, 11001, 11000, 84909, 27349, 64834	0.881533
16973180	LOC401164	401164	1.78087	2.19742	2.36883	2.7347		0.00998726		1.28866		GOTERM_BP_FAT	GO:0009891~positive regulation of biosynthetic process	46	6721, 29950, 3609, 688, 148022, 5970, 4775, 55729, 1316, 9412, 64651, 3726, 641, 5465, 6928, 57336, 3172, 23373, 8463, 2274, 4929, 2294, 4862, 3673, 5606, 2309, 116519, 23541, 64641, 5468, 8061, 10626, 374, 54360, 25913, 4088, 1812, 3065, 10645, 2114, 29946, 5451, 1814, 6934, 58495, 253738	0.881925
16735545	NRIP3	56675	4.65365	5.66539	5.17312	5.53805		0.00955005		1.28782		GOTERM_BP_FAT	GO:0032101~regulation of response to external stimulus	15	3673, 302, 304, 303, 313, 386607, 5468, 5341, 462, 5465, 4088, 1812, 2150, 1814, 2160, 100	0.882945
17037192	HLA-DRB4	3126	8.52232	8.76109	9.85899	10.2238		0.00542712		1.28773		GOTERM_BP_FAT	GO:0010876~lipid localization	15	8399, 2583, 116519, 9885, 5468, 10079, 5465, 376497, 5205, 3949, 2760, 1814, 26020, 3931, 286410	0.882945
16998567	SLCO6A1	133482	2.20225	1.96145	2.3342	2.69855		0.0034879		1.2873		GOTERM_BP_FAT	GO:0022610~biological adhesion	47	26167, 7205, 10205, 26515, 57555, 284359, 1002, 257194, 7450, 3385, 1230, 4753, 3381, 3728, 2195, 10085, 1500, 3696, 6614, 81607, 1824, 1829, 65059, 10752, 3655, 780, 50848, 9069, 3673, 5097, 29780, 10519, 53616, 8832, 5341, 55423, 3694, 3918, 7430, 5291, 8174, 64065, 3914, 4008, 23607, 54751, 1495	0.883691
17010175	OGFRL1	79627	10.5795	8.28572	8.80324	9.16712		0.000457611		1.28688		GOTERM_BP_FAT	GO:0007599~hemostasis	11	462, 5291, 958, 3673, 3172, 7450, 2150, 2160, 5341, 5023, 5329	0.884221
17105401	CENPI	2491	6.71265	4.6668	7.36969	7.73274		0.00303613		1.28614		GOTERM_BP_FAT	GO:0010922~positive regulation of phosphatase activity	3	3673, 4088, 5341	0.884468
17079348	LOC100500773	100500773	3.1881	3.2178	3.20943	3.57206		0.00336683		1.28577		GOTERM_BP_FAT	GO:0010889~regulation of sequestering of triglyceride	3	5465, 57104, 5468	0.884468
16674742	NPL	80896	7.397	6.42677	7.2932	7.65558		0.00134863		1.28554		GOTERM_BP_FAT	GO:0008610~lipid biosynthetic process	25	2583, 166929, 79709, 1595, 23556, 57678, 5023, 84002, 79087, 79888, 7357, 84909, 254531, 5329, 56994, 654466, 22845, 54872, 79152, 6307, 1040, 23761, 27349, 3931, 64834	0.884547
16795550	GPR65	8477	2.57446	2.5598	2.96884	3.33031		0.00233127		1.28474		GOTERM_BP_FAT	GO:0050878~regulation of body fluid levels	13	958, 3673, 302, 304, 303, 7450, 5341, 5023, 462, 5291, 3172, 2150, 2160, 5329	0.885031
16837308	ARSG	22901	7.87732	7.01623	6.94319	7.30423		0.00113275		1.28434		GOTERM_BP_FAT	GO:0009416~response to light stimulus	13	9600, 5424, 5970, 2072, 3845, 2074, 1026, 3726, 2780, 1812, 2956, 1814, 1621	0.885223
16667206	CCDC18	343099	6.05459	5.131	6.19635	6.55725		0.000140089		1.28423		GOTERM_BP_FAT	GO:0051098~regulation of binding	14	3673, 148022, 59307, 5970, 3397, 3845, 641, 3172, 7335, 54360, 4088, 3656, 7097, 121268	0.88551
17005858	HIST1H2AI	8329	7.10994	5.26487	7.21926	7.57875		0.00955397		1.28297		GOTERM_BP_FAT	GO:0014075~response to amine stimulus	6	3673, 4929, 5970, 1812, 1814, 1621	0.885699
16920047	PREX1	57580	6.32161	6.80904	7.28272	7.642		0.000910376		1.28278		GOTERM_BP_FAT	GO:0051091~positive regulation of transcription factor activity	8	148022, 7335, 54360, 5970, 3845, 3656, 7097, 121268	0.886726
16874273	TEAD2	8463	5.8695	6.93255	6.82572	7.18488		0.00487774		1.28268		GOTERM_BP_FAT	GO:0002221~pattern recognition receptor signaling pathway	4	148022, 5970, 3656, 7097	0.886971
16811391	PARP6	56965	8.47978	8.75914	8.27145	8.63057		0.00524033		1.28264		GOTERM_BP_FAT	GO:0010628~positive regulation of gene expression	40	6721, 29950, 3609, 688, 5970, 55729, 4775, 1316, 9412, 64651, 3726, 641, 5465, 6928, 57336, 3172, 23373, 8463, 2274, 4929, 2294, 4862, 5606, 2309, 23541, 64641, 5468, 8061, 10626, 54360, 4088, 3065, 10645, 2114, 29946, 5451, 1814, 6934, 58495, 253738	0.887273
17016486	HIST1H2BL	8340	6.386	4.94199	6.49908	6.85608		0.00348566		1.28076		GOTERM_BP_FAT	GO:0031532~actin cytoskeleton reorganization	4	55561, 9578, 11132, 5341	0.887686
16763328	ADAMTS20	80070	3.08511	2.98705	3.10335	3.45906		0.000748088		1.27961		GOTERM_BP_FAT	GO:0045444~fat cell differentiation	7	1488, 3914, 8651, 5468, 25776, 3655, 6934	0.888538
16769690	CMKLR1	1240	5.91902	5.59793	6.7264	7.08176		0.00333747		1.2793		GOTERM_BP_FAT	GO:0007596~blood coagulation	11	462, 5291, 958, 3673, 3172, 7450, 2150, 2160, 5341, 5023, 5329	0.88892
17101048		NA	4.57394	4.14402	4.26295	4.61823		0.00181226		1.27924		GOTERM_BP_FAT	GO:0050817~coagulation	11	462, 5291, 958, 3673, 3172, 7450, 2150, 2160, 5341, 5023, 5329	0.88892
16789897		NA	1.59561	1.96191	1.41247	1.76655		0.00613023		1.27817		GOTERM_BP_FAT	GO:0032102~negative regulation of response to external stimulus	7	5465, 462, 1812, 1814, 313, 5468, 100	0.889728
16788564	MIR370	442915	4.08242	4.39848	4.46442	4.81842		0.000853713		1.2781		GOTERM_BP_FAT	GO:0051101~regulation of DNA binding	12	3673, 3172, 148022, 59307, 7335, 54360, 5970, 3397, 3845, 3656, 7097, 121268	0.889999
16946159	MRAS	22808	5.05777	5.32273	5.70864	6.05887		0.00115917		1.27477		GOTERM_BP_FAT	GO:0031328~positive regulation of cellular biosynthetic process	46	6721, 29950, 3609, 688, 148022, 5970, 4775, 55729, 1316, 9412, 64651, 3726, 641, 5465, 6928, 57336, 3172, 23373, 8463, 2274, 4929, 2294, 4862, 3673, 5606, 2309, 116519, 23541, 64641, 5468, 8061, 10626, 374, 54360, 25913, 4088, 1812, 3065, 10645, 2114, 29946, 5451, 1814, 6934, 58495, 253738	0.890125
16998937	TSSK1B	83942	4.28626	2.65668	3.0447	3.39473		0.00037983		1.27458		GOTERM_BP_FAT	GO:0051099~positive regulation of binding	9	3673, 148022, 7335, 54360, 5970, 3845, 3656, 7097, 121268	0.891233
16796412	LINC00341	79686	5.71637	5.28885	5.52612	5.87516		0.00525816		1.27371		GOTERM_BP_FAT	GO:0010557~positive regulation of macromolecule biosynthetic process	44	6721, 29950, 3609, 688, 148022, 5970, 4775, 55729, 1316, 9412, 64651, 3726, 641, 5465, 6928, 57336, 3172, 23373, 8463, 2274, 4929, 2294, 4862, 3673, 5606, 2309, 23541, 64641, 5468, 8061, 10626, 374, 54360, 25913, 4088, 3065, 10645, 2114, 29946, 5451, 1814, 6934, 58495, 253738	0.891297
16922038	GRIK1-AS2	100379661	5.12607	4.16767	4.88851	5.23745		0.00785132		1.27362		GOTERM_BP_FAT	GO:0006869~lipid transport	14	8399, 116519, 9885, 5468, 10079, 5465, 376497, 5205, 3949, 2760, 1814, 26020, 3931, 286410	0.891343
16914823		NA	4.79008	4.352	5.59368	5.94248		0.00400411		1.27351		GOTERM_BP_FAT	GO:0045321~leukocyte activation	20	958, 56262, 148022, 23210, 124912, 1316, 5664, 27040, 5532, 57580, 641, 3070, 8320, 4088, 7534, 2956, 7097, 100, 9156, 23303	0.891542
16823328	TIGD7	91151	4.95144	5.25438	4.96162	5.30828		0.00040941		1.27161		GOTERM_BP_FAT	GO:0051090~regulation of transcription factor activity	11	3172, 148022, 59307, 7335, 54360, 5970, 3397, 3845, 3656, 7097, 121268	0.891836
17118185	LOC441179	441179	2.48089	2.17962	2.78107	3.12559		0.00330323		1.26973		GOTERM_BP_FAT	GO:0010921~regulation of phosphatase activity	4	3673, 4088, 80316, 5341	0.892357
16761646	GPR19	2842	3.55393	3.46608	4.61805	4.96247		0.00287632		1.26964		GOTERM_BP_FAT	GO:0002275~myeloid cell activation during immune response	4	148022, 7534, 7097, 27040	0.892357
16700239	HIST3H2A	92815	2.1939	1.6407	2.46112	2.8053		0.00310745		1.26942		SMART	SM00726:UIM	5	22905, 57646, 88455, 130617, 5710	0.892572
16672462	FCRL6	343413	4.735	4.86228	4.9091	5.25322		0.00448767		1.26938		GOTERM_BP_FAT	GO:0051254~positive regulation of RNA metabolic process	33	6721, 3609, 55729, 4775, 5970, 1316, 2074, 9412, 64651, 3726, 5465, 6928, 3172, 23373, 8463, 2274, 4929, 2294, 4862, 5606, 2309, 23541, 5468, 8061, 10626, 54360, 4088, 3065, 5451, 1814, 2114, 6934, 58495	0.893126
16695700	FCGR3A	2214	3.67715	3.86247	4.26067	4.60476		0.00860087		1.26935		GOTERM_BP_FAT	GO:0051345~positive regulation of hydrolase activity	16	3673, 201176, 22861, 8698, 6772, 116519, 5023, 5341, 1241, 7139, 3060, 25913, 2760, 4088, 1812, 2956	0.89313
16945447	LOC100507032	100507032	4.42612	5.07588	5.4491	5.79311		0.00127944		1.26928		GOTERM_BP_FAT	GO:0006325~chromatin organization	28	5252, 128312, 84733, 1106, 3070, 10943, 8340, 92815, 9025, 23774, 84678, 8346, 4678, 23135, 221037, 55693, 8329, 23210, 3018, 10626, 6877, 3065, 8294, 8337, 8336, 5933, 151507, 8208, 8332, 8357, 8330, 8356	0.893375
16781916		NA	3.08902	2.90448	3.39225	3.73617		0.00337232		1.26921		GOTERM_BP_FAT	GO:0006643~membrane lipid metabolic process	9	7357, 2583, 166929, 3696, 2760, 8702, 79152, 5023, 84002	0.894254
16843567	CCL23	6368	4.01798	3.35497	3.53607	3.87996		0.000861164		1.26918		GOTERM_BP_FAT	GO:0001824~blastocyst development	6	6928, 8320, 4678, 9412, 100, 3726	0.89474
17024265	TXLNB	167838	5.37286	4.82327	5.05557	5.39924		0.00578355		1.26898		GOTERM_BP_FAT	GO:0006672~ceramide metabolic process	6	7357, 2583, 166929, 3696, 2760, 5023	0.89474
16673928	FASLG	356	4.73768	4.63303	4.56653	4.9101		0.0098274		1.26889		GOTERM_BP_FAT	GO:0000280~nuclear division	18	93323, 79187, 9088, 25936, 3832, 7465, 51530, 1063, 9918, 3070, 899, 55165, 10459, 9025, 10910, 23607, 55320, 259266	0.894782
17009809	KIAA1586	57691	7.08738	6.45336	6.84824	7.19144		0.00161478		1.26857		GOTERM_BP_FAT	GO:0007067~mitosis	18	93323, 79187, 9088, 25936, 3832, 7465, 51530, 1063, 9918, 3070, 899, 55165, 10459, 9025, 10910, 23607, 55320, 259266	0.894782
16901799	LOC100128130	100128130	3.7971	3.69933	5.89639	6.23803		0.00931979		1.2672		GOTERM_BP_FAT	GO:0045807~positive regulation of endocytosis	5	3673, 124912, 116519, 57534, 23327	0.895916
16843417	SLFN12	55106	5.30585	5.21554	5.77247	6.11339		0.00679749		1.26657		GOTERM_BP_FAT	GO:0001573~ganglioside metabolic process	3	2583, 3696, 2760	0.896224
16719562	EBF3	253738	4.91547	4.19021	4.31298	4.65314		0.00807841		1.26589		GOTERM_BP_FAT	GO:0050818~regulation of coagulation	6	302, 304, 303, 5664, 2150, 2160, 5341	0.896258
16745956	FLJ39051	399972	4.21876	3.99418	4.91017	5.25017		0.000991323		1.26576		GOTERM_BP_FAT	GO:0001541~ovarian follicle development	6	2491, 3955, 654466, 2309, 11144, 284	0.896258
16863753	EMP3	2014	8.56188	8.2525	9.01476	9.35422		0.0033329		1.26528		GOTERM_BP_FAT	GO:0007249~I-kappaB kinase/NF-kappaB cascade	8	7205, 79753, 148022, 9908, 29775, 6772, 3656, 7097	0.89663
16731269	LOC283140	283140	5.42453	6.59387	5.42953	5.76825		0.00920483		1.26463		GOTERM_BP_FAT	GO:0048585~negative regulation of response to stimulus	10	5465, 462, 5970, 1812, 1814, 8651, 313, 5468, 5532, 100	0.897217
16875478	LAIR1	3903	5.25279	5.07579	6.15433	6.49283		0.00273184		1.26444		SMART	SM00414:H2A	4	8329, 92815, 8337, 8336, 8332, 8357, 8330, 8356	0.898079
16933396	MIR548J	100313914	2.8349	2.30956	3.11092	3.44724		0.00207449		1.26253		GOTERM_BP_FAT	GO:0000087~M phase of mitotic cell cycle	18	93323, 79187, 9088, 25936, 3832, 7465, 51530, 1063, 9918, 3070, 899, 55165, 10459, 9025, 10910, 23607, 55320, 259266	0.898827
17011121	FHL5	9457	6.19436	5.75208	5.74505	6.08118		0.00558393		1.26236		SMART	SM00326:SH3	22	8853, 346389, 201176, 5194, 9732, 64787, 257364, 2268, 94134, 9414, 23268, 143872, 27134, 54869, 153769, 55971, 23607, 4145, 11252, 51429, 4643, 23380	0.903938
16876050	ZNF418	147686	4.71306	5.2865	4.29392	4.62979		0.00402488		1.26214		INTERPRO	IPR000169:Peptidase, cysteine peptidase active site	7	9639, 1514, 823, 64129, 1075, 388743, 11132	0.906225
17110551		NA	3.01409	3.15982	3.09648	3.43203		0.00316155		1.26185		GOTERM_BP_FAT	GO:0002758~innate immune response-activating signal transduction	4	148022, 5970, 3656, 7097	0.906875
16736656		NA	1.43322	1.78914	2.03563	2.3708		0.00358915		1.26153		GOTERM_BP_FAT	GO:0001975~response to amphetamine	4	4929, 1812, 1814, 1621	0.906875
16868679	ICAM3	3385	6.49004	6.65306	6.89097	7.22603		0.00498871		1.26143		GOTERM_BP_FAT	GO:0002218~activation of innate immune response	4	148022, 5970, 3656, 7097	0.906875
17046911	NCF1B	654816	3.28025	3.6956	3.8752	4.20972		0.00411848		1.26096		GOTERM_BP_FAT	GO:0044093~positive regulation of molecular function	39	201176, 148022, 8698, 29775, 6772, 5970, 5664, 3845, 5710, 2074, 5023, 7139, 727, 7335, 4929, 2956, 3656, 5585, 121268, 3673, 22861, 5606, 23683, 116519, 196883, 55750, 5341, 1241, 5291, 3060, 54360, 2760, 6385, 25913, 4088, 1812, 1814, 7097, 9463	0.908382
16669499	MIR3118-1	100423008	1.8454	1.9118	1.94887	2.28286		0.00996909		1.26049		SMART	SM00285:PBD	4	10602, 55561, 9578, 10435	0.912298
16684056	FGR	2268	5.23073	4.66221	5.64563	5.97577		0.00771773		1.25713		GOTERM_BP_FAT	GO:0001933~negative regulation of protein amino acid phosphorylation	5	3172, 3486, 5664, 25998, 8651	0.913732
17001846	CCDC69	26112	7.15769	6.50822	6.7349	7.06456		0.00643427		1.25672		GOTERM_BP_FAT	GO:0030168~platelet activation	5	5291, 958, 7450, 5341, 5023	0.913732
17115037	MIR105-2	406898	2.61598	2.75274	2.76797	3.09718		0.00498699		1.25633		GOTERM_BP_FAT	GO:0048285~organelle fission	18	93323, 79187, 9088, 25936, 3832, 7465, 51530, 1063, 9918, 3070, 899, 55165, 10459, 9025, 10910, 23607, 55320, 259266	0.914211
16856906	S1PR4	8698	4.83429	5.18444	4.93836	5.26739		0.00577253		1.25617		GOTERM_BP_FAT	GO:0045685~regulation of glial cell differentiation	4	5970, 84894, 1814, 5468	0.91481
16896502	PRKD3	23683	7.32928	7.48469	7.0931	7.42204		0.00377475		1.2561		GOTERM_BP_FAT	GO:0030890~positive regulation of B cell proliferation	4	958, 148022, 1026, 100	0.91481
16669483	MIR3118-1	100423008	1.88158	1.98107	1.97108	2.30002		0.00893296		1.25608		GOTERM_BP_FAT	GO:0042417~dopamine metabolic process	4	4929, 1812, 1814, 1621	0.91481
16815090	CCNF	899	6.25932	4.49263	6.52168	6.8505		0.0016104		1.25598		GOTERM_BP_FAT	GO:0051385~response to mineralocorticoid stimulus	4	3845, 1026, 8061, 3726	0.91481
16922385	LINC00649	100506334	6.17658	5.89774	5.91029	6.23869		0.00435829		1.25562		GOTERM_BP_FAT	GO:0001825~blastocyst formation	4	6928, 8320, 100, 3726	0.91481
17092794	PTPLAD2	401494	6.98859	5.9179	6.55995	6.88743		0.00623408		1.25482		SMART	SM00338:BRLZ	7	23764, 10538, 2354, 7975, 8061, 7008, 3726	0.915284
16840772	KCNAB3	9196	4.29144	4.70294	4.6921	5.01954		6.01973e-05		1.25478		GOTERM_BP_FAT	GO:0007398~ectoderm development	16	23581, 57154, 654466, 448835, 5970, 5664, 3872, 254910, 2707, 5465, 3918, 7357, 8174, 3914, 1999, 7251	0.91553
16714935	ATOH7	220202	2.09051	2.52005	2.12687	2.4542		0.00015534		1.25469		GOTERM_BP_FAT	GO:0015837~amine transport	11	120103, 113235, 23446, 153201, 1812, 7534, 6573, 9463, 124935, 145389, 5023	0.915703
16781885	YME1L1	10730	3.43309	3.12967	3.65821	3.98518		0.00787072		1.25438		GOTERM_BP_FAT	GO:0008544~epidermis development	15	23581, 654466, 448835, 5970, 5664, 3872, 254910, 2707, 5465, 3918, 7357, 8174, 3914, 1999, 7251	0.917016
16840961	LOC100128288	100128288	5.95276	5.69945	5.63298	5.95885		0.000730374		1.25342		GOTERM_BP_FAT	GO:0042326~negative regulation of phosphorylation	6	3172, 3486, 5664, 25998, 8651, 1026	0.917577
16697544	ASPM	259266	7.31086	4.70671	7.59233	7.9179		0.0041542		1.25315		GOTERM_BP_FAT	GO:0045893~positive regulation of transcription, DNA-dependent	32	6721, 3609, 55729, 4775, 5970, 1316, 9412, 64651, 3726, 5465, 6928, 3172, 23373, 8463, 2274, 4929, 2294, 4862, 5606, 2309, 23541, 5468, 8061, 10626, 54360, 4088, 3065, 5451, 1814, 2114, 6934, 58495	0.917642
16767991	LIN7A	8825	3.82474	3.47884	4.13275	4.4568		0.00363926		1.25184		GOTERM_BP_FAT	GO:0048713~regulation of oligodendrocyte differentiation	3	84894, 1814, 5468	0.917714
16866088	ZNF530	348327	3.98775	4.1329	4.22599	4.54941		0.00667153		1.25129		GOTERM_BP_FAT	GO:0010869~regulation of receptor biosynthetic process	3	5465, 3065, 5468	0.917714
16817537	LAT	27040	6.11957	5.99567	6.54119	6.86454		0.00110186		1.25123		GOTERM_BP_FAT	GO:0031529~ruffle organization	3	23647, 51474, 5341	0.917714
16659036	FBXO6	26270	5.58999	5.4103	5.87711	6.19865		0.00279911		1.24967		GOTERM_BP_FAT	GO:0042493~response to drug	17	6721, 728461, 3673, 6772, 5970, 7150, 1063, 8651, 5468, 1026, 8061, 51083, 3726, 7534, 1812, 1814, 7097	0.918485
16887736	PDK1	5163	8.08729	8.21388	8.34043	8.6612		0.00455258		1.24899		GOTERM_BP_FAT	GO:0046519~sphingoid metabolic process	6	7357, 2583, 166929, 3696, 2760, 5023	0.919502
16681749	MAD2L2	10459	5.84369	6.00468	6.32809	6.64864		1.12898e-05		1.24881		GOTERM_BP_FAT	GO:0045089~positive regulation of innate immune response	6	148022, 5970, 10623, 55703, 3656, 7097	0.919502
16824166	LOC399491	399491	7.83815	7.35575	7.65394	7.97359		0.000113171		1.24803		GOTERM_BP_FAT	GO:0006664~glycolipid metabolic process	5	7357, 2583, 3696, 2760, 84002	0.919532
16922584	CHAF1B	8208	6.28126	5.14187	6.376	6.69461		0.00537759		1.24712		GOTERM_BP_FAT	GO:0042692~muscle cell differentiation	11	7139, 831, 6300, 3880, 2294, 3845, 34, 4898, 25776, 5532, 6934	0.92148
16841791	ZNF287	57336	5.33366	5.57314	4.81963	5.13719		0.00691019		1.24623		GOTERM_BP_FAT	GO:0010604~positive regulation of macromolecule metabolic process	53	29950, 6721, 688, 148022, 1316, 9412, 4898, 3726, 641, 6928, 57336, 8463, 23373, 4929, 2294, 8399, 5606, 64641, 23541, 386607, 8061, 10626, 374, 54360, 4088, 2114, 1814, 5451, 29946, 6934, 253738, 58495, 3609, 57154, 5970, 55729, 4775, 5710, 2074, 64651, 5465, 3172, 2274, 9025, 958, 4862, 3673, 54602, 2309, 5468, 25913, 3065, 10645	0.922323
17088579	LOC253039	253039	5.96567	6.46196	6.50389	6.82138		0.00800733		1.24616		GOTERM_BP_FAT	GO:0002684~positive regulation of immune system process	18	958, 3673, 148022, 124912, 5970, 5664, 1026, 55423, 1604, 641, 717, 727, 10623, 55703, 2150, 3656, 7097, 100	0.923447
17003124	HK3	3101	3.42569	3.89941	3.71163	4.02771		0.00502112		1.24494		INTERPRO	IPR002909:Cell surface receptor IPT/TIG	7	55770, 5970, 4775, 64641, 5364, 253738, 4486	0.923628
17023066	CEP85L	387119	3.92434	5.66255	4.21914	4.53452		0.004882		1.24434		GOTERM_BP_FAT	GO:0045834~positive regulation of lipid metabolic process	6	5465, 3172, 57104, 116519, 23541, 5468	0.923884
16761498	TAS2R13	50838	5.20203	5.57837	5.46374	5.77871		0.00474583		1.24399		GOTERM_BP_FAT	GO:0032481~positive regulation of type I interferon production	3	148022, 10623, 55703	0.924201
17035911	HLA-DQB1	3119	4.95073	5.21118	5.47459	5.78925		0.00183574		1.24372		GOTERM_BP_FAT	GO:0045923~positive regulation of fatty acid metabolic process	4	5465, 3172, 116519, 5468	0.9244
17062502	POT1	25913	6.65572	6.51154	6.76311	7.07703		0.000161715		1.24309		GOTERM_BP_FAT	GO:0032570~response to progesterone stimulus	4	5970, 8651, 8061, 3726	0.9244
16701484	ZNF695	57116	4.39546	4.42677	6.12013	6.43355		0.00978728		1.24265		GOTERM_BP_FAT	GO:0010883~regulation of lipid storage	4	5465, 8399, 57104, 5468	0.9244
16830914	PFAS	5198	7.55019	6.9501	7.73859	8.05068		0.000204567		1.2415		GOTERM_BP_FAT	GO:0014013~regulation of gliogenesis	4	5970, 84894, 1814, 5468	0.9244
16676526	FAM72A	729533	3.43129	2.81803	4.27473	4.58667		0.00471805		1.24138		GOTERM_BP_FAT	GO:0009615~response to virus	10	10859, 148022, 6355, 124912, 6772, 5970, 4600, 2268, 8061, 3440	0.924491
16706056		NA	5.92824	5.55875	5.65819	5.97008		0.000379387		1.24134		GOTERM_BP_FAT	GO:0009991~response to extracellular stimulus	17	3673, 6781, 6772, 5970, 5468, 1026, 8614, 284, 8061, 5465, 462, 3939, 10626, 4929, 3077, 3655, 401251	0.925093
16781967		NA	1.77498	1.69824	2.09835	2.4088		0.00538214		1.2401		GOTERM_BP_FAT	GO:0045936~negative regulation of phosphate metabolic process	6	3172, 3486, 5664, 25998, 8651, 1026	0.926316
16864181	RCN3	57333	5.4046	5.54497	7.05349	7.36302		0.00944514		1.2393		GOTERM_BP_FAT	GO:0010563~negative regulation of phosphorus metabolic process	6	3172, 3486, 5664, 25998, 8651, 1026	0.926316
17038835	ZNF311	282890	4.79204	4.33924	3.94145	4.25052		0.00649993		1.23891		GOTERM_BP_FAT	GO:0046467~membrane lipid biosynthetic process	5	7357, 2583, 166929, 5023, 84002	0.927033
16836457	RAD51C	5889	7.01065	6.95117	6.92075	7.22893		0.00100367		1.23815		GOTERM_BP_FAT	GO:0008104~protein localization	54	9600, 26515, 22872, 3875, 9284, 55435, 130340, 51429, 7251, 23303, 23225, 10140, 146691, 415117, 3397, 6293, 402569, 387923, 8825, 79158, 1812, 5878, 23062, 4645, 10526, 57154, 9908, 65082, 79720, 5664, 2317, 54734, 57111, 25776, 57619, 8905, 4678, 55770, 3673, 5194, 1063, 5468, 5532, 5341, 60561, 7430, 57403, 1212, 84067, 7534, 92421, 151246, 132112, 9463	0.927133
16666865	LOC339524	339524	4.44105	3.8135	3.97347	4.27999		0.00590128		1.23672		GOTERM_BP_FAT	GO:0001944~vasculature development	19	688, 23210, 302, 1948, 2702, 304, 303, 3397, 57534, 284, 14, 3726, 51162, 54345, 2294, 4223, 3200, 4643, 1621, 6934	0.927505
17103793	CXorf67	340602	3.4455	3.33627	3.41264	3.71855		0.00667163		1.2362		GOTERM_BP_FAT	GO:0010243~response to organic nitrogen	7	3673, 4929, 5970, 1812, 1814, 1026, 1621	0.928336
16922393	LINC00650	400863	4.52271	4.5292	4.73425	5.03909		0.00197521		1.23529		SMART	SM00456:WW	7	201176, 57154, 123606, 63935, 23327, 144100, 94134	0.930137
16680874	TP73-AS1	57212	4.96133	5.4519	4.86461	5.16897		0.00483937		1.23487		GOTERM_BP_FAT	GO:0010694~positive regulation of alkaline phosphatase activity	2	3673, 4088	0.931441
17016496	HIST1H2AK	8330	7.78377	6.704	8.01813	8.32245		0.0092318		1.23484		GOTERM_BP_FAT	GO:0051782~negative regulation of cell division	2	641, 259266	0.931441
16764220	RHEBL1	121268	3.53625	3.60658	4.34762	4.65157		0.00613589		1.23451		SMART	SM00427:H2B	4	8340, 128312, 3018, 8346	0.932909
16832312	FLJ36000	284124	3.0345	2.94933	3.16464	3.4672		0.000316337		1.23333		GOTERM_BP_FAT	GO:0008284~positive regulation of cell proliferation	28	29950, 688, 823, 148022, 6772, 5970, 23440, 3845, 1026, 57804, 641, 10617, 8792, 3200, 100, 958, 3673, 654466, 6277, 386607, 8061, 55423, 4486, 8822, 3065, 1839, 4145, 1814	0.933569
16987298	ANKRD32	84250	6.90941	6.36428	6.82186	7.12349		0.00205799		1.23254		SMART	SM00230:CysPc	4	823, 79747, 388743, 11132	0.934193
16677425	CENPF	1063	7.50889	4.97867	8.12927	8.43081		0.00682558		1.23246		SMART	SM00720:calpain_III	4	823, 79747, 388743, 11132	0.934193
16761502	TAS2R14	50840	6.56618	6.8465	6.80971	7.11067		0.00194258		1.23196		SMART	SM00233:PH	23	8853, 23239, 26499, 23228, 201176, 22874, 54518, 55200, 23683, 55561, 79990, 9578, 94134, 57580, 5341, 27128, 55620, 10276, 23362, 9842, 7262, 144100, 65059	0.95373
16677201	DTL	51514	8.2085	6.61015	8.85341	9.15412		0.00224596		1.23175		UP_SEQ_FEATURE	domain:SH3	19	8853, 346389, 201176, 5194, 9732, 64787, 257364, 2268, 94134, 9414, 143872, 27134, 54869, 55971, 4145, 11252, 51429, 4643, 23380	0.959479
17109342	AP1S2	8905	5.42004	5.26314	5.35242	5.65295		0.000377743		1.23159		UP_SEQ_FEATURE	short sequence motif:Nuclear localization signal	29	8864, 84733, 55729, 4775, 5970, 2072, 5994, 2074, 51530, 1026, 4000, 641, 116092, 10276, 1500, 5309, 4678, 10110, 55661, 51514, 5424, 2309, 3097, 63935, 1063, 57794, 85456, 4084, 6934	0.969218
16707551	CEP55	55165	7.09583	5.50245	7.83711	8.13759		0.00725211		1.23156		INTERPRO	IPR003903:Ubiquitin interacting motif	5	22905, 57646, 88455, 130617, 5710	0.979528
16875970	ZNF550	162972	6.09216	6.13574	6.14476	6.44474		0.00895694		1.23113		GOTERM_MF_FAT	GO:0000287~magnesium ion binding	31	132, 3705, 3628, 6300, 2072, 55561, 5634, 27068, 9578, 83942, 5205, 23012, 2011, 2956, 23057, 56994, 284958, 3673, 7465, 340554, 51056, 196883, 10079, 55556, 254428, 1040, 150094, 5214, 141, 286410, 9156	0.981522
16907641		NA	5.82211	5.94679	5.94211	6.24184		0.00851746		1.23092		GOTERM_MF_FAT	GO:0005539~glycosaminoglycan binding	13	654466, 116519, 14, 462, 26577, 3918, 6355, 6368, 8993, 1839, 2160, 7097, 80739	0.982337
17016512	HIST1H2AM	8336	4.41899	3.24619	4.59034	4.88957		0.0054167		1.23049		GOTERM_MF_FAT	GO:0004198~calcium-dependent cysteine-type endopeptidase activity	4	823, 79747, 388743, 11132	0.982654
16696979	GLUL	2752	9.90987	10.568	9.36695	9.66554		0.00821556		1.22994		INTERPRO	IPR001849:Pleckstrin homology	23	8853, 23239, 26499, 23228, 201176, 22874, 54518, 55200, 23683, 55561, 79990, 9578, 94134, 57580, 5341, 27128, 55620, 10276, 23362, 9842, 7262, 144100, 65059	0.983681
16679411	EXO1	9156	6.21999	4.33539	6.71227	7.01061		0.00876919		1.22973		GOTERM_MF_FAT	GO:0004955~prostaglandin receptor activity	3	5729, 11251, 5468	0.984154
16830432	NLGN2	57555	6.06945	5.38963	6.20989	6.5082		0.00754621		1.2297		GOTERM_MF_FAT	GO:0032451~demethylase activity	3	23210, 84678, 1595	0.984154
16782962	LINC00645	100505967	2.7069	2.54307	2.47214	2.7704		0.00653236		1.22966		GOTERM_MF_FAT	GO:0005243~gap junction channel activity	3	2702, 2707, 127534	0.984154
16786616	BATF	10538	5.19197	5.67744	6.29095	6.5889		0.00276527		1.2294		GOTERM_MF_FAT	GO:0042805~actinin binding	3	6385, 4008, 10611	0.984154
16931040	PARVB	29780	4.66384	4.92981	5.18209	5.47984		0.00126445		1.22923		INTERPRO	IPR003095:Heat shock protein DnaJ	5	79982, 55466, 80331, 51726, 55192	0.984847
16827494	LCAT	3931	6.85776	6.33578	6.76561	7.06331		0.00119179		1.22918		GOTERM_MF_FAT	GO:0003682~chromatin binding	13	3070, 6721, 10943, 5424, 84733, 9025, 4775, 7150, 1106, 2956, 2074, 1063, 8208	0.985102
17063100	AKR1B1	231	7.35083	7.62027	7.96452	8.26187		0.00281674		1.22889		INTERPRO	IPR001300:Peptidase C2, calpain	4	823, 79747, 388743, 11132	0.985262
16760257	VWF	7450	8.05706	7.62952	7.87286	8.16869		0.00806306		1.22759		GOTERM_MF_FAT	GO:0004956~prostaglandin D receptor activity	2	5729, 11251	0.985411
16980245	GYPE	2996	4.70863	5.14598	4.62424	4.91993		0.00986936		1.22747		GOTERM_MF_FAT	GO:0001785~prostaglandin J receptor activity	2	5729, 11251	0.985411
16861302	HCST	10870	5.81846	5.86701	6.0632	6.35767		0.00234446		1.22643		GOTERM_MF_FAT	GO:0004168~dolichol kinase activity	2	22901, 22845	0.985411
17061881	DOCK4	9732	7.42231	6.57872	8.03326	8.3273		0.00803248		1.22607		GOTERM_MF_FAT	GO:0051020~GTPase binding	11	55770, 10526, 302, 304, 23647, 303, 9732, 23312, 9578, 64423, 23062, 10435	0.985492
16778745	SLC25A30	253512	6.57916	6.59273	6.44569	6.73971		0.000621567		1.22605		GOTERM_MF_FAT	GO:0070011~peptidase activity, acting on L-amino acid peptides	36	23581, 823, 56675, 9986, 1075, 79747, 5664, 55432, 4898, 79841, 54933, 10730, 10617, 79148, 158880, 440387, 6768, 3416, 84909, 54504, 11132, 57646, 80070, 64129, 51056, 53616, 10987, 5547, 1514, 717, 354, 56649, 3001, 388743, 2160, 145814	0.985917
16971588	KIAA0922	23240	8.14587	7.41965	7.40745	7.70051		0.00118797		1.22523		GOTERM_MF_FAT	GO:0005100~Rho GTPase activator activity	5	201176, 54206, 9732, 57580, 10435	0.987155
16943452	NXPE3	91775	5.72983	5.98811	6.52755	6.82046		0.00913513		1.22511		INTERPRO	IPR013129:Transcription factor jumonji	5	55693, 390245, 23210, 84678, 221037	0.987317
16821208		NA	5.11549	4.2211	4.09121	4.38181		0.000551842		1.22315		INTERPRO	IPR010504:Arfaptin-like	3	23647, 9463, 3382	0.988139
16889251	SGOL2	151246	5.72665	4.80268	6.10888	6.39928		0.00276729		1.22298		GOTERM_MF_FAT	GO:0004197~cysteine-type endopeptidase activity	8	23581, 1514, 823, 64129, 79747, 1075, 388743, 11132	0.988325
16839853	CAMKK1	84254	5.47754	4.48109	5.19387	5.48162		0.00187401		1.22074		GOTERM_MF_FAT	GO:0030247~polysaccharide binding	14	654466, 116519, 64129, 14, 462, 26577, 3918, 6355, 6368, 8993, 1839, 2160, 7097, 80739	0.988342
16779990	POU4F1	5457	5.07004	4.77689	4.66281	4.94947		0.0068661		1.21981		GOTERM_MF_FAT	GO:0001871~pattern binding	14	654466, 116519, 64129, 14, 462, 26577, 3918, 6355, 6368, 8993, 1839, 2160, 7097, 80739	0.988342
16987786	RAB9BP1	9366	1.93258	1.70454	2.04383	2.32756		0.00363128		1.21734		GOTERM_MF_FAT	GO:0008201~heparin binding	11	26577, 462, 3918, 654466, 6355, 6368, 116519, 1839, 2160, 14, 80739	0.988947
16994002	LPCAT1	79888	6.30851	6.5448	8.13178	8.41486		0.00634993		1.2168		GOTERM_MF_FAT	GO:0005178~integrin binding	7	3673, 10085, 7450, 3385, 53616, 3655, 3694	0.989766
16925674	PSMG1	8624	8.34863	7.68255	7.73426	8.01644		0.00266855		1.21603		INTERPRO	IPR001478:PDZ/DHR/GLGF	13	118987, 84612, 9414, 57580, 8825, 57619, 27134, 27111, 4008, 85415, 10611, 9463, 5774	0.989985
16817562	RRN3P2	653390	4.76705	5.40085	5.76792	6.04974		0.00139875		1.21573		INTERPRO	IPR001092:Basic helix-loop-helix dimerisation region bHLH	11	6721, 22797, 4862, 220202, 7023, 8553, 3397, 64641, 4084, 22877, 253738	0.990341
17056857		NA	3.46021	3.24876	3.39246	3.67302		0.000616663		1.21466		INTERPRO	IPR001781:Zinc finger, LIM-type	8	7205, 29964, 9457, 2274, 4008, 10611, 54751, 51474	0.990653
16857163	FSD1	79187	4.11562	4.21516	4.49293	4.7732		0.00505404		1.21443		INTERPRO	IPR000837:Fos transforming protein	3	10538, 2354, 8061	0.990896
16793692	KCNH5	27133	2.86744	2.84237	2.84578	3.12535		0.00283334		1.21384		INTERPRO	IPR003347:Transcription factor jumonji/aspartyl beta-hydroxylase	5	55693, 390245, 23210, 84678, 221037	0.991888
16718414	GPAM	57678	6.12198	6.61866	6.38322	6.66222		0.00482252		1.21335		INTERPRO	IPR001627:Semaphorin/CD100 antigen	5	56920, 57715, 10509, 5364, 4486	0.991888
16730296	KDM4D	55693	4.48237	4.33533	4.19473	4.47369		0.00891329		1.21332		INTERPRO	IPR002165:Plexin	5	1954, 57715, 10509, 5364, 4486	0.991888
16988906	CHSY3	337876	5.05442	4.747	5.65452	5.93217		0.00863394		1.21223		INTERPRO	IPR000095:PAK-box/P21-Rho-binding	4	10602, 55561, 9578, 10435	0.992012
17094233	KGFLP2	654466	5.27475	4.88359	3.97297	4.25057		0.00507132		1.21218		UP_SEQ_FEATURE	domain:CH 2	6	5357, 5339, 29780, 2317, 79789, 259266	0.99211
16980045	LOC100129858	100129858	3.00377	3.47887	2.8114	3.08796		0.000393596		1.21131		UP_SEQ_FEATURE	domain:CH 1	6	5357, 5339, 29780, 2317, 79789, 259266	0.99211
16906534	STAT1	6772	9.90498	10.1869	10.9701	11.2463		0.0098025		1.21104		INTERPRO	IPR011598:Helix-loop-helix DNA-binding	9	6721, 22797, 4862, 220202, 7023, 8553, 3397, 4084, 22877	0.992275
16761843	ARHGDIB	397	6.04169	5.04275	6.01513	6.28939		0.00994709		1.20938		INTERPRO	IPR002119:Histone H2A	4	8329, 92815, 8337, 8336, 8332, 8357, 8330, 8356	0.993039
17101517	PRPS2	5634	10.0741	10.5423	10.1675	10.4417		0.00981726		1.20933		GOTERM_MF_FAT	GO:0017016~Ras GTPase binding	10	55770, 10526, 302, 304, 23647, 303, 9732, 23312, 9578, 64423, 10435	0.993187
16922176	PAXBP1-AS1	100506215	3.91297	4.53329	4.41044	4.68345		0.00669395		1.20833		INTERPRO	IPR009072:Histone-fold	7	8340, 8329, 128312, 3018, 8346, 8294, 8336, 8332, 8357, 8330, 8356	0.993213
17045320	LOC100506776	100506776	3.77814	4.16955	3.74848	4.02103		0.00855465		1.20794		INTERPRO	IPR000353:MHC class II, beta chain, N-terminal	3	3126, 3125, 3119	0.993338
17018654	CPNE5	57699	5.1861	5.31595	5.71473	5.98692		0.0051401		1.20764		INTERPRO	IPR004827:Basic-leucine zipper (bZIP) transcription factor	7	23764, 10538, 2354, 7975, 8061, 7008, 3726	0.993588
16896536	CDC42EP3	10602	4.46812	4.87198	4.79471	5.06676		0.00377216		1.20753		INTERPRO	IPR000558:Histone H2B	4	8340, 128312, 3018, 8346	0.993598
16804902	BLM	641	5.96077	5.4104	7.19174	7.46327		0.00980621		1.20709		INTERPRO	IPR001395:Aldo/keto reductase	4	8514, 9196, 231, 83592	0.993598
16815971	ERCC4	2072	7.17455	7.14811	6.92786	7.19869		0.000194683		1.20651		INTERPRO	IPR004978:Stanniocalcin	2	6781, 8614	0.993831
16658312	KCNAB2	8514	4.82106	4.95341	5.8243	6.09495		0.00578667		1.20636		INTERPRO	IPR001715:Calponin-like actin-binding	8	5357, 5339, 8407, 29780, 4008, 2317, 79789, 259266	0.994444
16921428	SOX18	54345	5.68377	5.84669	5.68638	5.95702		0.00120267		1.20634		INTERPRO	IPR001202:WW/Rsp5/WWP	7	201176, 57154, 123606, 63935, 23327, 144100, 94134	0.99515
16851353	MIB1	57534	8.24486	8.28872	8.31325	8.58355		0.00465125		1.20606		GOTERM_MF_FAT	GO:0031267~small GTPase binding	11	55770, 10526, 302, 304, 23647, 303, 9732, 23312, 9578, 64423, 23062, 10435	0.995555
16957254	DPPA2	151871	2.69472	2.77517	2.68115	2.94938		0.00654544		1.20433		GOTERM_MF_FAT	GO:0032403~protein complex binding	17	3673, 57154, 5970, 7450, 3385, 2074, 100132417, 53616, 1026, 3694, 10085, 3914, 2209, 7534, 2956, 23607, 3655, 2214	0.995593
16966152	LOC401127	401127	4.78731	4.33389	4.61398	4.88218		0.000442487		1.20431		PIR_SUPERFAMILY	PIRSF002048:histone H2A	4	8329, 92815, 8337, 8336, 8332, 8357, 8330, 8356	0.997211
17052353	AGK	55750	7.91309	7.70566	7.54924	7.81634		0.00840551		1.20338		GOTERM_MF_FAT	GO:0008092~cytoskeletal protein binding	36	823, 50853, 2317, 7125, 25777, 57530, 3728, 7139, 23012, 57619, 26128, 55971, 10611, 11252, 79789, 11132, 57159, 55930, 302, 29780, 304, 303, 7464, 5357, 5339, 7430, 85456, 10602, 10552, 6385, 4008, 64423, 4643, 5774, 1495, 51474, 4645	0.998699
16806692	ULK4P3	89837	6.63053	5.86862	6.69391	6.9608		0.0038989		1.20321		PIR_SUPERFAMILY	PIRSF002050:histone H2B	4	8340, 128312, 3018, 8346	0.999333
16707695	HELLS	3070	6.9349	5.545	7.2678	7.53421		0.00713696		1.20281		UP_SEQ_FEATURE	mutagenesis site	127	7205, 160364, 6772, 3875, 55432, 3872, 34, 10617, 22901, 92815, 2209, 3880, 6768, 2957, 2956, 2011, 80739, 4488, 92359, 79699, 9918, 5364, 5933, 11144, 343413, 23062, 80727, 9156, 10870, 8864, 57154, 2623, 6300, 55729, 5970, 3845, 57804, 54933, 3949, 55165, 23012, 6580, 9025, 10110, 3416, 23327, 1999, 51514, 8853, 26270, 22861, 5899, 10519, 55200, 2309, 3832, 100132417, 53616, 124935, 150290, 410…	0.999387
16670383	HIST2H2AA3	8337	10.0143	9.14224	10.3375	10.6033		0.00075058		1.20237		UP_SEQ_FEATURE	domain:AH	3	23647, 9463, 3382	0.999549
17096159	LINC00476	100128782	4.01304	4.41292	4.00805	4.27275		0.00844177		1.20139		UP_SEQ_FEATURE	DNA-binding region:Basic motif	15	22797, 6721, 4862, 220202, 7023, 10538, 8553, 2354, 7975, 8061, 22877, 3726, 23764, 4084, 7008	0.999945
16743403	MIR548L	100302275	6.26687	6.16085	6.68348	6.94798		0.00941819		1.20122		UP_SEQ_FEATURE	metal ion-binding site:Magnesium 2	6	132, 3705, 3628, 27068, 196883, 9156	0.999955
17016688	MAS1L	116511	3.97456	3.74329	3.34689	3.60997		0.000836503		1.20004		UP_SEQ_FEATURE	domain:LIM zinc-binding 3	5	7205, 9457, 2274, 10611, 54751	0.999958
17081059	LOC100270680	100270680	3.38651	3.41069	3.33528	3.59752		0.000521571		1.19934		UP_SEQ_FEATURE	region of interest:Beta-1	3	3126, 3125, 3119	0.999962
16895384	LOC100131510	100131510	4.5957	4.05916	3.874	4.13608		0.00406604		1.19921		UP_SEQ_FEATURE	region of interest:Beta-2	3	3126, 3125, 3119	0.999962
16700263	CCSAP	126731	6.47655	6.02388	6.88797	7.14974		0.0015428		1.19895		UP_SEQ_FEATURE	metal ion-binding site:Magnesium 1	6	132, 3705, 3628, 27068, 196883, 9156	0.999972
16782818	LTB4R	1241	9.03504	5.44609	6.39197	6.65372		0.00658387		1.19893		UP_SEQ_FEATURE	domain:WW 2	5	201176, 57154, 23327, 144100, 94134	0.999973
16774071	RFXAP	5994	5.26487	5.62555	5.63193	5.89364		0.008406		1.1989		UP_SEQ_FEATURE	domain:WW 1	5	201176, 57154, 23327, 144100, 94134	0.999973
16706499	PPIF	10105	9.28916	10.1201	8.89986	9.16148		0.00758091		1.19882		UP_SEQ_FEATURE	domain:PH	20	8853, 23239, 23228, 201176, 22874, 54518, 55200, 23683, 55561, 79990, 9578, 94134, 57580, 27128, 55620, 10276, 23362, 7262, 144100, 65059	0.99998
16798755	ULK4P2	100288380	6.64606	5.8757	6.75614	7.01708		0.00392058		1.19826		UP_SEQ_FEATURE	domain:IQ 5	3	55930, 4645, 259266	0.999984
17065547	MIR4660	100616350	4.36442	4.7479	5.05787	5.31833		0.00306047		1.19786		UP_SEQ_FEATURE	domain:CRIB	4	10602, 55561, 9578, 10435	0.999985
16747287	NCAPD2	9918	8.28243	7.68149	8.71222	8.97249		0.00607864		1.1977		UP_SEQ_FEATURE	domain:Sema	5	56920, 57715, 10509, 5364, 4486	0.999987
16965313	LAP3	51056	7.82686	7.87682	8.53177	8.79199		0.0024956		1.19767		UP_SEQ_FEATURE	repeat:UIM 2	4	22905, 88455, 130617, 5710	0.999987
16792998	TXNDC16	57544	5.5937	5.93149	5.92831	6.18841		0.00418731		1.19756		UP_SEQ_FEATURE	repeat:UIM 1	4	22905, 88455, 130617, 5710	0.999987
16657502	LOC100287934	100287934	6.30805	7.03021	6.50273	6.76277		0.00298808		1.19752		UP_SEQ_FEATURE	domain:IPT/TIG	3	55770, 64641, 253738	0.99999
16919044	RBL1	5933	7.16943	5.99382	7.3644	7.62392		0.00249209		1.19708		UP_SEQ_FEATURE	domain:Ig-like C2-type	10	56920, 284359, 8633, 59307, 3903, 84894, 9848, 57715, 10509, 8832	0.999993
16896744	SOS1-IT1	100505911	6.30698	5.79346	5.89695	6.15589		0.00373688		1.1966		BIOCARTA	h_bbcellPathway:Bystander B Cell Activation	3	3126, 958, 356	0.999995
16822256	LOC729737	729737	10.2024	9.83511	9.88092	10.139		0.00590697		1.19585		OMIM_DISEASE	Lipodystrophy, familial partial	2	5468, 4000	1
17104021	MAGED2	10916	8.2042	8.7061	8.55642	8.81413		0.00236527		1.19559		OMIM_DISEASE	Epidermolysis bullosa, Herlitz junctional type	2	3918, 3914	1
16874633	C19orf48	84798	6.82074	6.66855	7.34849	7.60562		0.0077363		1.1951
16823275	LOC100507419	100507419	5.10121	5.5594	5.8977	6.15428		0.00643008		1.19464
17111413	FAM120C	54954	6.90589	5.5265	5.71653	5.97303		0.0020124		1.19458
16919466	ADA	100	6.94574	8.9892	7.23883	7.49482		0.00609257		1.19415
17011496	CEP57L1	285753	4.74086	4.9896	5.29997	5.55512		0.00334627		1.19346
17014423	SLC22A1	6580	4.59159	4.61834	4.62662	4.88161		0.00730136		1.19333
16907303	TMEM237	65062	7.55538	5.24495	6.31774	6.5715		0.00177226		1.19232
16872189	LRFN1	57622	4.81825	4.75254	4.66904	4.92169		0.00974759		1.19139
16997097	ZNF366	167465	5.21419	4.85755	4.90848	5.15922		0.00070652		1.18982
17044166	LOC100506178	100506178	3.82979	3.87171	3.84118	4.09182		0.00649507		1.18973
16820676	PDPR	55066	7.49529	7.70871	7.86753	8.11794		0.00395185		1.18955
16938182	PLCL2	23228	5.77257	6.88119	6.53244	6.7818		0.00610597		1.18868
16658231	DFFB	1677	5.26069	5.70148	6.17195	6.42094		0.00697804		1.18837
16819521	GPR114	221188	5.42179	5.46115	6.22309	6.4714		0.00807025		1.18782
16712046	NMT2	9397	5.74569	5.84404	5.76543	6.01355		0.00127561		1.18766
16858991	PKN1	5585	6.42526	8.28925	7.95624	8.20423		0.0040003		1.18755
16673557	C1orf112	55732	6.76237	5.96163	7.22375	7.47083		0.00301619		1.1868
16858515	ZNF833P	401898	3.4256	3.28746	3.68375	3.93044		0.00811748		1.18648
16744524	USP28	57646	7.46297	7.25484	7.50138	7.74796		0.00079704		1.1864
16843026	CORO6	84940	5.47168	4.72829	4.89579	5.14195		0.00174951		1.18605
16809263	DMXL2	23312	8.15218	9.49728	9.67671	9.92235		0.00448154		1.18562
16792381	MIS18BP1	55320	8.08057	7.47501	8.28948	8.53481		3.78954e-05		1.18536
16756822	FAM222A	84915	4.76197	5.59285	5.03268	5.27781		0.00849876		1.1852
16841542	COX10-AS1	100874058	8.80098	7.7526	8.02758	8.27125		0.000710253		1.184
17104847	FLJ44635	392490	4.95564	4.49464	4.54756	4.79123		0.00973841		1.184
17118407		NA	5.36973	4.28676	4.39238	4.63596		0.00883192		1.18393
17107159	CT45A1	541466	7.02012	6.90616	7.01578	7.25806		0.00956601		1.18286
16730819	ACAT1	38	6.70261	7.32806	6.32981	6.57171		0.00558874		1.18255
16701626	OR2T11	127077	4.48231	4.29483	4.21217	4.45362		0.00267536		1.18218
16831442	TRPV2	51393	5.33791	5.38604	6.1527	6.394		0.00240275		1.18205
17043049	TTYH3	80727	5.97787	6.09886	8.09241	8.33356		0.00720885		1.18193
16823229	PKMYT1	9088	5.13041	4.25143	5.37715	5.61732		0.00885351		1.18113
16699021	INTS7	25896	7.45517	6.98015	7.41584	7.65501		0.000342284		1.18031
17088408	C9orf91	203197	6.9799	8.06486	7.2836	7.52199		0.000577818		1.17967
17023504	TMEM244	253582	2.31111	2.39585	2.62431	2.86268		0.00738519		1.17966
16743111	CTSC	1075	9.97205	9.5042	10.3948	10.6325		0.00820667		1.17912
16671264	SLC27A3	11000	6.16002	6.37173	6.38899	6.6262		0.00723987		1.17871
16770789	C12orf49	79794	9.19022	10.0691	9.97406	10.2104		0.00711592		1.17804
17014361	MAS1	4142	2.73696	2.90252	2.7623	2.9986		0.000510099		1.17797
17042915	TFAMP1	260341	3.60922	3.58922	3.63145	3.86774		0.0063193		1.17796
16778493	VWA8	23078	8.67206	8.60399	8.4815	8.71755		0.0041946		1.17777
16926813	IL17RA	23765	8.71071	9.26498	8.95032	9.18587		0.00140957		1.17736
16795017	LOC100506603	100506603	5.47825	5.59358	5.50846	5.74339		0.00185466		1.17685
16998456	FLJ35946	503569	3.50644	5.31295	3.37584	3.61007		0.00632725		1.17628
16764090	FKBP11	51303	5.94711	6.7772	6.96612	7.19993		0.00419981		1.17593
16784967	SLC38A6	145389	6.26489	6.13059	6.75773	6.99144		0.00605042		1.17585
17114643	ATP11C	286410	8.07781	8.35066	8.24696	8.47972		0.00971616		1.17508
16829014	C16orf95	100506581	4.93482	5.12156	5.21872	5.45137		0.000995635		1.17499
16991210	GM2A	2760	9.08057	7.26961	7.92332	8.15575		0.00854594		1.17481
16839425	SLC43A2	124935	6.45168	7.3921	8.29912	8.53058		0.00570206		1.17402
16864490	POLD1	5424	6.56707	5.84626	6.93728	7.16762		0.00374858		1.17311
16939247	EXOG	9941	6.19439	6.39899	6.64546	6.87531		0.000744865		1.17271
17057143	PGAM2	5224	5.04083	4.92496	4.82546	5.05457		0.00789036		1.17211
16944399	ADPRH	141	5.22582	5.09355	5.81373	6.04284		0.00295349		1.17211
17096145	LINC00476	100128782	5.26983	5.53806	5.19394	5.42201		0.00160992		1.17126
16820878	LOC100132529	100132529	3.02781	3.35897	3.30983	3.53743		0.00996524		1.17088
16997691	LOC100131067	100131067	5.76736	5.91735	5.75908	5.98615		0.000159687		1.17046
16826080	TP53TG3	24150	4.20957	3.12822	3.25094	3.47789		0.00482174		1.17036
17050300	DLD	1738	8.74608	8.80432	8.44435	8.67059		0.00181425		1.16978
16683290	ZNF436	80818	8.12493	6.59139	6.6932	6.91778		0.00257012		1.16844
16725080	OR5AN1	390195	1.94304	2.01607	1.76274	1.98637		0.00661245		1.16767
16849172	QRICH2	84074	6.09826	5.28922	5.09252	5.31562		0.0025717		1.16724
16669568	SRGAP2B	647135	8.31309	7.64677	8.68429	8.9066		0.00468623		1.1666
17117517	NS3BP	171391	5.27089	4.96767	5.36891	5.59114		0.00916697		1.16654
16738353	OR10AG1	282770	2.13328	1.95543	1.93546	2.15733		0.000601634		1.16625
17048188	CLDN12	9069	1.25848	1.88609	1.55268	1.77448		0.000814689		1.16619
17098567	SH2D3C	10044	5.70631	5.87626	5.76565	5.98584		0.00503068		1.16489
16666239	ACADM	34	10.9929	10.6313	10.0399	10.2597		0.00522799		1.16459
16782434	DHRS4L2	317749	6.94807	6.25406	6.71737	6.93702		0.00443591		1.16445
16830045		NA	4.73292	4.81255	4.74136	4.96003		0.00571546		1.16366
16692362	GJA5	2702	5.00688	4.61071	5.47979	5.69846		0.00655477		1.16365
16756334	POLR3B	55703	8.86289	8.2665	7.74703	7.96552		0.00074639		1.16351
16829271	CBFA2T3	863	4.54702	4.77966	4.72773	4.94605		0.00630336		1.16338
16781817		NA	5.26804	5.1638	5.14329	5.36085		0.00698376		1.16277
17111555	USP51	158880	4.38487	4.14072	4.22797	4.4455		0.00698577		1.16275
17017805	GPSM3	63940	4.87524	5.17427	5.64418	5.86153		0.00932972		1.1626
16936408	MAPK12	6300	4.73625	4.73174	5.08898	5.30624		0.00551255		1.16252
17057174	POLD2	5425	7.1477	6.32267	6.89752	7.11476		0.0057333		1.16251
16926725	C21orf58	54058	4.25723	3.69675	4.3279	4.54367		0.00529166		1.16132
16769386	GNN	253724	3.70143	3.83968	3.93903	4.15347		0.00636774		1.16025
16761778	HIST1H4I	8294	7.44129	7.02154	6.83967	7.05317		0.00529331		1.1595
16787112		NA	1.83427	2.29474	1.74216	1.95548		0.00580626		1.15936
16708802	TAF5	6877	6.65513	5.87622	6.64944	6.86233		0.0014656		1.159
16760825	CLEC4C	170482	3.17011	2.62004	2.78681	2.99959		0.00710588		1.15892
16769983	GIT2	9815	8.81404	8.76021	8.92006	9.13235		0.000256279		1.15852
16866389	LOC100506347	100506347	9.26762	9.01567	9.03922	9.25143		0.00881221		1.15846
16791319	ADCY4	196883	6.23144	6.16313	6.1529	6.36507		0.00918186		1.15844
16714286	FLJ31813	326332	4.97533	4.90778	4.87231	5.08348		0.00286558		1.15762
16829350	VPS9D1	9605	6.5226	5.80101	6.05054	6.26023		0.00972147		1.15644
17062832	ZC3HC1	51530	6.20263	6.3139	6.21913	6.42803		0.00328894		1.15581
16823512	TFAP4	7023	6.54475	6.17147	6.50121	6.70915		0.00422723		1.15504
16694178	RUSC1-AS1	284618	5.35557	5.34441	5.47228	5.68021		0.00432717		1.15504
16859538	SLC27A1	376497	6.48269	6.63804	6.69991	6.90777		0.00953387		1.15497
16860168	ZNF431	170959	9.11604	7.7069	7.24917	7.45577		0.00859998		1.15396
16869186	MAN2B1	4125	8.45504	8.92848	9.19641	9.40223		0.00561206		1.15334
16868762	KRI1	65095	6.13785	5.60472	6.10556	6.31025		0.00426401		1.15243
16718779	EMX2OS	196047	3.47724	3.35579	3.23489	3.43904		0.00293654		1.15201
16822249		NA	9.65905	9.51518	9.60056	9.80439		0.00675565		1.15175
16867153	MATK	4145	5.34907	5.10006	5.11457	5.31787		0.00202556		1.15133
17012785	LOC154092	154092	3.26806	3.05214	3.19433	3.39728		0.00914358		1.15105
16678752	TSNAX-DISC1	100303453	5.59335	5.21596	5.71544	5.91828		0.00126244		1.15097
16879923	MSH6	2956	7.15008	6.87028	7.36814	7.57085		0.00287583		1.15086
16657751	LOC148413	148413	5.01065	5.27749	5.16171	5.3632		0.00427662		1.14988
16742787	PRCP	5547	6.71383	5.62484	6.1607	6.36125		0.00306869		1.14913
17057464	SEPT7P2	641977	6.62166	6.56952	6.80927	7.00967		0.00357308		1.14901
17050055	RINT1	60561	8.52913	7.94015	7.91893	8.11863		0.00472325		1.14846
17061504	ATXN7L1	222255	7.06719	7.36131	7.23937	7.43665		0.0051897		1.14654
16888753		NA	5.08148	5.58638	5.14578	5.3426		0.002761		1.14617
16676562	SRGAP2	23380	7.91049	7.13195	8.07681	8.27353		0.00963774		1.14609
16716520	FGFBP3	143282	4.0015	4.30316	3.87109	4.06727		0.0065867		1.14566
17098974	DOLK	22845	7.17032	7.11268	7.17796	7.37274		0.00612053		1.14455
16718022	PCGF6	84108	6.35736	6.2146	6.46017	6.65466		0.00703848		1.14432
16678169	PSEN2	5664	5.37043	5.55876	5.74792	5.94238		0.00402103		1.1443
16775611	LOC100505518	100505518	2.31259	2.50302	2.43754	2.63074		0.00108926		1.14329
16884554	NT5DC4	284958	3.31443	3.34873	3.61819	3.81115		0.00960284		1.14311
16985763	SERF1A	8293	7.86544	7.68976	7.68623	7.87897		0.00841742		1.14294
16882536	LOC730268	730268	7.12669	6.03563	6.65129	6.84361		0.00812522		1.1426
16829532	WDR81	124997	5.97966	6.02538	6.29026	6.48144		0.00103591		1.1417
16757474	PLBD2	196463	7.67308	7.97333	8.6206	8.81114		0.00173106		1.14119
16859583	COLGALT1	79709	8.93516	8.57307	9.60353	9.79321		0.00777076		1.14051
16937807	CAND2	23066	4.86728	4.61896	4.73275	4.9224		0.00984167		1.14049
17024386	LOC285740	285740	3.59701	4.00171	3.72364	3.91313		0.00590458		1.14037
16985112	C5orf64	285668	2.76126	2.47617	2.67061	2.8593		0.000106148		1.13973
16874591	SYT3	84258	3.7166	3.64004	3.55922	3.74765		0.00532497		1.13952
16926570	SLC19A1	6573	4.69485	5.20092	5.28334	5.47162		0.00862327		1.1394
16864616	KLK3	354	3.90154	4.15293	3.90961	4.09716		0.00816038		1.13883
17014963	EXOC2	55770	8.63242	8.38199	8.32642	8.51283		0.00478327		1.13793
16771652	VPS33A	65082	6.81107	6.51647	6.97007	7.15603		0.000742291		1.13757
17091281	EGFL7	51162	5.65274	5.81456	5.90848	6.09338		0.00256115		1.13674
16657450	LOC100132062	100132062	9.98998	9.88895	9.82654	10.0112		0.00468933		1.13653
16880897	ETAA1	54465	6.66869	6.29793	6.14748	6.33176		0.00480717		1.13625
16748620	ATF7IP	55729	8.39643	8.24146	8.26141	8.44393		0.00125867		1.13487
16897558	MIR3682	100500850	2.24228	2.13043	2.0168	2.19927		0.00920539		1.13482
16687445	YIPF1	54432	8.35419	8.47295	8.12536	8.30776		0.00417882		1.13477
16680891	LRRC47	57470	8.62156	8.49258	8.31677	8.49895		0.00646752		1.1346
16998019	MBLAC2	153364	6.76024	5.73302	5.66356	5.84515		0.00836656		1.13414
16699112	NSL1	25936	8.20752	8.38422	8.56123	8.74263		0.000793334		1.13399
16820367	NFATC3	4775	8.65869	8.13357	8.56938	8.75069		0.00153984		1.13392
16756865	ANKRD13A	88455	9.67534	8.79986	9.10384	9.28441		0.00500103		1.13333
16698556	SLC41A1	254428	7.12919	8.51836	7.50486	7.6854		0.00745523		1.13331
16870131	HAUS8	93323	5.31182	5.30529	5.76472	5.94466		0.00445498		1.13284
16859942	SLC25A42	284439	5.68235	6.37022	5.65577	5.8339		0.00649343		1.13141
16862721	MEGF8	1954	6.22884	6.11458	6.17412	6.35218		0.0096821		1.13136
16812014	LINGO1	84894	4.01394	4.42839	4.24586	4.42325		0.0074559		1.13084
16776017		NA	3.77546	3.07385	3.23785	3.41268		0.00525876		1.12883
16717032	SLIT1	6585	4.55654	4.43058	4.63125	4.80518		0.00456538		1.12812
16980998	C4orf46	201725	6.85145	6.60948	6.94128	7.11427		0.0085396		1.12739
16757225	TRAFD1	10906	7.96469	7.27137	7.64934	7.8221		0.0072812		1.12721
16825057	GGA2	23062	8.35397	8.66895	8.35232	8.52469		0.00320785		1.12691
16895165	C2orf44	80304	7.11896	6.73972	6.95229	7.12377		0.002727		1.12622
17023095	MCM9	254394	7.13857	6.96315	6.93367	7.10304		0.00140631		1.12457
16818733	HEATR3	55027	6.91194	6.67687	6.77011	6.93926		0.00297842		1.12439
16669721	NBPF10	100132406	9.63747	8.94301	9.12927	9.29815		0.00752256		1.12419
16915541	CDH4	1002	4.13517	4.27293	3.80606	3.97469		0.000158655		1.12399
16814711	TELO2	9894	5.14089	5.37866	5.50587	5.67439		0.00598395		1.1239
16753397	MIRLET7I	406891	3.81913	3.80862	3.67443	3.84292		0.00988413		1.12388
16828327	RFWD3	55159	8.57246	7.94252	8.60227	8.77072		0.00987073		1.12385
16664118	NASP	4678	6.59609	5.99608	6.83849	7.0056		0.00864103		1.12281
16667000	LRRC8D	55144	5.51847	5.73153	6.06092	6.22767		0.00939698		1.12253
16705493	KIAA1279	26128	8.23275	8.37693	8.01688	8.18328		0.00688859		1.12225
16862651	LOC100505622	100505622	4.3702	3.92293	4.22918	4.39491		0.0069172		1.12173
16978941	SEC24B-AS1	100533182	3.53835	3.66906	3.39961	3.5653		0.00896696		1.12171
16771507	KDM2B	84678	5.99027	5.43578	5.83948	6.00476		0.00124348		1.12138
16692135	POLR3C	10623	8.50413	8.36966	8.56675	8.73123		0.00961958		1.12077
16984141	WDR70	55100	7.83111	7.60207	7.80465	7.96821		0.00647188		1.12004
17008121	RNF8	9025	6.74647	5.824	6.24545	6.40866		0.00980949		1.11977
16859856	CRTC1	23373	6.11505	6.66974	6.66844	6.83101		0.0046465		1.11928
16888087	RBM45	129831	7.23766	7.43045	7.27777	7.44024		0.00252668		1.11921
16954796	SEMA3G	56920	5.00669	4.78262	4.85911	5.02092		0.00974474		1.11869
16695677	MPZ	4359	3.59304	3.9511	3.53623	3.69721		0.00427372		1.11805
16677361	RPS6KC1	26750	7.65565	7.72911	7.61897	7.7795		0.00477411		1.1177
16816034	NPIP	9284	8.80207	8.51403	8.71302	8.87298		0.00678724		1.11726
16873501	PGLYRP1	8993	4.00305	3.85916	4.03544	4.19468		0.0050081		1.1167
17022952	BET3L	100128327	2.16427	2.13888	2.10738	2.26579		0.00225166		1.11605
16769159	GNPTAB	79158	8.93527	9.14946	8.78421	8.9426		0.00127348		1.11604
16790784	PPP1R3E	90673	7.19269	7.27725	6.9019	7.05945		0.00963126		1.11539
17104410	MIR676	100500887	1.79673	1.77341	1.70809	1.8654		0.00885246		1.1152
16690473	CLCC1	23155	8.48112	9.14568	8.91696	9.07258		0.00317642		1.1139
17101465	MSL3	10943	6.30309	5.78943	6.29324	6.44885		0.00907803		1.11389
16678262	SNAP47	116841	6.57464	6.48692	6.82565	6.98086		0.00116209		1.11359
16824366	PKD1P1	339044	9.88858	9.78126	9.97245	10.1275		0.0023186		1.11349
16858235	ILF3	3609	10.0856	9.99397	10.2927	10.447		0.0059176		1.11293
16925929	PRDM15	63977	6.36138	6.04052	6.23952	6.39343		0.00894597		1.11258
16873659	ZC3H4	23211	7.90743	8.0359	8.16525	8.31911		0.00244745		1.11254
16854954	LOXHD1	125336	3.38507	3.25504	3.35361	3.5074		0.0057353		1.11249
16670141	GPR89B	51463	8.44554	8.90136	8.74107	8.89449		0.00653094		1.1122
16815855	CLEC16A	23274	8.11584	7.99165	7.98412	8.13587		0.0061645		1.11092
16668464	STRIP1	85369	6.25933	5.89888	6.06582	6.21709		0.00321273		1.11055
16816287	PKD1P1	339044	9.67856	9.63352	9.75693	9.90763		0.00257778		1.1101
16708312	FAM178A	55719	6.8389	6.99767	6.76968	6.9195		0.00558171		1.10944
16714135	ERCC6	2074	7.28743	7.04918	6.83004	6.97895		0.00687851		1.10874
16888708	ASNSD1	54529	7.31343	7.24188	7.29794	7.44549		0.00822124		1.10769
16814526	MIR662	724032	5.2177	4.94944	4.99931	5.1468		0.00871822		1.10764
16923675	KRTAP10-12	386685	6.09224	5.61986	5.72723	5.87448		0.00638712		1.10745
17022465	ZBTB24	9841	7.63147	7.6555	7.77895	7.92439		0.00989256		1.10607
16710815	LOC399829	399829	3.08093	3.01772	2.98256	3.12668		0.00955131		1.10505
16664765	ZYG11B	79699	8.63437	8.17888	8.3224	8.46621		0.00699403		1.10482
16715505	PPP3CB	5532	8.57998	8.45455	8.15697	8.30014		0.00793309		1.10432
16828292	GLG1	2734	9.43604	9.63309	9.78462	9.92751		0.00768796		1.10412
16696328	LOC284688	284688	2.39773	2.65187	2.59251	2.73481		0.00454558		1.10366
16756241	KIAA1033	23325	9.13309	8.84742	9.11078	9.25083		0.00419745		1.10194
16771430	CAMKK2	10645	7.85405	8.01319	7.96957	8.10921		0.00450648		1.10163
16897184	SRBD1	55133	8.11692	8.81454	8.44621	8.58456		0.00752772		1.10064
16824400	NPIP	9284	9.72505	9.84921	9.91232	10.0453		0.00248923		1.09656
16673359	POU2F1	5451	8.3159	8.20091	8.58503	8.71772		0.00206389		1.09634
16660527	ZBTB40	9923	8.39087	8.82159	8.80582	8.938		0.00710663		1.09595
16795351	GTF2A1	2957	9.01613	8.56804	8.6171	8.74787		0.00471945		1.09488
16716547	IDE	3416	9.68691	9.33964	9.37624	9.50485		0.00835024		1.09324
17111364	MIRLET7F2	406889	1.64955	1.90767	1.715	1.84117		0.00753332		1.09139
16812354	LOC283688	283688	2.87965	2.69733	2.79777	2.92349		0.00633181		1.09105
16817090	RBBP6	5930	9.26049	9.06556	8.99883	9.12422		0.00696435		1.0908
17102087	ZNF645	158506	1.85889	1.46954	1.77402	1.89894		0.00158499		1.09045
17088823		NA	1.11903	1.15326	1.07379	1.19802		0.000841805		1.08992
16870617	SUGP1	57794	6.80898	6.50092	6.59768	6.72035		0.00869788		1.08875
16873987	RPL18	6141	7.82914	7.6423	7.73492	7.85553		0.00109074		1.0872
16824193	NPIP	9284	10.0769	10.2541	10.2852	10.4028		0.00504629		1.08495
16687071	NRD1	4898	9.92206	9.65962	9.86838	9.98423		0.00236193		1.08361
17019919	DEFB110	245913	1.5593	1.74118	1.66486	1.7764		0.00576273		1.08038
17023171	LOC285762	285762	1.59906	1.48085	1.44621	1.54676		0.00400038		1.07218
16701324	HNRNPU	3192	9.59201	9.6275	9.83623	9.93338		0.00924565		1.06966
16822913	RPS2	6187	13.2428	13.0582	13.1923	13.273		0.00565801		1.05757
16778058		NA	1.39357	1.36451	1.47747	1.38664		0.00301802		0.938985
17028585	OR12D3	81797	1.88467	1.8703	1.8357	1.73969		0.00887384		0.935613
16845039	RAB5C	5878	6.69735	7.14289	6.92401	6.82726		0.00786264		0.935135
16690133	LOC100128787	100128787	2.56566	2.64671	2.5249	2.42594		0.00911099		0.93371
17041486		NA	1.90397	1.85609	1.84308	1.74358		0.0090458		0.933357
16722532	KCNC1	3746	3.81467	3.83202	3.54696	3.44622		0.00679537		0.93255
16943024	LOC255025	255025	1.67222	1.67591	1.60701	1.50476		0.00229355		0.931579
16810276	LOC255177	255177	1.77986	1.71829	1.70975	1.60556		0.00449917		0.930326
16739455	UBXN1	51035	6.94044	6.77625	6.95848	6.84684		0.00887641		0.92553
16973625	NELFA	7469	6.71217	6.44076	6.486	6.37094		0.00676487		0.923341
16881569	STAMBP	10617	7.2825	6.9086	6.90358	6.78729		0.00864185		0.922558
16659407	PRAMEF5	343068	3.18459	2.98317	2.90062	2.78428		0.00702657		0.922528
16975392		NA	1.22637	1.2112	1.09971	0.982192		0.00845314		0.921774
16738270	TRIM51GP	120824	2.674	2.6808	2.7036	2.58554		0.00460457		0.921422
16919448	SERINC3	10955	11.7052	11.7009	11.7743	11.6534		0.00266827		0.91959
16681901	PRAMEF8	391002	3.68063	3.80356	3.64072	3.51942		0.00671961		0.919359
16954620	IQCF5	389124	2.24743	2.19819	2.15002	2.02855		0.00941141		0.919252
17102424	MAGEB16	139604	4.01903	4.31984	4.08661	3.96505		0.0093057		0.919188
16775191		NA	2.07219	2.22561	2.10388	1.98225		0.0053987		0.919149
16743548	JRKL-AS1	100874053	2.99346	3.00187	2.99804	2.87537		0.00557628		0.918485
16866830	CSNK1G2-AS1	255193	4.778	4.84823	4.67218	4.54948		0.00844972		0.918472
16913737	TOP1	7150	10.8789	10.9011	11.2179	11.0948		0.00999334		0.91818
17031352		NA	1.85887	1.84885	1.84013	1.71692		0.0014587		0.918142
16666723	MIR4423	100616481	1.88962	1.91159	1.8194	1.69586		0.000664752		0.917931
17033822		NA	1.81452	1.88189	1.83371	1.70954		0.00102354		0.917535
16685374	SNIP1	79753	8.10256	7.96282	8.04022	7.91519		0.00400504		0.916982
16768133	TSPAN19	144448	1.75326	1.67334	1.5274	1.39575		0.00350881		0.912785
17103440	GATA1	2623	4.90383	4.84999	4.85243	4.72007		0.00555838		0.912336
16855741	LOC400654	400654	2.26266	2.61562	2.38145	2.24887		0.00907265		0.912194
16746225	LOC100507431	100507431	3.44934	3.65841	3.43727	3.30394		0.00375456		0.911722
16976746	ANKRD17	26057	9.79205	9.84734	9.55916	9.42552		0.00279899		0.91153
16918518		NA	2.39106	1.93823	2.18374	2.04942		0.00901231		0.9111
16681914	PRAMEF18	391003	2.64852	2.63199	2.5012	2.36629		0.00858144		0.910724
16966776	LNX1-AS1	100873939	3.91091	3.90238	3.76345	3.62776		0.000488007		0.910235
16671086	LCE6A	448835	2.90148	3.2443	2.95558	2.81971		0.00758576		0.910122
17068928	NPBWR1	2831	3.39073	3.71129	3.34308	3.20713		0.00588417		0.910073
17116065	TTTY12	83867	1.9645	1.9317	1.85223	1.71596		0.00635342		0.909864
16744708	APOA5	116519	5.27854	5.45746	5.40321	5.26549		0.0055448		0.908956
17090864	DBH	1621	3.92479	3.96598	3.93343	3.79466		0.00678678		0.908289
17078758	REXO1L2P	100288527	4.86855	4.88125	4.79927	4.65963		0.00707539		0.907746
16941252		NA	3.32562	3.36865	3.10235	2.96249		0.00750828		0.907608
16976630	CSN2	1447	1.89111	2.3844	1.95568	1.81576		0.00506474		0.907564
16965306	CLRN2	645104	3.58405	3.30637	3.41729	3.2773		0.00915582		0.907522
16992814	FAF2	23197	8.96907	8.93684	9.12699	8.98665		0.00562752		0.907304
17016995	FLOT1	10211	7.67125	7.77466	8.31221	8.17157		0.00877393		0.907113
16912703	BPIFB3	359710	3.68584	3.88421	3.77588	3.63507		0.00974003		0.90701
17002354	PWWP2A	114825	5.98388	6.28587	6.02559	5.88464		0.00848447		0.906921
17079711	YWHAZ	7534	11.0914	10.7055	10.8022	10.6612		0.000409687		0.906906
16932906	PRAMEF24P	649179	4.28807	4.08559	4.25274	4.11081		0.00857181		0.906308
16792347	KLHL28	54813	6.724	6.76151	6.53261	6.3905		0.00301929		0.906195
16836414	OR4D2	124538	2.9511	2.92235	2.82401	2.68103		0.00887962		0.905646
16949434	RTP1	132112	2.66223	2.60973	2.59848	2.45511		0.00994722		0.905397
16907526	INO80D	54891	9.26014	9.21439	9.05271	8.9089		0.00209067		0.905126
16936230	BRD1	23774	7.28468	7.50972	7.27111	7.1268		0.00787399		0.904816
16935176	SUN2	25777	6.08046	6.23441	5.97833	5.83377		0.00150258		0.904652
16959745	PRR23A	729627	1.94532	2.02351	2.02	1.87543		0.00554099		0.904648
16878202	TRIM54	57159	3.16465	3.39831	3.60384	3.45895		0.0098569		0.904445
17059579	C7orf62	219557	1.85154	2.07966	1.96322	1.81798		0.00171306		0.904227
16902611	AMMECR1L	83607	8.04203	8.32652	8.38761	8.24142		0.00393403		0.903637
17025012		NA	2.1006	1.91832	1.95708	1.81078		0.00650199		0.903564
16840462	MIR195	406971	2.96417	3.1035	2.92363	2.77719		0.0061129		0.903476
16739887	TRMT112	51504	6.61853	6.19021	6.73598	6.58942		0.00685464		0.903405
16909277	SPHKAP	80309	3.04551	3.3545	3.03201	2.88371		0.00861676		0.902308
16941247	IQCF3	401067	2.87925	2.81977	2.94775	2.79853		0.00111928		0.901738
17073519		NA	4.19869	4.21233	4.17803	4.02794		0.00773733		0.901191
16957612	DRD3	1814	3.65561	3.67821	3.44528	3.29512		0.0072817		0.901149
16775626	RNF219-AS1	100874222	2.26942	2.3166	2.28937	2.13914		0.00948453		0.901107
16714798	JMJD1C	221037	9.40494	9.525	9.44347	9.29297		0.00229329		0.900939
16978310	DNAJB14	79982	7.27515	7.24887	7.08944	6.93862		0.000969859		0.900739
17007701	ANKS1A	23294	8.39199	8.19311	8.35714	8.20608		0.00326404		0.900591
17028888	FLOT1	10211	7.70369	7.80027	8.32229	8.17042		0.00464582		0.90008
17034947	VPS52	6293	10.1075	10.0555	9.85002	9.69791		0.00661876		0.899934
16715724	ADK	132	1.57696	1.63889	1.56198	1.40946		0.0079114		0.89968
16736508	TSG101	7251	8.67067	8.33888	8.13598	7.98283		0.00186708		0.899289
16844789	LOC147093	147093	3.32153	3.69204	3.22309	3.0696		0.00333194		0.899075
16993065	SLC34A1	6569	4.1636	3.72766	3.91501	3.76132		0.00872774		0.898945
17015573	LINC00518	221718	3.16778	3.23471	3.20873	3.05474		0.00294503		0.898758
17006801	C6orf25	80739	4.10273	3.27485	3.42673	3.27274		0.00427271		0.898756
17002741	LOC728145	728145	4.16972	4.26464	4.02435	3.87022		0.00169613		0.898673
16920201	UBE2V1	7335	10.0316	9.79421	10.1336	9.97919		0.00446148		0.89847
16935029		NA	6.66913	6.72625	6.57739	6.42258		0.00374613		0.898246
17033956	TRIM26	7726	7.62262	7.23749	7.45198	7.29687		0.0087114		0.898061
16807337	C15orf56	644809	5.03816	4.98846	4.81912	4.66371		0.00651037		0.897878
16799088	EMC4	51234	7.81984	7.44808	7.37957	7.22395		0.00653391		0.897749
16831905	FOXO3	2309	4.8612	5.02043	4.86797	4.71206		0.0012389		0.897566
16845073	HCRT	3060	4.12197	3.95371	3.86965	3.71353		0.00105132		0.897439
17078756	REXO1L2P	100288527	5.77767	5.77988	5.58711	5.43062		0.00136678		0.897201
16976942	G3BP2	9908	7.47819	7.52065	7.50267	7.34591		0.00129538		0.897034
16912936		NA	5.49361	5.12234	5.25385	5.09686		0.00965629		0.896893
16696535	SERPINC1	462	3.88789	3.61999	3.51793	3.36087		0.00739734		0.896852
16916146	DNAJC5	80331	8.53292	8.21441	8.02007	7.86285		0.00260477		0.896753
17036169	HLA-F-AS1	285830	5.83269	5.97508	6.03342	5.87542		0.00513686		0.896264
16921338	ARFRP1	10139	6.79226	6.63403	7.12001	6.96166		0.00577298		0.89605
16738864	PTGDR2	11251	5.41998	6.02087	5.45329	5.29477		0.00703369		0.895944
16997434	OTP	23440	4.40329	4.56584	4.2582	4.09953		0.00200354		0.895851
16948648	HTR3C	170572	3.30325	3.46994	3.14802	2.98934		0.0025848		0.895843
16908316	AAMP	14	7.78038	8.06659	7.64767	7.48867		0.00857998		0.895646
17082238	CCDC166	100130274	3.91476	4.01459	3.83847	3.6792		0.00280146		0.895481
16672722	NIT1	4817	7.49676	7.77702	7.83038	7.67007		0.00950708		0.894833
16807486	DNAJC17	55192	5.7469	5.31917	5.45366	5.29255		0.00251493		0.894338
16940495	TMA7	51372	6.42846	6.35693	6.23989	6.07876		0.00433716		0.894324
16832627	MIR451B	100616273	1.54267	1.66503	1.54646	1.3846		0.00839454		0.89387
16788458	LINC00523	283601	3.6958	3.59394	3.38134	3.21786		0.000161154		0.89287
17046350	LOC100287704	100287704	3.23621	3.04743	2.91886	2.75503		0.00397317		0.892649
17016832	TRIM26	7726	7.65069	7.29183	7.4511	7.28682		0.00547348		0.892374
16916130	TPD52L2	7165	9.63199	8.50788	9.29477	9.12891		0.00794357		0.891397
16889115	COQ10B	80219	8.46943	8.86038	8.63812	8.47212		0.00245191		0.891312
17078330	UBE2W	55284	6.95711	6.46256	6.7752	6.60856		0.00658718		0.890914
17000210	SMAD5-AS1	9597	4.3367	3.57651	3.89501	3.7281		0.00749679		0.890748
16935727	PACSIN2	11252	8.29362	9.18472	8.67624	8.50906		0.00574098		0.890581
16891152	ZFAND2B	130617	7.05996	7.0151	6.71006	6.54282		0.00104131		0.890547
17110287	PPP1R2P9	80316	2.91916	3.0489	2.98131	2.81406		0.00354303		0.890535
16883826	LOC150568	150568	2.30811	2.85532	2.5278	2.36017		0.0042257		0.890304
16730302	KDM4E	390245	2.77357	2.77128	2.58524	2.41751		0.00212628		0.890241
16747829	NANOGNB	360030	2.21542	2.34516	2.3027	2.13417		0.000640661		0.88975
16924812	KRTAP23-1	337963	3.82309	3.9835	3.66414	3.49455		0.00893796		0.889096
16721393	TIMM10B	26515	8.52112	8.55012	8.59999	8.43018		0.00904773		0.888962
16914345	ZSWIM1	90204	5.90924	5.82612	6.0568	5.88683		0.00849062		0.888861
17036239	TRIM26	7726	7.6699	7.31279	7.47543	7.30542		0.00519932		0.888839
16680017	C1orf170	84808	4.34142	4.73145	4.34521	4.17464		0.00108237		0.888496
16873037	IRGQ	126298	5.59569	5.51386	5.69335	5.52276		0.00709997		0.88848
17019399	YIPF3	25844	6.95077	7.55905	7.25671	7.08592		0.00411299		0.888357
17026623	TRIM26	7726	7.65054	7.2664	7.44913	7.27811		0.00403864		0.888217
16671019	LCE5A	254910	2.13511	2.07192	2.20587	2.03439		0.00671364		0.887936
16915220	RAB22A	57403	9.71309	9.18848	9.60732	9.43492		0.00737238		0.887366
17092866	IFNA2	3440	2.64655	2.5287	2.55081	2.37834		0.00533843		0.887324
16892918	LRRFIP1	9208	8.27274	8.55485	8.21862	8.04591		0.00705776		0.887177
17041583		NA	7.64878	7.26429	7.45908	7.28637		0.00394211		0.887174
16725132	OR10V2P	81343	3.85158	4.19156	3.84888	3.67566		0.00652957		0.88686
16987468	CAST	831	10.2195	9.18113	8.94219	8.76809		0.00631676		0.886317
16949292	DNAJB11	51726	8.40725	8.5852	8.95328	8.77887		0.00203411		0.886128
16886818	TANC1	85461	7.83529	7.08188	7.24451	7.07007		0.00901101		0.886111
16664354	EFCAB14-AS1	100130197	3.51745	4.41334	3.6393	3.46452		0.00875414		0.885904
17106345	RBMXL3	139804	4.34311	4.42625	3.9792	3.80434		0.00837321		0.885851
16850041	MYADML2	255275	4.30079	4.36929	4.51182	4.33584		0.00383687		0.88517
16849744	MIR1250	100302229	5.65982	5.69103	5.45055	5.27442		0.00183745		0.885074
16847296	TBC1D3P1-DHX40P1	653645	5.67615	5.52956	5.66336	5.48657		0.00975086		0.884669
16879287	ARHGEF33	100271715	4.24742	4.26159	4.08728	3.91043		0.00777396		0.884628
16935130	JOSD1	9929	6.81575	7.33165	7.13485	6.95786		0.00636251		0.884549
16794555	ELMSAN1	91748	6.13359	6.02637	6.00121	5.82374		0.00311893		0.884255
16860912	FXYD7	53822	3.83397	3.42816	3.45126	3.27369		0.00593518		0.884195
16989750	CTNNA1	1495	9.32337	9.3694	8.95339	8.77553		0.00612386		0.884013
16833379	C17orf50	146853	4.97801	5.02893	4.63692	4.45884		0.00249611		0.88388
16818877		NA	2.13612	2.50345	2.21089	2.03247		0.00144108		0.88367
17007475	PHF1	5252	6.64619	7.16261	6.92109	6.7426		0.0004784		0.883629
16796938	CDC42BPB	9578	9.35686	9.65039	9.30937	9.13064		0.00651988		0.883481
17106334	MIR1298	100302153	2.55839	2.79799	2.63694	2.45793		0.0020217		0.88331
16758264	MLXIP	22877	7.22715	8.25009	8.24404	8.06425		0.00891086		0.882834
16995155	AGXT2	64902	3.33462	3.29226	3.19798	3.01814		0.0028884		0.882802
16925127	C21orf62	56245	4.17291	4.35444	3.98493	3.80509		0.00216016		0.882799
16880433	PEX13	5194	7.92072	8.05836	7.83348	7.65343		0.0027671		0.882668
16955484		NA	4.26799	4.85638	4.10985	3.92932		0.00674621		0.882373
16872447	SERTAD3	29946	6.51764	6.66552	6.80961	6.62861		0.00875617		0.882089
16993243	RMND5B	64777	8.14989	7.23709	6.77304	6.59188		0.00750468		0.881995
17001879	SLC36A2	153201	3.61926	3.3464	3.3853	3.20336		0.00412723		0.881517
17109875	DCAF8L1	139425	2.17657	2.21698	2.38347	2.20148		0.00188633		0.881484
16788713	MIR411	693121	1.51547	2.01471	1.63338	1.45067		0.00144882		0.881046
16710674	PPP2R2D	55844	7.66149	7.90067	7.80962	7.62676		0.00119885		0.880956
16740495	RELA	5970	8.378	8.32459	8.449	8.26533		0.000380244		0.880457
16934109	PISD	23761	6.67867	6.66925	6.71945	6.5357		0.00289735		0.880413
16981468	HSP90AA6P	441051	5.20945	5.61902	5.27533	5.09105		0.0036461		0.880091
17021122	IBTK	25998	8.80202	9.55842	8.96643	8.78202		0.00733913		0.880008
16885118	RALB	5899	9.29086	8.39253	8.66656	8.48188		0.00798512		0.879844
16741777	MIR139	406931	4.01718	4.07049	4.32185	4.13714		0.00792817		0.879828
16735952	BTBD10	84280	7.97184	7.70241	7.28226	7.09698		0.00604544		0.879473
17043960	MACC1-AS1	100874041	1.44645	1.53832	1.5529	1.36721		0.000707381		0.879225
16805230	CHD2	1106	8.50708	9.0398	8.70954	8.52352		0.000188523		0.879029
16789624	BTBD6	90135	8.15405	8.31733	7.86609	7.67948		0.00927102		0.878667
17065740	C8orf12	83656	2.61227	2.71022	2.42728	2.24036		0.000102254		0.878483
17028723	TRIM26	7726	7.50664	7.16921	7.37675	7.18921		0.00219149		0.878106
17016587	GPX6	257202	3.46195	3.24526	3.12161	2.93367		0.0010211		0.877859
16867969	PCP2	126006	4.59955	4.91966	4.39133	4.20297		0.0093052		0.877604
16936255	ALG12	79087	7.5454	7.96441	7.72229	7.53374		0.00131291		0.877492
16684036	AHDC1	27245	7.59535	6.20589	6.00008	5.81138		0.00244335		0.877398
17024194	PBOV1	59351	2.08004	2.467	2.2343	2.04478		0.000885466		0.876896
16963689	PIGG	54872	6.46737	6.95868	6.82042	6.63087		0.0036185		0.876878
17034129	FLOT1	10211	7.31125	7.4239	7.93004	7.73993		0.000744991		0.876543
17105753	TCEAL3	85012	2.14769	2.40757	2.42839	2.23824		0.0068901		0.876515
17027364	ZNRD1	30834	6.50274	6.29555	6.46818	6.27756		0.00974204		0.876232
16992622	MSX2	4488	5.5869	5.85667	5.72226	5.53093		0.00711228		0.8758
16726164	NAA40	79829	7.32606	6.85863	7.43703	7.24557		0.00214912		0.875722
16724625	FAM180B	399888	3.75713	4.14564	3.713	3.52154		0.00164496		0.875717
16969009	PDLIM5	10611	9.03198	8.49728	8.14365	7.95193		0.00980729		0.875561
16799667	ZFYVE19	84936	6.4124	5.96783	6.33881	6.14693		0.00142147		0.875465
16801428	GCOM1	145781	7.40529	7.47934	6.99541	6.80329		0.00212723		0.875321
16914374	PCIF1	63935	7.71764	7.7768	7.81814	7.626		0.000575912		0.875307
16962467	TBCCD1	55171	6.21165	6.27348	6.40143	6.20927		0.00450981		0.875296
17024335	HIVEP2	3097	9.28532	8.6237	9.15189	8.95946		0.00796245		0.875127
16733963	C11orf35	256329	5.72488	6.30648	5.7112	5.51847		0.00487811		0.87495
16966649	DCUN1D4	23142	7.97177	8.5221	7.80324	7.61051		0.00217636		0.874948
16970592	C4orf29	80167	7.89747	8.07048	7.90646	7.71348		0.0015379		0.874794
17087790	SLC44A1	23446	9.67513	10.1746	9.89109	9.69708		0.00214322		0.874172
17102508	FAM47C	442444	3.50526	3.73293	3.28774	3.09369		0.00734662		0.874148
17041368	PHF1	5252	6.81966	7.28224	7.08691	6.89264		0.000206245		0.874012
16930077	CBY1	25776	7.12966	7.26971	6.97271	6.77796		0.00681926		0.873723
16684579	MIR4254	100423028	3.77367	4.29338	3.81644	3.62089		0.00961646		0.873237
16893304	LOC728763	728763	4.29918	4.31365	4.31386	4.11782		0.00082717		0.872942
17077888	COPS5	10987	6.13015	6.03159	6.15362	5.95713		0.000465264		0.872669
16849933	PPP1R27	116729	3.74067	3.50056	3.64264	3.44588		0.00210134		0.872509
16740326	FAU	2197	5.94941	5.47158	5.76133	5.56432		0.000563472		0.872354
16864423	FLJ26850	400710	2.4491	2.36321	2.551	2.35364		0.00556931		0.872147
16949933	LOC401109	401109	5.48952	3.91552	3.98845	3.79109		0.00410937		0.872145
16988374		NA	5.50233	5.17625	4.95455	4.75719		0.00608901		0.872143
16922577		NA	3.76164	3.30444	3.08723	2.88979		0.00587203		0.872093
17066436	FGF17	8822	4.25725	4.13103	4.22273	4.02515		0.00479676		0.872011
16717885	PITX3	5309	3.95636	4.10558	4.00805	3.81046		0.000761742		0.872004
16930623	TEF	7008	5.10379	5.42799	4.70725	4.50962		0.00407942		0.871981
17014091	SNX9	51429	10.998	10.9492	10.4751	10.2763		0.00184152		0.871296
16873818	CABP5	56344	3.31665	2.95935	3.38138	3.18244		0.00342182		0.87119
16926386	KRTAP10-2	386679	3.44263	3.63655	3.30097	3.10167		0.0069436		0.870974
16700932	LGALS8-AS1	100287902	4.42499	4.72121	4.4524	4.25308		0.000812651		0.870962
16808209	STRC	161497	3.89584	3.85381	3.9397	3.73948		0.0084717		0.870419
16849308	JMJD6	23210	6.96471	6.95629	7.39809	7.19743		0.00370607		0.870155
16752223	ORMDL2	29095	9.82385	8.92832	9.29077	9.08996		0.00540469		0.870062
16935767	MCAT	27349	7.2871	7.07522	6.98108	6.78009		0.00850865		0.869954
16725969	TMEM179B	374395	7.01182	7.62733	7.27951	7.07847		0.000448898		0.869923
16910129	OTOS	150677	2.58499	2.46331	2.42417	2.22217		0.00458875		0.869344
16831609	SMCR9	140776	4.84411	4.98766	4.83784	4.63568		0.00363085		0.869248
16935178	DNAL4	10126	5.98125	5.99039	5.71878	5.51593		0.00113658		0.868838
16970611	LARP1B	55132	7.84194	8.35161	7.88183	7.67869		0.00147051		0.868657
17084363	ANXA2P2	304	11.7925	11.2224	11.4563	11.2531		1.16257e-05		0.868617
16945365	H1FX-AS1	339942	4.14836	4.46668	4.42036	4.21694		0.00175416		0.868491
16914297	DNTTIP1	116092	8.52665	9.05228	9.40103	9.19693		0.00921776		0.868081
16670803	PSMD4	5710	4.84279	5.0783	5.37887	5.17467		0.00609471		0.868024
16959701	PIK3CB	5291	8.72179	8.24871	8.70852	8.50315		0.00298		0.867319
16891176	ANKZF1	55139	5.40027	6.02392	6.04915	5.84293		0.00203614		0.866808
16978661	PPA2	27068	7.29445	7.07333	6.86591	6.65936		0.00131131		0.866606
16703251	KIAA1217	56243	9.54173	9.01197	8.87443	8.66783		0.00625861		0.866579
16841982	TOM1L2	146691	9.60902	8.7529	7.95091	7.74374		0.00558492		0.866237
16975803	FRYL	285527	8.96811	9.55135	9.18284	8.97565		0.00516972		0.86622
16901158	NPAS2	4862	2.88855	2.78058	2.52853	2.3212		0.0005613		0.866137
16960051		NA	2.07367	2.01328	2.00318	1.79547		0.0033479		0.865912
17065377	DEFB105A	245908	2.60914	2.7392	2.39763	2.1895		0.00266819		0.86566
16854097	MC2R	4158	2.70088	2.89992	2.98623	2.77799		0.00220766		0.865591
16828415	CTRB2	440387	3.47388	3.82299	3.48844	3.28017		0.000541864		0.865576
17117579	LOC338797	338797	3.95556	4.31583	4.04482	3.83635		0.001046		0.865453
17084428	UBAP1	51271	9.64698	8.92215	8.69296	8.48443		0.00235404		0.86542
17079744	ZNF706	51123	7.56379	7.29237	7.55578	7.3464		0.0019652		0.864907
16721180	OR51D1	390038	2.20649	2.22464	2.14183	1.93234		0.000996507		0.864845
16850264	WDR45B	56270	9.69318	9.51947	9.60243	9.3927		0.00757295		0.864699
16914781	RNF114	55905	9.41937	9.78081	10.3507	10.1408		0.00298195		0.864629
16914704	DDX27	55661	7.57531	7.6062	8.35875	8.14869		0.00383777		0.864504
16749382	MED21	9412	8.57142	8.01649	8.02481	7.81474		0.00643898		0.864495
16966154	UGDH-AS1	100885776	4.34939	4.75609	4.40587	4.19552		0.00554781		0.86433
16804623	MIR9-3	407051	3.61243	4.10633	3.47476	3.26375		0.00518334		0.863932
16734989	FAM160A2	84067	7.55534	8.45744	8.13926	7.92744		0.00607141		0.863444
16718106	OBFC1	79991	8.00216	7.71055	6.88714	6.6751		0.00938387		0.863316
16662077	HDAC1	3065	9.72553	9.74606	9.95677	9.74462		0.00289716		0.863247
17006180	PPP1R11	6992	6.06146	6.29898	6.15561	5.94198		0.00247348		0.862362
16703218		NA	4.13413	4.00499	3.80645	3.59274		0.00573355		0.862316
16733858	SIGIRR	59307	5.57327	6.14934	6.17221	5.95838		0.000394669		0.862246
17064531	CRYGN	155051	3.71221	3.92861	3.6505	3.43665		0.000445268		0.862232
16812475	EFTUD1	79631	6.44602	6.29294	6.2736	6.05968		0.00607961		0.862194
17076083	PPP2CB	5516	7.71973	7.29435	7.12684	6.91272		0.00342432		0.862071
16834165	KRTAP9-7	100505724	1.77127	1.51572	1.63877	1.42458		0.00369511		0.862028
16724997	ZFP91-CNTF	386607	9.16769	8.95774	8.96504	8.75013		0.000262174		0.861602
16686122	ELOVL1	64834	8.22667	7.55161	7.45895	7.2437		0.00533675		0.861396
16775066	SUGT1	10910	7.29867	6.77952	7.16237	6.94712		0.00451476		0.861394
16796094	ITPK1	3705	6.90649	7.4857	7.67136	7.45542		0.00835677		0.860984
16777448	SPATA13-AS1	100874231	3.15995	3.95074	3.54552	3.32932		0.00843543		0.860832
16724973	C11orf31	280636	7.36086	7.05939	7.3859	7.1675		0.00324068		0.859517
16966588	ZAR1	326340	3.2521	3.16865	3.26614	3.04686		0.00974309		0.858995
17008007	CDKN1A	1026	6.16588	5.97474	6.01791	5.79824		0.00910149		0.85876
16779283	DHRS12	79758	6.24049	6.55491	5.99461	5.77332		0.00558281		0.857797
16705220	ZNF365	22891	4.27543	3.13503	3.253	3.03168		0.00115506		0.857783
16930051	MAFF	23764	6.28985	6.07666	6.10598	5.8844		0.000974704		0.857622
16930023	PICK1	9463	6.48922	6.96805	6.54839	6.32664		0.00122468		0.857525
16720353	PNPLA2	57104	7.2204	8.29783	7.72091	7.49875		0.00873225		0.857281
16902213		NA	3.74488	3.29332	3.41378	3.19159		0.00131536		0.857262
16726129	MARK2	2011	8.13956	7.67821	7.6804	7.45806		0.00115119		0.857173
16726734	CAPN1	823	7.95731	6.69627	6.94947	6.72696		0.00312341		0.857069
16845197	PLEKHH3	79990	6.55003	6.44787	5.75391	5.53128		0.0012385		0.857001
17114266	TFDP3	51270	2.05708	2.08038	2.1403	1.91767		0.00254179		0.856999
16738571	MED19	219541	5.61115	5.56327	5.45328	5.23046		0.000325999		0.856888
16720268	EPS8L2	64787	7.5726	6.47537	6.42803	6.20417		0.0048242		0.85627
17062542	GRM8	2918	3.87339	4.43053	4.39234	4.16818		0.00374705		0.856091
16746280	C11orf39	100507450	3.11571	3.58096	3.12594	2.90149		2.15407e-05		0.85592
16968488	WDFY3-AS2	404201	3.91452	4.03955	3.44488	3.21974		0.00726248		0.855513
16864760		NA	3.53932	3.62942	3.32634	3.10115		0.000157984		0.855482
16695490	F11R	50848	10.8149	10.6874	10.7604	10.5349		0.00324769		0.855328
16855999	ZADH2	284273	7.5826	7.84637	7.07659	6.85106		0.00599909		0.855281
16782207	LRP10	26020	9.90001	9.70528	9.40298	9.17733		0.00433772		0.85521
16762798	IPO8	10526	8.06804	7.98237	7.86308	7.63706		0.000845986		0.854991
16722603	LDHA	3939	7.53395	6.26929	7.20852	6.98169		0.000661486		0.854513
16827675	MIR1538	100302119	6.49154	6.54255	6.59375	6.36691		0.0061158		0.854505
16659605	EFHD2	79180	7.99565	9.14526	8.88011	8.65222		0.00984182		0.853881
16919408	C20orf111	51526	7.84203	6.70253	7.60746	7.37954		0.000952814		0.853867
16928372	KIAA1671	85379	7.93889	7.36736	7.26748	7.03901		0.00406872		0.853537
17103742	MIR188	406964	2.69279	2.36913	2.54026	2.31153		0.00533908		0.853385
17027572	IER3	8870	5.82699	6.1226	5.97509	5.74559		0.00588056		0.852931
16977461	SEC31A	22872	7.72418	7.29405	7.56559	7.33605		0.00461795		0.852908
16855637	PIGN	23556	9.27349	8.92247	7.51957	7.28866		0.00685284		0.852096
17040418	PPP1R11	6992	6.04848	6.23794	6.10979	5.87876		0.00174961		0.852026
16681799	NPPA	4878	3.66965	3.63646	3.48069	3.24773		0.000325896		0.850888
16857449	CRB3	92359	7.00091	7.41126	6.58479	6.3514		0.00647454		0.850639
16959868		NA	2.73024	2.20535	2.55765	2.32425		0.00629522		0.850633
16810970	SNORD18C	595100	9.82011	9.32024	9.67882	9.44419		0.00858841		0.849902
17002304	RNF145	153830	8.806	8.57433	8.5616	8.32677		0.0049545		0.849781
16935686	ATP5L2	267020	5.34618	5.48123	5.4216	5.1859		0.00167384		0.849269
16944654	FAM162A	26355	8.27609	7.29819	6.72603	6.49026		0.00121983		0.849235
16830754	KDM6B	23135	7.44925	7.90388	7.89475	7.65879		0.0057855		0.849123
16964273	NOP14-AS1	317648	4.69234	5.64532	5.12772	4.89118		0.00368051		0.848775
16716267	LOC728190	728190	6.54323	6.68291	6.33951	6.10266		0.00667254		0.848596
16832049	EPN2	22905	9.30361	7.57247	7.83727	7.60026		0.00444994		0.848501
16887702	ITGA6	3655	9.79417	10.5235	10.4917	10.2544		0.006931		0.848377
16813286	CIB1	10519	7.74572	7.88532	8.04351	7.80611		0.0062316		0.848275
16713057	ARHGAP12	94134	8.53447	9.84931	9.14729	8.90975		0.00780997		0.848191
16804760	TTLL13	440307	3.84382	3.59723	4.13895	3.90136		0.00112558		0.84816
16803212	SNX33	257364	8.74533	8.78401	8.22418	7.98645		0.00129589		0.848074
16799760	CHP1	11261	6.91408	7.30695	6.55071	6.3125		9.81712e-05		0.847796
16997380		NA	3.11886	3.65498	3.59946	3.36079		0.00643508		0.847529
17112963	TCEAL5	340543	3.80636	3.12321	3.33254	3.09363		0.00033078		0.847386
16740956	POLD4	57804	6.97438	7.52925	7.20719	6.96587		0.00599009		0.845972
16844828	KRT17	3872	5.07061	5.08358	5.08104	4.83954		0.00515099		0.845866
16726825	CDC42EP2	10435	5.36546	5.27615	5.95068	5.70895		0.00800034		0.845728
16690623	GNAT2	2780	3.88513	3.65787	3.80391	3.56208		0.0025857		0.845675
16711280	KLF6	1316	10.4941	10.5009	10.0973	9.85372		0.00669341		0.844666
17009399	CD2AP	23607	9.87066	10.3766	10.3047	10.0612		0.00137788		0.844657
16936501	DENND6B	414918	4.92893	5.02173	4.97532	4.73013		0.00549892		0.843703
16746678	LOC100292680	100292680	2.92819	2.6414	2.61922	2.37379		0.00016955		0.843561
16699932	TMEM63A	9725	7.88687	9.6422	9.7166	9.4707		0.00437917		0.843291
16789452	INF2	64423	6.52862	8.02021	7.43238	7.18569		0.00719737		0.842829
16803220	ODF3L1	161753	4.35835	5.21122	4.55805	4.31099		0.00327595		0.842612
16808717	FKSG48	100996488	9.21492	9.67038	9.35176	9.10425		0.00732531		0.842351
17032913	PPP1R11	6992	6.00313	6.25975	6.13581	5.88805		0.0006576		0.8422
16735639	TMEM41B	440026	8.4261	8.54756	8.21556	7.96777		0.00169143		0.842186
16858710	JUNB	3726	10.5859	10.0714	10.2943	10.0455		0.00651035		0.841616
16966047	MIR574	693159	9.17284	8.19497	7.34496	7.09616		0.00204249		0.841596
16805218	LOC100507217	100507217	9.51153	9.59825	9.55908	9.31007		0.000143562		0.841472
16735102	ARFIP2	23647	7.56029	8.19747	7.56399	7.31397		0.000161477		0.840885
16876849	ASAP2	8853	8.15053	9.96147	9.45792	9.20744		0.00463902		0.840619
16845899	ARHGAP27	201176	7.4994	6.35291	6.62416	6.37295		0.00221093		0.840196
16674005	GAS5-AS1	100506046	4.52553	5.32068	4.94626	4.69505		0.00223146		0.840189
16749398	STK38L	23012	8.09285	7.44509	7.85947	7.60771		0.00423515		0.839874
16740094	CDC42BPG	55561	7.15924	7.05105	6.0442	5.79208		0.00903878		0.839661
16709333	TCF7L2	6934	7.77023	9.53549	9.02664	8.77316		0.00337696		0.838868
16711985		NA	2.05306	2.31953	2.00601	1.75222		0.00575456		0.83869
16962460	CRYGS	1427	5.92643	5.92542	5.73438	5.48058		0.00395579		0.838688
17009583	EFHC1	114327	6.87931	7.25947	7.15846	6.90414		0.0055368		0.838378
17003748	MGAT4B	11282	8.11282	8.98265	8.95662	8.70225		0.00147673		0.838353
16695205	TAGLN2	8407	7.23313	7.93499	7.45021	7.19519		0.000938687		0.837972
16969821	AP1AR	55435	7.85323	7.1819	7.48729	7.23198		0.00133481		0.83781
16786264	ACOT4	122970	5.65757	5.3013	5.35354	5.09804		0.00865452		0.837694
16853355	PARD6G-AS1	100130522	4.35796	4.3893	4.32894	4.07307		0.0036552		0.837485
16775364	KLF5	688	11.5336	11.0289	10.7094	10.4533		0.00647732		0.83733
16717412	DNMBP	23268	7.92329	9.69004	8.50324	8.24585		0.00398318		0.836603
17027518	ATAT1	79969	6.98369	6.84785	7.39098	7.1331		0.00686454		0.836318
16833189	SPACA3	124912	3.57683	3.92821	3.65037	3.3924		0.00058848		0.83626
16921441	C20orf201	198437	3.8441	3.86559	3.73426	3.4761		0.000124051		0.836151
16856483	MIDN	90007	8.65029	8.70055	8.61095	8.35272		0.0012148		0.836114
16921420	SAMD10	140700	6.73986	6.29722	6.38438	6.12614		0.00125734		0.836107
16719292	CTBP2	1488	5.50563	6.24427	6.19048	5.93158		0.00111666		0.835722
16782173	MRPL52	122704	6.05473	5.89917	6.11842	5.85835		0.000564869		0.835048
17082366	PLEC	5339	7.87894	8.1367	8.22691	7.96679		0.00418602		0.83502
16832379	LGALS9	3965	5.46875	6.23625	5.82244	5.56122		0.00676405		0.834381
17093661	FAM214B	80256	7.67454	7.43664	7.24364	6.98236		0.00511393		0.834346
17088122		NA	2.69743	1.84436	2.61401	2.35205		0.00310915		0.833954
17111820		NA	4.4066	4.99433	4.66536	4.40282		0.00813349		0.833621
16980742	ANXA2P1	303	4.75916	4.59346	4.32852	4.06515		0.00139327		0.833136
16697865	TNNT2	7139	5.89748	4.82611	4.6528	4.38878		0.00313359		0.832762
16788760	MIR539	664612	3.87118	4.04662	3.71416	3.45006		0.00735637		0.832715
16884523	SLC20A1	6574	8.10725	8.76605	9.49708	9.23249		0.00349767		0.832432
16867235	ZBTB7A	51341	9.29318	8.93231	8.70907	8.44442		1.40492e-05		0.832402
16727795	LOC100130987	100130987	5.85781	5.1614	5.63391	5.36831		0.000769706		0.831854
16853418	ENOSF1	55556	8.68392	8.84997	8.77649	8.51059		0.00420621		0.831682
16907488	RAPH1	65059	8.89451	9.50685	9.00914	8.7428		0.00346605		0.831427
16854533	LOC100652770	100652770	4.0602	4.75534	4.21565	3.94923		1.61283e-05		0.831378
16953329	PLXNB1	5364	8.11859	7.12558	7.77341	7.50666		0.00349828		0.831189
16809971	MYO1E	4643	8.93129	9.20628	9.41149	9.14447		0.0020036		0.831034
16741075	CDK2AP2	10263	6.43211	7.09084	6.96971	6.70259		0.00534267		0.83098
17097000	PTPN3	5774	9.2748	8.95253	8.51066	8.24331		0.00760557		0.830846
17033068	ATAT1	79969	7.03078	6.8504	7.42549	7.15778		0.00610628		0.830636
16693272	S100A10	6281	10.179	8.10855	9.40254	9.13467		0.00617015		0.830547
16998745	TMEM232	642987	3.03566	3.65535	2.65173	2.38325		0.00226822		0.830193
16835037	STH	246744	3.96223	4.26044	4.1457	3.87721		0.00258879		0.83019
16804165	GOLGA6L4	643707	2.37203	2.67754	2.7312	2.46265		0.00634626		0.830152
16681304	ERRFI1	54206	9.18164	10.0184	9.77319	9.50457		0.00508551		0.830115
16850344	PLEKHM1	9842	9.89481	8.5567	8.56881	8.30007		0.000407496		0.830049
16800105		NA	6.69441	7.30866	7.49295	7.22392		0.00304865		0.829876
16966008	KLF3	51274	10.2108	10.6471	9.68462	9.41459		0.000144477		0.829301
16865106	MIR371A	442916	3.05843	2.91267	2.98685	2.71601		4.543e-05		0.828836
16919663	TNNC2	7125	4.17769	4.28459	4.23593	3.96446		0.000321239		0.828475
17027581	DDR1	780	8.24053	8.19634	8.15546	7.88293		0.00995867		0.827868
17030426	DDR1	780	8.18604	8.18458	8.10344	7.83059		0.00888242		0.827684
16915635	OSBPL2	9885	9.14634	9.18642	9.00941	8.73431		0.000139382		0.826397
17033131	DDR1	780	8.42912	8.40578	8.35461	8.07922		0.00858757		0.826225
16931339	PPARA	5465	7.56502	7.7557	7.70208	7.42632		0.00215142		0.826013
17048859	ARPC1A	10552	9.70545	10.2733	9.80987	9.53318		0.00833404		0.825479
16841657		NA	5.57253	5.76136	5.26173	4.98478		0.0098042		0.825336
16738409	TNKS1BP1	85456	8.53756	8.65688	7.63593	7.35815		0.000809827		0.824855
17087057	C9orf3	84909	7.25925	6.30074	6.92863	6.65027		0.00105682		0.824528
16718769	PDZD8	118987	7.99495	8.18244	8.41464	8.13501		0.0032519		0.823805
16933960	DUSP18	150290	7.02664	6.74911	7.10324	6.82331		0.0018152		0.82363
17013410	ADGB	79747	2.19191	2.18752	2.15994	1.87998		0.00493215		0.823612
17035242	DDR1	780	6.89648	6.86895	6.79695	6.51681		0.00756303		0.823508
16852789	PHLPP1	23239	8.38013	8.48734	7.48191	7.20123		0.00748081		0.823205
16929006	SLC35E4	339665	4.7035	4.84426	4.98307	4.70238		0.00923149		0.823197
16801512	FAM63B	54629	7.29706	6.674	6.92992	6.64923		0.000869176		0.823197
17042895	MAFK	7975	5.54108	6.16911	6.34073	6.05925		0.00105592		0.822743
16805982	NIPA1	123606	6.04545	6.61238	6.45309	6.17138		0.00791496		0.822614
16665833	MIR3117	100422871	2.07626	2.64064	2.99558	2.71232		0.00344342		0.821727
16701841	PFKP	5214	8.56552	8.00937	8.50401	8.22066		0.00368529		0.821681
16939170	SLC22A13	9390	4.76678	4.2781	4.26085	3.97733		0.00188198		0.821583
16973085	F11	2160	2.18324	2.96051	2.59035	2.30679		0.00281759		0.821564
17072125	MAL2	114569	11.0608	10.7353	10.5201	10.2358		0.00567455		0.821128
16914213	DBNDD2	55861	6.66024	6.60499	7.12781	6.84168		2.2344e-05		0.820099
16884200	SOWAHC	65124	7.59896	5.74767	6.21485	5.9281		0.00391865		0.819747
16659380	PRAMEF2	65122	2.65027	2.57706	2.6761	2.389		0.00158924		0.819547
17089868	LRRC8A	56262	6.96422	6.20903	6.2578	5.97047		0.00109129		0.819419
16671914	LMNA	4000	8.40915	8.1723	8.01605	7.72846		0.00332839		0.819267
16678949		NA	4.17324	4.11867	3.75396	3.4661		0.00814163		0.819115
16938654		NA	8.01626	9.48698	9.7455	9.45712		0.002159		0.818825
16724901	ZDHHC5	25921	10.2556	9.67956	9.62284	9.33397		3.99085e-07		0.818541
16933975	LOC100506075	100506075	4.56905	4.24563	4.57365	4.28411		0.0093792		0.81816
16762573	ASUN	55726	8.64995	8.08814	8.34038	8.05071		0.00365986		0.818088
16755878	CHPT1	56994	7.01915	8.29042	7.46248	7.17242		0.0010838		0.817872
16870998	HAVCR1P1	100101266	4.1958	3.82199	3.87049	3.57938		0.00534606		0.817269
17055216	ICA1	3382	5.97182	7.86337	7.32218	7.03035		0.00954887		0.816867
16920699	PPP4R1L	55370	5.20694	5.74922	6.16988	5.87751		0.00689431		0.816557
16856174	MADCAM1	8174	5.06715	5.0426	4.99883	4.70577		0.00700241		0.816169
16858886	NANOS3	342977	4.59325	4.61816	4.82054	4.52705		0.000936074		0.815923
16872443	SERTAD1	29950	6.93118	7.06907	6.75576	6.46224		0.00195164		0.815906
17025191	EZR	7430	11.6176	12.0249	11.3509	11.0569		0.000101049		0.815662
16832588	TRAF4	9618	6.31654	7.25656	7.29116	6.99669		0.00032378		0.815369
17097211	PTGR1	22949	9.0685	8.91121	7.32112	7.02555		0.00683871		0.814747
16845937	PLEKHM1	9842	8.59464	7.02999	7.14335	6.84737		0.00054117		0.814521
16997816	EDIL3	10085	8.02731	8.92385	8.72476	8.42862		0.00590638		0.814432
17070331	CHMP4C	92421	9.36604	9.37276	9.08074	8.78377		0.00822735		0.813962
17074449	SGK223	157285	6.52734	6.94718	7.03526	6.73818		0.00457131		0.813903
16670317	FCGR1C	100132417	2.92513	3.08405	2.61305	2.31597		0.00553268		0.813902
16804753	GDPGP1	390637	5.23286	5.70258	5.9945	5.6971		0.000304617		0.81372
16930768	SREBF2	6721	8.64081	8.49087	7.91036	7.61143		0.000254863		0.812855
16948969	FAM131A	131408	5.22683	5.34453	5.31712	5.01784		1.62421e-05		0.812661
16917533	OVOL2	58495	5.7029	6.76735	5.91606	5.61593		0.00545577		0.812178
16957738	B4GALT4	8702	6.19908	6.8706	6.70678	6.40564		0.00105647		0.811612
16774675	MED4-AS1	100873965	3.79809	3.71922	3.70166	3.40044		0.000618005		0.811569
16741040	PITPNM1	9600	7.53209	7.40642	7.78374	7.48172		0.000320399		0.811113
16766281	SNORD59A	26789	7.96526	7.76311	7.93714	7.6345		0.00439233		0.810771
16856629	ONECUT3	390874	4.0253	4.38756	4.38782	4.08517		0.00591564		0.81076
16877904	CCDC164	92749	2.6224	2.85857	2.73559	2.43182		0.00931686		0.810134
17106200	MIR3978	100616491	7.09071	7.47446	7.27167	6.96776		0.0016271		0.81005
16727596	RCE1	9986	7.65108	7.49241	7.87672	7.5725		3.4918e-05		0.809882
16809403	MYO5C	55930	7.5415	9.37302	8.41953	8.11507		0.00687535		0.809743
16831908	TRIM16L	147166	7.19148	6.41698	6.08225	5.77742		0.00210979		0.809537
16952414	CSRNP1	64651	6.5872	6.56091	6.63969	6.33477		0.00421719		0.809489
16671723	HCN3	57657	5.80406	5.10879	5.56837	5.26255		0.00972684		0.808982
16852997	SOCS6	9306	8.72043	8.97575	8.11769	7.81138		0.00167506		0.808707
17056110	HOXA3	3200	5.24567	4.47408	5.43777	5.13018		0.00711887		0.807987
16813691	PGPEP1L	145814	3.5375	3.33979	3.24375	2.9361		0.00849598		0.807954
16683908	C1orf172	126695	7.1148	7.08461	6.58781	6.27986		0.00363489		0.80779
16672426		NA	7.8533	7.51272	7.51578	7.20733		0.0055737		0.807508
17106003		NA	4.99086	5.68149	6.08327	5.77474		0.00243123		0.807468
16681827	DHRS3	9249	8.90726	8.82295	8.2417	7.93288		0.0035798		0.807302
16947904	SKIL	6498	7.77119	8.71187	8.76217	8.45331		0.00106807		0.807278
17075390	FLJ14107	80094	6.27204	6.45051	6.47212	6.16301		0.000480765		0.807139
17042997	LFNG	3955	6.48556	7.30882	7.09682	6.78754		0.00611416		0.807043
16802251	SMAD3	4088	7.00292	7.10147	6.97995	6.66984		0.00341935		0.806578
16844872	JUP	3728	11.614	10.0975	10.6194	10.3079		0.00816253		0.80579
16698312	PLEKHA6	22874	7.17817	8.81104	8.25913	7.9476		0.00791933		0.805786
16974278		NA	3.83894	2.87511	2.7363	2.42366		0.00242992		0.805168
16724995	OR1S1	219959	1.73202	2.14215	1.94863	1.63556		0.00176625		0.804929
16745002	MPZL2	10205	10.5132	8.9742	8.21339	7.89959		0.00564334		0.804517
16793504	CCDC175	729665	2.5485	2.7649	2.76472	2.44983		0.0061528		0.803911
17054439	TMEM184A	202915	7.57789	6.54873	6.18752	5.8723		0.00781253		0.803729
17088100	UGCG	7357	9.95811	10.2412	9.46863	9.15267		0.000389592		0.803319
17085545	LOC100133920	100133920	6.42174	5.65919	5.45833	5.14204		0.00153864		0.803133
16952746	ZDHHC3	51304	8.09182	8.22361	7.69823	7.38171		4.07298e-05		0.803001
16725065	DTX4	23220	5.972	7.25411	7.77397	7.45709		0.00122815		0.802806
16764564	LIMA1	51474	8.05973	9.11953	8.77246	8.45504		0.000244086		0.802501
16702047	NET1	10276	9.58144	9.93012	9.44423	9.12663		0.000814924		0.802401
16982269	FAT1	2195	8.10694	9.33945	9.81192	9.494		0.00558178		0.802223
17085685	TJP2	9414	9.16849	9.57901	9.26575	8.94664		0.00128542		0.801567
16659746	FBLIM1	54751	5.88788	7.13147	6.84116	6.52189		0.000292005		0.801479
16681887	LOC645359	645359	4.06058	4.03849	3.5888	3.26948		0.000246735		0.801447
16929118	INPP5J	27124	4.64648	5.54774	5.16331	4.8429		0.000277057		0.800843
17008515	PRICKLE4	29964	6.67918	6.60753	6.1842	5.86287		0.00841121		0.800331
17024187	PERP	64065	11.5192	9.52071	9.60522	9.28321		0.00216238		0.799953
16934804	CARD10	29775	5.68298	5.6186	6.13842	5.8159		0.000550437		0.799671
16922779	ETS2	2114	10.3117	10.4265	10.4449	10.1199		0.00399746		0.798336
16799500	DISP2	85455	4.29964	5.54549	4.63422	4.30763		0.00831991		0.797419
16859090	CASP14	23581	3.74522	2.84708	2.65066	2.3216		0.0026067		0.796059
16762978	AMN1	196394	6.63624	7.16137	6.41458	6.08426		0.000409786		0.795361
16705258	JMJD1C-AS1	84989	4.60856	4.90701	5.18967	4.85837		0.000733691		0.794823
16693433	S100A6	6277	5.18195	5.69716	6.1643	5.83297		0.0049022		0.794808
17037702	PPP1R11	6992	3.74462	4.30247	3.91046	3.57905		0.000657011		0.794758
16796854	MOK	5891	5.04987	5.49992	5.59223	5.26055		0.00116132		0.794613
17005542	HFE	3077	5.24835	5.75957	5.53049	5.19682		0.000330041		0.793516
16853325	HSBP1L1	440498	8.77993	8.46324	7.85333	7.51964		0.00321174		0.793505
17056587	DPY19L1	23333	6.88706	7.15471	7.90254	7.56655		0.000301467		0.792243
16685359	LOC728431	728431	6.75965	7.10786	7.42341	7.08634		0.00297219		0.791644
16985704	OCLN	100506658	9.23006	9.82925	9.31024	8.9729		0.00757947		0.791503
16841662	TRIM16	10626	7.26905	6.11002	6.13469	5.7972		0.000713285		0.791416
16821654	FOXF1	2294	7.86641	8.52833	8.71045	8.37292		0.00776097		0.791395
16726336	PLCB3	5331	8.04292	7.30819	7.95246	7.614		0.00348694		0.790884
16664005	PLK3	1263	7.77594	6.66812	7.45805	7.11949		0.00113587		0.790833
17057813	COBL	23242	7.32862	8.48815	7.59836	7.25759		0.00927788		0.789619
16873060	PLAUR	5329	7.39024	9.34262	10.2794	9.93807		0.00379888		0.789336
16881138	MXD1	4084	11.8454	10.6389	10.3082	9.96681		0.00418913		0.78927
16733883	ANO9	338440	7.13201	7.26045	7.52767	7.18583		0.00394936		0.789035
16852660	OACYLP	390858	3.10084	3.36418	4.07979	3.73501		0.0041045		0.787429
16730467	TMEM133	83935	6.7282	9.40398	7.98513	7.63949		0.00282613		0.786957
16920180	SPATA2	9825	6.37846	6.64729	7.20991	6.8635		0.000455479		0.786541
16799690	SPINT1	6692	10.5815	9.93139	9.97504	9.62847		0.00138976		0.786454
16676764	CD55	1604	10.4412	10.7348	11.0734	10.7265		0.00607481		0.786273
16730429	ARHGAP42	143872	7.32291	10.054	8.71634	8.3683		0.00493046		0.785652
17056476	DPY19L1P1	100129460	4.21334	5.04936	5.36238	5.01245		0.0033614		0.78462
16919567	SDC4	6385	10.817	11.2677	11.302	10.9511		0.00116135		0.784127
17060317	CYP3A7-CYP3AP1	100861540	2.5869	2.91063	2.73824	2.38709		0.000663221		0.783957
17001005	PCDH1	5097	7.84201	8.20418	7.65777	7.30634		0.00283174		0.78381
16967005	KIAA1211	57482	3.86073	5.24861	6.02442	5.67183		0.00580666		0.783178
16832067	EPN2-IT1	100874309	7.40004	5.87507	6.12673	5.77349		0.000191036		0.782821
16826460	SALL1	6299	4.08738	5.41172	4.82639	4.47304		0.00321571		0.782769
16724922	CTNND1	1500	10.3775	10.4121	10.0305	9.6765		1.10467e-09		0.782397
16828964	FENDRR	400550	6.34112	7.27755	6.95714	6.60157		0.00778153		0.781561
16867278	STAP2	55620	8.49832	7.31031	7.28363	6.92783		0.00656645		0.781439
16902437	CYP27C1	339761	4.42141	3.62344	4.12808	3.77081		0.0046543		0.78064
16738137	AGBL2	79841	3.61567	4.14581	4.34287	3.98516		0.00687119		0.780406
16749365	FGFR1OP2	26127	7.01783	6.52174	6.75112	6.39326		0.000356276		0.780323
16854702	INO80C	125476	8.09384	8.05793	6.73956	6.38083		0.000879758		0.779849
17075112	PSD3	23362	7.35257	8.4949	6.93155	6.57276		0.00102024		0.779816
17023795	LOC100507308	100507308	4.50599	4.88386	4.56608	4.20495		0.00101925		0.778557
16937024	BHLHE40	8553	10.4747	9.17367	9.84459	9.48331		0.000543341		0.778472
16670894	TUFT1	7286	9.02502	8.047	8.11011	7.74802		0.0010796		0.778037
16846734	TOB1	10140	9.38828	9.88443	9.36647	9.00377		0.0008287		0.777707
16662885	KIAA0754	643314	6.04375	6.12855	6.63014	6.26597		3.1133e-05		0.776915
17032042	VWA7	80737	4.45774	6.70855	5.83815	5.47368		0.00151319		0.776755
16968008	SHROOM3	57619	7.55617	9.16226	7.91064	7.54575		0.00702777		0.776528
16901393	FHL2	2274	8.00607	9.03374	8.56291	8.19784		0.00285842		0.776431
17029257	VWA7	80737	4.57509	6.8464	5.94165	5.57575		0.00103869		0.775984
16855973	CYB5A	1528	10.6044	11.8128	10.2041	9.83639		0.000288664		0.774993
16775643	NDFIP2	54602	10.0301	8.80076	9.00532	8.6367		0.00030271		0.774524
16821324	LOC100129617	100129617	6.32047	6.82733	6.49543	6.12644		9.90552e-06		0.774324
17039184	IER3	8870	9.03016	9.70525	9.32319	8.95276		0.00225403		0.773553
16779056	LINC00462	100129597	2.26334	2.35666	2.18553	1.81425		0.000473336		0.773093
16751554	KRT18	3875	5.4308	6.89628	7.20225	6.83094		0.000393691		0.77308
16762597	TM7SF3	51768	10.1489	9.74793	9.73509	9.36372		0.000594933		0.773049
16969155	MIR3684	100500867	4.0777	2.57175	2.96335	2.59157		0.00203292		0.772831
17003065	CLTB	1212	8.36191	7.92573	7.24712	6.87408		0.00156962		0.772155
16967981	FAM47E	100129583	3.96967	5.75925	4.88844	4.51524		0.00200743		0.772068
16908985	AP1S3	130340	6.10981	6.49643	6.41322	6.03735		0.00170281		0.770641
16771805	VPS37B	79720	7.60982	7.58379	6.95185	6.57536		3.20648e-05		0.770307
17066203	NSAP11	100131275	3.016	3.97671	3.07684	2.69857		1.30923e-05		0.769359
16747211	PLEKHG6	55200	7.32834	6.45916	6.71315	6.33384		0.0061914		0.768803
16893260	CAPN10	11132	5.50314	6.6169	7.37633	6.99677		0.00565588		0.768675
16972155	MSMO1	6307	10.8634	8.99583	9.20943	8.82987		0.00435731		0.768671
17057478	IGFBP3	3486	6.7259	7.60861	8.46375	8.08339		0.00794889		0.768245
16937411	IL17RE	132014	7.33014	8.50808	7.28224	6.90186		0.00303664		0.768236
16855510	ATP8B1	5205	10.1265	11.6216	10.25	9.86957		0.000959477		0.768218
16724984	OR9Q1	219956	2.58088	2.63871	2.419	2.0369		0.000462397		0.76732
16948540	B3GNT5	84002	7.10564	5.99588	6.31002	5.92746		0.000273812		0.767071
16837709	SLC16A5	9121	5.65461	6.23895	6.3422	5.95866		0.00533699		0.766556
17091726	TOR4A	54863	5.33992	6.9535	7.18709	6.80309		0.00565854		0.76631
16906335		NA	6.85543	8.64724	7.69551	7.31131		0.00153004		0.766205
16977159	SOWAHB	345079	5.91127	6.30201	5.46171	5.0765		0.000161614		0.765664
16803743	FAM108C1	58489	9.37417	9.56812	9.49001	9.10433		0.00521049		0.765419
16688506	NEGR1	257194	7.33363	7.50935	6.55442	6.16776		0.006541		0.764897
16832268	MAP2K3	5606	7.08639	7.30918	7.08599	6.69826		0.00054537		0.764333
16852573	NEDD4L	23327	8.55352	10.6503	9.17346	8.7835		0.000491216		0.76315
17049557	TRIP6	7205	8.88929	7.32308	8.30631	7.91612		0.00269212		0.763028
16764598	MIR1293	100302220	3.72587	5.37256	4.56173	4.17121		0.000899213		0.762856
16891107	WNT10A	80326	5.58381	4.43117	4.46088	4.06802		0.00607358		0.76162
16805287	MIR3175	100422995	7.55017	7.80745	7.71233	7.31896		3.11752e-06		0.761348
16775763	MIR622	693207	3.94592	5.37658	5.66629	5.27231		0.00203392		0.761028
17028909	IER3	8870	9.3296	9.99273	9.60862	9.21447		0.0016244		0.760939
17019190	C6orf132	647024	9.5782	8.44536	7.72818	7.3337		0.00105886		0.760764
16975890	OCIAD2	132299	6.61489	8.27114	7.45084	7.05588		0.000150368		0.760507
16920338	ATP9A	10079	8.06078	9.04541	9.17825	8.78241		0.000929749		0.760049
17017018	IER3	8870	9.15451	9.8236	9.42172	9.02587		0.00244964		0.760042
17115996		NA	6.0495	7.45824	7.89871	7.50222		0.000693595		0.759702
17075553	STC1	6781	5.81341	8.3444	8.19935	7.8027		0.00972988		0.75962
16908338	TMBIM1	64114	7.57675	7.83072	7.45894	7.06152		1.26547e-07		0.759216
17087107	MIR23B	407011	8.17249	6.35946	5.49599	5.09515		0.0070479		0.757419
16803469	DNAJA4	55466	7.04988	6.97739	7.77615	7.37466		0.000981625		0.757074
16888803	INPP1	3628	8.68245	7.50211	7.34491	6.94269		0.000702122		0.756694
16733473	ST14	6768	9.94927	9.82592	10.1787	9.7763		0.000644119		0.756581
16722405	OR7E14P	10819	7.67213	7.68782	7.15828	6.75577		0.0037059		0.756543
16956088	FRMD4B	23150	7.73081	6.98803	6.63132	6.22794		3.76752e-06		0.756087
16844294	NR1D1	9572	7.79892	7.50356	7.60312	7.1965		0.000930375		0.754388
16796375	CLMN	79789	7.15607	8.9343	8.62701	8.21886		0.000392005		0.753586
16721835	WEE1	7465	10.2416	10.0029	9.61558	9.20666		1.80499e-05		0.753188
16978054	UNC5C	8633	4.06912	5.65958	5.51094	5.10147		0.000612017		0.752898
16774396	FAM216B	144809	3.58689	3.71919	3.9855	3.57594		0.00118407		0.752854
16748529	GPRC5A	9052	8.44653	9.41671	10.2946	9.88434		0.00346528		0.752464
17089016	WDR38	401551	3.81992	3.44898	3.96754	3.55716		0.00760198		0.752421
17047985	ADAM22	53616	3.48118	3.27698	3.92447	3.51135		0.0054768		0.750993
17076041	LOC100128750	100128750	5.6412	5.31345	5.3626	4.94812		0.000150473		0.750287
16943919	C3orf52	79669	7.03091	9.25477	8.07264	7.6579		0.00234448		0.750154
17025504		NA	2.92028	3.0477	3.00141	2.58355		0.00523608		0.748537
16675698	C1orf106	55765	7.36165	7.8774	7.91209	7.49356		0.000314674		0.74819
17028984	POU5F1	5460	5.51195	7.40527	7.01619	6.59746		0.00948283		0.748085
16698766	YOD1	55432	7.38093	5.80072	5.53027	5.11052		0.00036566		0.747556
16909958	PER2	8864	8.37656	9.15699	8.10776	7.687		0.00016987		0.74703
17034217	POU5F1	5460	5.42972	7.37445	7.02017	6.59625		0.00887141		0.745396
17080468	SAMD12	401474	7.8114	8.18532	8.38561	7.96139		0.00028082		0.745241
16862324	ITPKC	80271	9.54221	7.82384	8.08645	7.66216		0.000694785		0.745205
16806920	LPCAT4	254531	8.30758	9.40892	8.51322	8.08892		0.000512406		0.745198
16968468	CDS1	1040	9.26774	8.50962	7.99684	7.57194		0.00145807		0.744886
16816386	TMC7	79905	5.33561	7.29395	8.69898	8.27261		0.00812654		0.744133
16939046	VILL	50853	4.71878	8.22638	6.22429	5.79753		0.00825486		0.743933
17060186	SMURF1	57154	9.65027	9.94499	9.69853	9.27166		8.35941e-05		0.743875
16943936	MIR567	693152	3.54441	4.79044	4.15081	3.72234		0.000540729		0.743045
17044315	FAM221A	340277	7.50992	8.60798	7.70362	7.27471		0.00286619		0.742821
17039262	POU5F1	5460	5.47032	7.42931	7.0314	6.60241		0.00790075		0.742782
16942103	FLNB	2317	9.20169	10.2113	9.86819	9.43918		5.78757e-05		0.742772
16893246	GPR35	2859	5.73038	8.20072	8.31378	7.88463		0.000468229		0.742699
17059628	CYP51A1	1595	9.72801	9.36724	9.38352	8.95227		0.000926283		0.741617
17019805	TNFRSF21	27242	9.74027	10.6429	10.1247	9.69239		3.64964e-05		0.741056
16877270	MIR548S	100422862	3.60157	1.81899	2.41598	1.98361		0.00400476		0.741043
16926200	SIK1	150094	7.42417	8.52617	8.11792	7.68505		0.00353168		0.740788
16834476	CNTD1	124817	3.55613	6.47612	4.32555	3.89168		0.00388177		0.740276
16867409	TICAM1	148022	7.51686	6.5005	6.26215	5.82664		1.47975e-06		0.739432
16950840	LOC100129480	100129480	6.39659	5.72766	5.01044	4.57383		0.00832942		0.738869
16737194	C11orf91	100131378	6.26179	6.19673	5.47787	5.0392		0.0015171		0.737812
16686060	SLC2A1	6513	11.1342	9.42479	10.4641	10.0235		0.00536677		0.736845
17104240	ZC3H12B	340554	4.50793	5.70658	5.31089	4.87026		0.00371008		0.736815
16695558	PVRL4	81607	9.57131	7.5501	7.29786	6.85499		0.00635659		0.735671
16761406	STYK1	55359	6.64832	8.14165	6.06431	5.62115		0.0070621		0.735519
16697893	LAD1	3898	9.67172	8.31908	8.44018	7.99685		0.000225187		0.735436
16836021	ABCC3	8714	8.83868	10.6939	9.98168	9.53703		0.00210841		0.734762
17048876		NA	8.4875	9.59042	8.82216	8.37663		5.92772e-05		0.734314
16735321	OR5P3	120066	3.31785	3.93692	3.07318	2.6265		0.00431169		0.733729
16855196	MYO5B	4645	9.64015	9.41548	8.88792	8.44096		0.000538094		0.733588
17023638	OR2A4	79541	5.54609	6.56473	5.5057	5.05832		0.00605499		0.733376
16800962	SLC27A2	11001	7.17708	6.03415	7.61281	7.16408		0.0047112		0.732688
16780859	EFNB2	1948	7.60685	9.07763	8.42402	7.97132		0.00263921		0.730674
17025189	MIR3918	100500851	5.83374	5.30074	4.5284	4.07552		0.00397708		0.730581
16937579	IRAK2	3656	7.62168	7.15125	8.26478	7.81027		0.000470416		0.72976
16936761	CHL1	10752	7.07079	5.16115	5.18283	4.72739		0.00582313		0.729289
16841660		NA	8.19711	7.38245	6.44714	5.99127		0.00372237		0.72907
16746546	B4GALNT3	283358	6.66837	9.64095	7.4728	7.01659		0.00511503		0.728896
16843853	HNF1B	6928	3.56396	7.81706	7.96596	7.50795		0.00812635		0.727989
16778292		NA	3.33432	4.08891	3.93872	3.47926		0.00172242		0.727259
16698500	MIR135B	442891	4.25153	4.04593	4.25757	3.79805		0.000345099		0.727226
17028680	RNF39	80352	8.33065	7.04786	6.67886	6.219		0.00721945		0.727053
16969558	SGMS2	166929	8.25374	8.79276	8.09763	7.63585		0.000606324		0.726087
17026780	SAPCD1	401251	4.15793	6.6326	5.49282	5.03032		0.000859526		0.725729
16736167	PLEKHA7	144100	8.44884	8.53044	8.17061	7.70673		2.12352e-05		0.725036
16925911	RIPK4	54101	9.26367	9.36004	7.69299	7.22908		0.000251963		0.725018
16920671	PMEPA1	56937	5.55498	6.07914	7.9941	7.5301		0.00607273		0.724975
16960355	TM4SF1	4071	10.8034	9.93999	10.5493	10.085		0.000928632		0.72484
17043982	ITGB8	3696	9.45833	7.52238	8.99024	8.5229		0.00318079		0.723298
16903897	NR4A2	4929	6.87057	8.13748	8.24014	7.77193		0.00656202		0.722864
16971546	TRIM2	23321	6.66084	8.58326	7.73603	7.26755		0.00136615		0.722728
16916407	SDCBP2	27111	9.59816	9.62805	8.66679	8.19817		0.00914496		0.722658
16804539	ABHD2	11057	9.38988	11.5404	10.6216	10.1518		3.12826e-05		0.722053
16854486	DSC2	1824	12.0855	11.0861	9.67088	9.20046		0.00320562		0.721753
16810011	MIR2116	100313886	3.64111	4.22589	3.83295	3.35861		1.25404e-05		0.719796
16868254	ZNF558	148156	6.45532	6.52612	6.45046	5.97567		0.000377429		0.719571
16843480	MMP28	79148	6.52835	6.46594	4.92542	4.44913		0.009962		0.718824
16670866	CGN	57530	6.36512	7.74914	8.02373	7.54534		0.000251201		0.717775
16816424	SYT17	51760	6.24767	6.84235	6.49374	6.01445		0.00243276		0.717327
17055657	MACC1	346389	6.50783	5.87135	6.54742	6.06784		0.0060213		0.717187
16778413	TPTE2P5	100616668	4.59592	4.69675	5.33609	4.85424		0.0014042		0.71606
16928938	SEC14L2	23541	6.56768	5.38395	5.66591	5.18252		6.33274e-05		0.715298
16671901	RAB25	57111	9.6768	8.58419	8.36896	7.88434		0.000582754		0.714684
16800630	C15orf48	84419	8.00756	7.09514	6.97664	6.49182		0.00825763		0.714583
17075922	KIF13B	23303	8.1582	9.64532	8.97217	8.48537		1.54571e-05		0.713606
16871202	RHPN2	85415	5.45691	10.1869	9.71906	9.23174		0.00052504		0.71335
17096457	CORO2A	7464	8.3412	8.25811	8.57142	8.08379		0.00159492		0.713198
17044692	PRR15	222171	4.04165	8.18971	7.62663	7.13823		0.00384447		0.712812
16762399	KRAS	3845	8.7282	9.26835	8.8438	8.35345		0.0044583		0.711854
17075920		NA	5.57392	6.62471	6.60348	6.11285		0.00565061		0.711717
16810065	ANXA2	302	9.61908	8.77944	9.19627	8.70358		9.75812e-06		0.710699
16661862	TINAGL1	64129	6.28242	7.81171	8.26798	7.77229		0.000100674		0.709223
16844775	KRT19	3880	8.9556	9.90434	9.08453	8.58857		0.00606958		0.709087
16804716	SEMA4B	10509	7.56761	7.42347	7.09105	6.59227		1.2891e-05		0.707704
17060143	BAIAP2L1	55971	9.21601	10.4161	9.93989	9.44083		0.000268842		0.70757
17000724	HBEGF	1839	8.56248	9.13112	8.26237	7.76319		0.0068917		0.707506
16699643	SUSD4	55061	8.57513	6.70461	4.49938	4.00012		0.00713765		0.707469
17105939	RNF128	79589	6.15335	8.64605	7.32865	6.82849		0.00954433		0.707029
16856249	C19orf21	126353	4.03034	7.28188	7.98784	7.48604		0.00115006		0.706225
17038957	RNF39	80352	7.89336	6.31395	6.16771	5.66566		0.00560296		0.706103
16697981		NA	6.44028	6.41566	6.8164	6.31021		0.00350626		0.704078
17118329		NA	7.1023	9.04714	7.0417	6.53437		0.0017715		0.703524
17025564	LINC00473	90632	3.71386	5.34868	4.75269	4.24445		0.00843766		0.703084
16865590	EPS8L1	54869	8.86192	7.53269	6.7596	6.24972		0.00191279		0.702277
16990572	SH3RF2	153769	9.68636	9.70956	7.79214	7.27655		0.00122533		0.699507
16863287	FOSB	2354	8.15357	8.08437	8.25718	7.74106		0.0094039		0.699252
16662317	GJB4	127534	5.02958	3.59767	5.02987	4.51351		0.00386982		0.699132
16967853	AREG	374	8.86434	8.27634	8.35788	7.83895		0.00811015		0.697889
16852760	TNFRSF11A	8792	6.62914	6.69015	7.38203	6.8626		0.00906405		0.697644
17017102	POU5F1	5460	5.18021	7.64497	7.1832	6.65957		0.00684627		0.695621
16708368	MIR608	693193	3.42973	5.31863	5.68959	5.15984		0.00713762		0.692674
16686111	C1orf210	149466	7.30278	8.46733	7.26486	6.72518		0.000846527		0.687924
17039600	SLC44A4	80736	5.60242	11.2025	10.7546	10.2143		0.00793163		0.687652
17104283	HEPH	9843	5.34477	5.46244	7.74183	7.20093		0.00968189		0.687344
16855358	CCDC68	80323	5.04737	8.11937	7.24786	6.70611		0.000387925		0.686938
16946485	PLS1	5357	7.29878	8.63238	8.62781	8.0811		0.000720378		0.684578
17017510	SLC44A4	80736	4.93302	10.6067	10.1747	9.62776		0.00811128		0.684469
16675924	ELF3	1999	8.78998	8.90113	9.17233	8.62349		0.00069626		0.683569
16912362	ID1	3397	10.2315	10.8197	9.99132	9.43651		0.00134623		0.68075
16986417	F2RL1	2150	7.12229	9.34216	8.09771	7.54054		0.00044896		0.679633
16858386	LDLR	3949	9.26953	9.87067	9.40487	8.84729		1.69626e-05		0.679441
16875656	PTPRH	5794	3.6811	8.63248	7.53037	6.97229		0.00571867		0.679208
16854594	GAREM	64762	8.77588	9.95285	8.26469	7.70545		0.000274194		0.678659
16793999	PLEK2	26499	8.85698	9.23467	9.42061	8.85843		0.00136052		0.677279
16984689	ITGA2	3673	9.89342	8.54504	9.46419	8.90159		0.000208724		0.677082
16967863	AREG	374	9.05675	8.44265	8.51172	7.94715		0.00545651		0.676156
16708340	SEMA4G	57715	4.84377	7.77651	7.72891	7.16392		0.00190945		0.675957
16948087	NAALADL2	254827	4.99193	6.45931	5.1268	4.55958		0.000738225		0.674917
16740630	FOSL1	8061	7.95332	7.13574	7.5885	7.02115		0.0040145		0.674857
16891555	SGPP2	130367	8.71758	8.79009	8.27545	7.70585		0.000599813		0.673803
17025560	SDIM1	100505705	2.82968	4.94998	3.95298	3.37561		0.00390498		0.670185
16956591	STX19	415117	7.22755	7.33865	5.57331	4.99594		0.00168915		0.670181
16775434	LMO7	4008	9.65102	9.30705	8.665	8.07906		9.20197e-06		0.666219
16692667	MTMR11	10903	6.65882	7.13004	8.50834	7.92112		0.00074911		0.665627
16857021	TJP3	27134	8.52776	8.95034	8.40942	7.81822		7.93793e-05		0.663789
16913915	SGK2	10110	4.49367	8.27627	6.98157	6.38732		0.0069273		0.66239
16674845	LAMC2	3918	7.24987	8.56042	9.13222	8.53194		0.00191173		0.659626
17094459	AQP7P1	375719	5.84178	4.27968	4.54877	3.94284		0.000191161		0.65705
17092122	SPATA6L	55064	5.93162	7.40146	6.36153	5.74412		0.000330425		0.651837
16954295	MST1R	4486	6.49024	8.54794	7.65559	7.03537		0.000632676		0.650574
16678867	KCNK1	3775	6.8552	8.55095	7.38791	6.76753		0.000931036		0.650502
16828357	FA2H	79152	6.59483	10.141	8.03377	7.41321		0.00161018		0.650416
16914042	HNF4A	3172	4.21133	8.86313	9.35178	8.72918		0.000578632		0.649496
16698883	LAMB3	3914	8.97874	10.2079	9.66858	9.0444		9.62045e-05		0.648786
16862427	CYP2S1	29785	9.45498	11.3649	9.90001	9.27506		0.00169251		0.648441
16914867	PARD6B	84612	8.7549	9.59284	9.32278	8.69535		1.24723e-06		0.647327
16867613	RFX2	5990	7.45513	7.67827	6.76756	6.13336		1.20619e-06		0.644299
17009502	C6orf141	135398	4.35959	4.93415	4.6247	3.98483		0.00727035		0.641771
17038967		NA	4.06566	8.46652	8.74708	8.10508		0.00744878		0.640823
16735317	OR5P2	120065	3.04615	3.69454	2.19405	1.55131		0.0091089		0.640492
17002962	DRD1	1812	3.53702	2.95246	3.73731	3.09081		0.00635434		0.638829
17041552		NA	3.77565	8.06443	8.3688	7.71902		0.00684432		0.637381
16937741	PPARG	5468	6.42889	9.14701	8.24859	7.59508		0.000341615		0.635733
17033925		NA	4.05351	8.46644	8.76616	8.10412		0.00663019		0.631981
17031469		NA	3.79002	8.43581	8.729	8.0652		0.00679149		0.631213
16969575	SGMS2	166929	5.2434	5.53962	4.88707	4.22293		3.83872e-06		0.631065
17036208		NA	3.56666	8.05895	8.36126	7.69603		0.00702635		0.630588
16962316	LIPH	200879	10.024	11.328	10.1189	9.4501		0.00067147		0.629016
16662322	GJB3	2707	8.73395	6.43688	7.1098	6.44068		0.00107141		0.62889
17028690	TRIM31	11074	2.94318	6.65944	7.03279	6.3601		0.00539098		0.627335
17016799	TRIM31	11074	3.83771	8.1772	8.49034	7.81305		0.00587309		0.62534
16762370	CASC1	55259	2.14599	2.18401	2.56914	1.89086		0.00226665		0.624913
16851768	DSG2	1829	8.40575	10.5111	9.9399	9.25869		1.348e-05		0.623645
16728227	MYEOV	26579	6.04761	5.34377	5.70212	5.01808		0.00612939		0.622419
16734491	PHLDA2	7262	6.77659	6.81946	7.12369	6.43766		2.53195e-05		0.621561
16731773	TMPRSS4	56649	9.87107	8.97207	9.51285	8.81753		0.000261195		0.617572
16976798	RASSF6	166824	6.0649	9.8143	7.51825	6.79969		6.48303e-06		0.607701
16824109	PLA2G10	8399	4.78144	9.63569	8.10862	7.38836		0.00625288		0.606986
16682098	EPHA2	1969	9.58983	8.34618	8.70229	7.97107		2.20538e-06		0.602396
16685626	RHBDL2	54933	7.50602	7.27779	6.3416	5.60745		0.000803184		0.60117
17006207	TRIM15	89870	4.88808	5.26893	7.91475	7.15382		1.97156e-06		0.590112
16870362	LOC729966	729966	7.19577	8.95136	6.58794	5.82622		0.00521292		0.589793
16859166	CYP4F12	66002	6.85364	7.15426	5.72355	4.95689		0.00157251		0.587778
17027400	TRIM15	89870	4.713	4.89867	7.93071	7.15958		2.27717e-06		0.585958
17026159	TRIM15	89870	4.83153	4.9783	7.96623	7.18738		1.65896e-06		0.582832
17060211	KPNA7	402569	5.93104	8.69322	7.43956	6.65141		0.00161342		0.579084
17035100	TRIM15	89870	4.80851	4.88085	8.04078	7.2515		2.09598e-06		0.578632
16855244	MIR4320	100422865	6.28507	6.46865	5.77446	4.96128		2.51048e-05		0.569128
17029705	HLA-DRB3	3125	6.54632	5.66011	6.46198	5.60688		0.00896976		0.552825
16947607	ARL14	80117	4.20022	9.54703	6.93598	6.04057		0.00229638		0.537593
16841447	LINC00675	100289255	7.17899	10.1793	6.61926	5.71776		0.00562996		0.535328
17053960	LOC389602	389602	3.40493	6.82452	6.7916	5.87783		0.00038759		0.530797
16869960	CYP4F11	57834	6.58161	5.02778	5.29218	4.37414		0.00205293		0.529228
16904193	ITGB6	3694	8.92743	9.5555	8.75496	7.81283		2.19028e-05		0.520463
16699672	CAPN8	388743	5.16433	10.9711	8.05515	7.08449		0.000490072		0.510271
16725306	MS4A8B	83661	3.94699	7.17534	5.62999	4.6285		0.000271321		0.499484
17060287	CYP3A5	1577	9.02131	11.3199	9.64487	8.61706		0.000276176		0.490454
17027679	DPCR1	135656	7.8984	12.3827	7.96778	6.894		0.00341787		0.475073
