# Supplementary material for: Genomic similarity between gastroesophageal junction and esophageal Barrett's adenocarcinomas
Source: Oncotarget. 2016 Jun 23;7(34):54867–82. doi: 10.18632/oncotarget.10253 (PMC5342387; doi:10.18632/oncotarget.10253)
Supplement: Supplementary file 3 [file oncotarget-07-54867-s003.xlsx]

## Sheet: Sup Table S3
Sup Table S3: Genes up-regulated in cancer (GEJAC and tEAC) relative to normal tissues
DAVID ONTOLOGY		GEJAC UP (N=633 Entrez IDs in DAVID)			tEAC UP (N=789 Entrez IDs in DAVID)			GEJAClist		UP TRANSCRIPTS (p<0.01 & FC>1.5)			ANOVA p values (batch adjusted)				Fold change (non-logged expression)
CATEGORY	TERM	COUNTS	GENES	BENJAMINI	COUNTS	GENES	BENJAMINI	fraction		ProbeID	ENTREZ_ID	Name	GEJAC vs NE	GEJAC vs NG	tEAC vs NE	tEAC vs NG	GEJAC / NE	GEJAC / NG	tEAC / NE	tEAC / NG	GEJAC up	tEAC up
SP_PIR_KEYWORDS	signal	221	941, 942, 79709, 140453, 51170, 114897, 55540, 2209, 2207, 22801, 2200, 196463, 5743, 341, 26, 165, 140766, 23509, 348, 2, 929, 6364, 3490, 8728, 3491, 7070, 3915, 7076, 3910, 2022, 2212, 55558, 11082, 23129, 1493, 22795, 8038, 5351, 7042, 415, 25903, 6373, 7045, 55203, 4237, 221188, 126364, 1300, 1303, 717, 718, 84873, 27299, 183, 713, 712, 715, 714, 4241, 10859, 10068, 3111, 89790, 8840, 10385,…	1.07947e-28	229	941, 23659, 942, 79709, 2335, 51170, 114897, 2209, 2207, 22801, 196463, 51561, 341, 165, 140766, 23509, 348, 6362, 929, 8728, 6364, 3490, 7070, 3915, 7076, 3910, 2022, 2212, 11082, 23129, 55558, 1493, 920, 10871, 22795, 1075, 8038, 5351, 1438, 10220, 7042, 25903, 6373, 722, 7045, 4237, 813, 221188, 126364, 1300, 1303, 717, 118429, 718, 27299, 713, 714, 7058, 4241, 10859, 10068, 3111, 3627, 89790,…	4.18166e-18	1.2029		16761012	2	A2M	0.0069	0.0065	0.0208	0.0158	1.50354	1.66505	1.4245	1.57752	YES	no
UP_SEQ_FEATURE	signal peptide	221	941, 942, 79709, 140453, 51170, 114897, 55540, 2209, 2207, 22801, 2200, 196463, 5743, 341, 26, 165, 140766, 23509, 348, 2, 929, 6364, 3490, 8728, 3491, 7070, 3915, 7076, 3910, 2022, 2212, 55558, 11082, 23129, 1493, 22795, 8038, 5351, 7042, 415, 25903, 6373, 7045, 55203, 4237, 221188, 126364, 1300, 1303, 717, 718, 84873, 27299, 183, 713, 712, 715, 714, 4241, 10859, 10068, 3111, 89790, 8840, 10385,…	9.9134e-28	229	941, 23659, 942, 79709, 2335, 51170, 114897, 2209, 2207, 22801, 196463, 51561, 341, 165, 140766, 23509, 348, 6362, 929, 8728, 6364, 3490, 7070, 3915, 7076, 3910, 2022, 2212, 11082, 23129, 55558, 1493, 920, 10871, 22795, 1075, 8038, 5351, 1438, 10220, 7042, 25903, 6373, 722, 7045, 4237, 813, 221188, 126364, 1300, 1303, 717, 118429, 718, 27299, 713, 714, 7058, 4241, 10859, 10068, 3111, 3627, 89790,…	3.25348e-17	1.2029		16787902	12	SERPINA3	1.9E-05	0.0087	4.2E-06	0.0033	4.80445	3.21855	5.6345	3.77461	YES	YES
SP_PIR_KEYWORDS	glycoprotein	248	941, 942, 79709, 140453, 79905, 949, 114897, 55540, 2209, 11322, 22801, 2200, 196463, 5743, 26, 165, 140766, 23509, 348, 2, 929, 8728, 3490, 7070, 3915, 7076, 3910, 2842, 2022, 2212, 23129, 55558, 80727, 1493, 215, 22795, 8038, 5351, 51393, 7042, 728, 415, 25903, 4232, 55203, 4237, 221188, 187, 126364, 1300, 1303, 124935, 717, 719, 718, 84873, 27299, 713, 183, 712, 715, 219623, 714, 6483, 4241, 1…	4.08265e-22	271	8884, 941, 23659, 942, 79709, 2335, 949, 5739, 203413, 150, 114897, 2209, 11322, 22801, 196463, 2014, 165, 140766, 348, 23509, 929, 8728, 3490, 7070, 3915, 7076, 3910, 2842, 2022, 2212, 23129, 55558, 80727, 1493, 920, 10871, 215, 19, 22795, 1075, 8038, 5351, 51393, 1438, 10220, 7042, 728, 25903, 722, 4232, 4237, 813, 27090, 221188, 187, 126364, 1300, 1303, 124935, 717, 719, 118429, 718, 27299, 71…	9.36254e-16	1.14066		17096728	19	ABCA1	0.0016	0.006	9.1E-05	0.0007	1.69034	1.75546	1.94908	2.02417	YES	YES
UP_SEQ_FEATURE	glycosylation site:N-linked (GlcNAc...)	232	941, 942, 79709, 140453, 79905, 949, 114897, 55540, 2209, 22801, 11322, 2200, 196463, 5743, 26, 165, 140766, 23509, 2, 929, 8728, 3490, 7070, 3915, 7076, 3910, 2022, 2842, 2212, 23129, 55558, 80727, 1493, 215, 22795, 8038, 5351, 51393, 7042, 728, 415, 25903, 4232, 55203, 221188, 126364, 187, 1303, 124935, 717, 719, 718, 84873, 27299, 183, 712, 715, 219623, 6483, 4241, 10859, 10068, 3111, 89790, 5…	6.53964e-18	255	8884, 941, 23659, 942, 79709, 2335, 949, 5739, 203413, 150, 114897, 2209, 11322, 22801, 196463, 2014, 165, 140766, 23509, 929, 8728, 3490, 7070, 3915, 7076, 3910, 2842, 2022, 2212, 23129, 55558, 80727, 1493, 920, 10871, 215, 19, 22795, 1075, 8038, 5351, 51393, 1438, 10220, 7042, 728, 25903, 722, 4232, 813, 27090, 221188, 187, 126364, 1303, 124935, 717, 719, 118429, 718, 27299, 6480, 219623, 6483,…	3.10307e-12	1.13402		17053436	26	ABP1	1.1E-09	0.0023	5.0E-08	0.0127	4.88944	2.53637	4.14524	2.15032	YES	no
SP_PIR_KEYWORDS	disulfide bond	180	1293, 941, 2149, 942, 80380, 140453, 10544, 285, 3684, 1522, 2209, 29851, 2207, 22801, 2151, 30817, 54210, 5159, 2200, 5445, 196463, 1281, 1282, 4312, 375790, 4318, 1284, 5743, 140766, 1514, 5552, 3352, 11006, 7412, 2, 1513, 929, 9056, 8728, 3490, 6404, 6364, 3687, 3491, 7070, 3689, 3915, 1277, 7076, 3910, 2842, 4321, 2212, 7204, 11082, 4320, 1493, 3126, 3125, 22795, 10272, 8038, 6678, 7042, 4584…	1.01502e-17	197	941, 942, 2335, 5739, 150, 2209, 2207, 22801, 196463, 51561, 140766, 6362, 929, 6364, 3490, 8728, 7070, 3915, 3910, 7076, 2842, 2212, 7204, 11082, 1493, 920, 10871, 19, 22795, 1075, 8038, 1438, 10220, 7042, 728, 25903, 6373, 722, 7045, 27090, 4237, 1303, 2590, 717, 719, 718, 118429, 713, 27299, 714, 6480, 6483, 7058, 4241, 10859, 10068, 3111, 3627, 89790, 8840, 10385, 3624, 3383, 84034, 259307, 8…	2.29927e-13	1.13888		16751381	94	ACVRL1	5.5E-05	0.0364	3.2E-06	0.0075	1.7076	1.40017	1.88829	1.54834	no	YES
SP_PIR_KEYWORDS	extracellular matrix	42	1293, 1290, 22795, 1690, 11174, 7472, 81792, 145864, 54829, 6678, 84034, 115908, 9509, 1289, 7045, 64175, 5265, 2200, 7837, 4237, 1281, 1282, 4312, 375790, 4318, 1284, 4316, 633, 1300, 1303, 10417, 140766, 3956, 6696, 4060, 3915, 1277, 3910, 64856, 1278, 4321, 4320	8.58108e-17	41	1293, 1290, 22795, 133584, 2335, 1690, 11174, 7472, 81792, 145864, 54829, 6678, 84034, 115908, 9509, 1289, 7045, 64175, 5265, 4237, 1281, 1282, 4312, 375790, 4318, 1284, 4316, 633, 1300, 10417, 1303, 140766, 3956, 6696, 4060, 3915, 1277, 3910, 64856, 1278, 4321	6.02074e-13	1.27685		16719802	101	ADAM8	1.7E-07	0.0008	5.1E-08	0.0003	2.28166	1.88936	2.40879	1.99464	YES	YES
GOTERM_CC_FAT	GO:0044421~extracellular region part	94	1293, 9966, 1290, 2919, 285, 145864, 9388, 3383, 3624, 84034, 115908, 114897, 9509, 1289, 5265, 2200, 3576, 1281, 9636, 4312, 1282, 375790, 4318, 1284, 23213, 22846, 4316, 341, 633, 26, 7941, 4982, 140766, 348, 5552, 1513, 2, 7412, 3956, 6364, 3490, 6696, 3915, 1277, 7076, 3910, 58191, 1278, 2022, 4321, 56265, 4320, 6289, 6288, 22795, 10272, 1690, 11174, 7472, 81792, 54829, 6678, 7042, 10562, 113…	8.08836e-16	99	1293, 1290, 2335, 285, 114897, 1289, 414062, 1281, 9636, 4312, 51561, 1282, 375790, 4318, 1284, 4316, 341, 7941, 140766, 348, 6362, 5552, 1513, 7412, 6364, 3490, 6696, 3915, 1277, 3910, 7076, 1278, 2022, 4321, 6289, 6288, 133584, 22795, 10673, 6678, 10220, 7042, 113540, 6373, 4017, 7045, 4237, 9560, 1300, 1303, 10417, 9235, 3329, 717, 718, 713, 1636, 3426, 9966, 3627, 2919, 145864, 3381, 9388, 36…	4.32721e-12	1.18349		16944399	141	ADPRH	0.0002	0.0002	7.3E-07	2.7E-06	1.50308	1.64739	1.76177	1.93092	YES	YES
SP_PIR_KEYWORDS	Secreted	121	1293, 1290, 80380, 140453, 285, 51170, 114897, 55540, 29851, 1289, 29992, 54210, 2200, 1281, 1282, 4312, 9636, 375790, 4318, 1284, 4316, 341, 26, 165, 7941, 140766, 348, 5552, 2, 6364, 3490, 3491, 6696, 3915, 1277, 3910, 7076, 1278, 4321, 11082, 4320, 6289, 6288, 22795, 10272, 8038, 6678, 7042, 4584, 25903, 6373, 4017, 7045, 55203, 4237, 9560, 1300, 84624, 10417, 1303, 9235, 5054, 717, 718, 27299…	1.30255e-15	124	1293, 1290, 23659, 80380, 2335, 285, 51170, 114897, 29851, 1289, 414062, 29992, 1281, 1282, 4312, 51561, 9636, 375790, 4318, 1284, 4316, 341, 165, 7941, 140766, 348, 6362, 5552, 6364, 3490, 6696, 3915, 1277, 3910, 7076, 1278, 4321, 11082, 6289, 6288, 22795, 133584, 10673, 8038, 6678, 1438, 10220, 7042, 4584, 25903, 6373, 722, 4017, 7045, 4237, 813, 9560, 1300, 84624, 10417, 1303, 9235, 2590, 717,…	5.18922e-10	1.21629		16709245	150	ADRA2A	0.0085	0.0012	0.0086	0.0012	2.63604	4.44894	2.67651	4.51724	YES	YES
UP_SEQ_FEATURE	disulfide bond	172	1293, 941, 2149, 942, 80380, 140453, 10544, 285, 3684, 1522, 2209, 29851, 2207, 22801, 2151, 30817, 54210, 5159, 2200, 5445, 196463, 1281, 1282, 4312, 375790, 4318, 1284, 5743, 140766, 1514, 5552, 3352, 11006, 7412, 2, 1513, 929, 8728, 3490, 6404, 6364, 3687, 3491, 7070, 3689, 3915, 1277, 3910, 7076, 2842, 4321, 2212, 7204, 4320, 1493, 3126, 3125, 22795, 10272, 8038, 6678, 7042, 4584, 728, 25903,…	1.64254e-15	189	1293, 683, 941, 2149, 942, 487, 80380, 2335, 5538, 10544, 285, 3684, 5739, 1522, 150, 2209, 29851, 2207, 414062, 22801, 2151, 30817, 5159, 5445, 196463, 1281, 1282, 4312, 375790, 4318, 1284, 140766, 55423, 1514, 5552, 3352, 6362, 11006, 7412, 929, 1513, 8728, 3490, 6364, 6404, 3687, 7070, 3689, 3915, 1277, 7076, 3910, 2842, 4321, 2212, 7204, 1493, 3126, 920, 10871, 3125, 19, 22795, 133584, 10673,…	2.00252e-11	1.13433		17045622	165	AEBP1	0.0002	0.0007	0.0002	0.0007	2.01656	2.20393	2.04119	2.23086	YES	YES
GOTERM_BP_FAT	GO:0006955~immune response	74	10859, 9966, 3111, 10068, 942, 2919, 684, 6556, 80380, 10544, 7454, 3383, 1051, 2209, 29851, 2207, 3109, 54210, 3635, 3576, 7837, 1755, 1240, 93978, 11006, 4973, 929, 6364, 1237, 8631, 4791, 58191, 1493, 3126, 3125, 146722, 3903, 4542, 1230, 6890, 366, 728, 4277, 6373, 10261, 3559, 114548, 5698, 10410, 9560, 9235, 10417, 3329, 115362, 717, 11025, 11314, 5996, 1880, 718, 3976, 713, 712, 54209, 715…	7.53479e-14	93	10859, 9966, 3627, 3111, 10068, 683, 2919, 942, 684, 6556, 80380, 10544, 3383, 2209, 29851, 2207, 414062, 3109, 3576, 3635, 1755, 51561, 4688, 1240, 972, 93978, 6362, 11006, 4973, 929, 6364, 1237, 4261, 8631, 58191, 3586, 1493, 9156, 3126, 920, 10871, 3125, 146722, 1075, 3903, 4542, 10673, 1230, 6890, 27040, 366, 10563, 728, 4277, 6373, 722, 10261, 340205, 3559, 114548, 4940, 5698, 3113, 10410, 2…	3.94511e-19	0.991795		16700385	183	AGT	2.4E-11	0.0022	1.5E-08	0.032	4.44069	2.2053	3.50538	1.74082	YES	no
GOTERM_CC_FAT	GO:0005576~extracellular region	144	1293, 1290, 805, 2149, 80380, 140453, 285, 51170, 114897, 55540, 29851, 1289, 2151, 29992, 54210, 2200, 5445, 1281, 1282, 4312, 203100, 9636, 375790, 4318, 1284, 4316, 341, 26, 165, 7941, 140766, 348, 1514, 5552, 2, 1513, 929, 7412, 3490, 6364, 3491, 6696, 3915, 1277, 3910, 7076, 1278, 2022, 4321, 11082, 4320, 6289, 6288, 22795, 10272, 8038, 6678, 7042, 4584, 113540, 25903, 6373, 4017, 7045, 5520…	1.44107e-13	151	1293, 1290, 805, 23659, 2149, 80380, 2335, 5538, 285, 51170, 114897, 29851, 1289, 414062, 2151, 29992, 5445, 1281, 1282, 51561, 4312, 203100, 9636, 375790, 4318, 1284, 4316, 341, 165, 7941, 140766, 348, 1514, 5552, 6362, 1513, 929, 7412, 3490, 6364, 6696, 3915, 1277, 3910, 7076, 1278, 2022, 4321, 11082, 6289, 6288, 22795, 133584, 10673, 8038, 6678, 1438, 10220, 7042, 4584, 113540, 25903, 6373, 72…	2.14804e-08	1.18866		16738400	187	APLNR	0.0033	0.0023	9.0E-05	0.0001	1.67616	1.94372	2.03151	2.35579	YES	YES
SP_PIR_KEYWORDS	polymorphism	447	55231, 805, 942, 140453, 51171, 949, 6491, 2209, 146956, 29128, 22801, 2200, 196463, 341, 165, 140766, 79814, 348, 23509, 929, 2, 734, 8728, 3490, 6364, 3491, 6878, 10095, 55365, 6776, 2842, 2022, 2212, 7204, 8438, 55215, 312, 6890, 8038, 5351, 51393, 728, 6373, 5347, 8444, 55203, 130589, 187, 1300, 1303, 5341, 717, 115362, 719, 84873, 718, 183, 713, 27299, 712, 715, 7226, 10744, 63967, 10859, 53…	2.72482e-12	532	55231, 79705, 805, 139818, 8884, 942, 6772, 332, 63922, 29028, 51171, 949, 6491, 150, 2209, 146956, 22801, 196463, 2014, 341, 165, 79814, 140766, 23509, 348, 929, 734, 8728, 3490, 6364, 6878, 10095, 55365, 6776, 2842, 2022, 2212, 7204, 8438, 23533, 55215, 126731, 920, 10871, 312, 6890, 8038, 5351, 51393, 728, 375444, 6373, 5347, 722, 813, 130589, 187, 1300, 1303, 5341, 23526, 55106, 717, 115362, …	2.76741e-10	1.0473		17030643	199	AIF1	0.0164	3.4E-06	0.0031	4.6E-07	1.54191	2.92421	1.72699	3.27521	no	YES
GOTERM_CC_FAT	GO:0005578~proteinaceous extracellular matrix	45	1293, 1290, 22795, 1690, 11174, 7472, 81792, 145864, 54829, 6678, 84034, 115908, 4053, 9509, 1289, 7045, 64175, 4323, 5265, 2200, 4237, 1281, 4312, 1282, 375790, 4318, 1284, 4316, 633, 953, 1300, 1303, 10417, 4982, 140766, 3956, 4060, 3915, 1277, 3910, 7076, 64856, 1278, 4321, 4320	6.05482e-12	44	1293, 1290, 22795, 133584, 1690, 2335, 11174, 7472, 81792, 145864, 54829, 6678, 84034, 115908, 9509, 1289, 7045, 64175, 4323, 5265, 4237, 1281, 1282, 4312, 375790, 4318, 1284, 4316, 633, 953, 1300, 1303, 10417, 4982, 140766, 3956, 4060, 3915, 1277, 3910, 7076, 64856, 1278, 4321	2.27831e-08	1.27477		17035441	199	AIF1	0.0118	4.0E-06	0.0017	4.2E-07	1.5782	2.90644	1.79155	3.29935	no	YES
UP_SEQ_FEATURE	sequence variant	462	55231, 805, 942, 140453, 51171, 949, 6491, 2209, 146956, 29128, 22801, 2200, 196463, 341, 165, 140766, 79814, 348, 23509, 929, 2, 734, 8728, 3490, 6364, 3491, 6878, 10095, 55365, 6776, 2842, 2022, 2212, 7204, 8438, 55215, 215, 312, 6890, 8038, 5351, 51393, 728, 415, 6373, 5347, 8444, 55203, 130589, 187, 1300, 1303, 5341, 717, 115362, 719, 84873, 718, 183, 713, 27299, 712, 715, 714, 7226, 10744, 6…	1.25966e-11	550	55231, 79705, 805, 139818, 8884, 942, 6772, 332, 63922, 29028, 51171, 949, 6491, 150, 2209, 146956, 22801, 196463, 2014, 341, 165, 79814, 140766, 23509, 348, 929, 734, 8728, 3490, 6364, 6878, 10095, 55365, 6776, 2842, 2022, 2212, 7204, 8438, 23533, 55215, 126731, 920, 10871, 215, 312, 6890, 8038, 5351, 51393, 1438, 728, 375444, 6373, 5347, 722, 813, 130589, 187, 1300, 1303, 5341, 23526, 55106, 71…	2.55656e-09	1.04701		17027817	199	AIF1	0.0167	6.7E-06	0.0033	9.8E-07	1.50702	2.67895	1.67559	2.97861	no	YES
GOTERM_CC_FAT	GO:0031012~extracellular matrix	46	1293, 1290, 22795, 1690, 11174, 7472, 81792, 145864, 54829, 6678, 7042, 84034, 115908, 4053, 9509, 1289, 7045, 64175, 4323, 5265, 2200, 4237, 1281, 4312, 1282, 375790, 4318, 1284, 4316, 633, 953, 1300, 1303, 10417, 4982, 140766, 3956, 4060, 3915, 1277, 3910, 7076, 64856, 1278, 4321, 4320	1.68259e-11	45	1293, 1290, 22795, 133584, 1690, 2335, 11174, 7472, 81792, 145864, 54829, 6678, 7042, 84034, 115908, 9509, 1289, 7045, 64175, 4323, 5265, 4237, 1281, 4312, 1282, 375790, 4318, 1284, 4316, 633, 953, 1300, 1303, 10417, 4982, 140766, 3956, 4060, 3915, 1277, 3910, 7076, 64856, 1278, 4321	5.9799e-08	1.27414		17108096	215	ABCD1	1.6E-10	1.7E-06	3.4E-11	4.9E-07	3.33743	2.94101	3.59036	3.16389	YES	YES
SP_PIR_KEYWORDS	collagen	21	1293, 1281, 1290, 1282, 4312, 1284, 4481, 1300, 1303, 5351, 114904, 84034, 115908, 114897, 713, 712, 714, 1277, 1289, 7076, 1278	8.83887e-10	20	1293, 1281, 1290, 4312, 1282, 1284, 4481, 1300, 1303, 5351, 114904, 84034, 115908, 114897, 713, 714, 1277, 1289, 7076, 1278	1.64431e-07	1.30877		16704375	240	ALOX5	0.0166	0.0056	0.002	0.0009	1.61756	1.99859	1.88889	2.33384	no	YES
SP_PIR_KEYWORDS	triple helix	13	1293, 1281, 1290, 1282, 1284, 1300, 1303, 713, 712, 714, 1277, 1289, 1278	3.65811e-09	12	1293, 1290, 1281, 1282, 713, 1284, 714, 1277, 1289, 1278, 1300, 1303	4.40465e-07	1.35032		16892260	248	ALPI	0.0372	0.0362	0.0032	0.005	1.66562	1.88927	2.0985	2.38028	no	YES
SP_PIR_KEYWORDS	hydroxylysine	13	1293, 1281, 1290, 1282, 1284, 1300, 1303, 713, 712, 714, 1277, 1289, 1278	3.65811e-09	12	1293, 1290, 1281, 1282, 713, 1284, 714, 1277, 1289, 1278, 1300, 1303	4.40465e-07	1.35032		16668288	271	AMPD2	3.3E-08	3.1E-06	8.9E-09	1.1E-06	1.68357	1.70939	1.74164	1.76835	YES	YES
SP_PIR_KEYWORDS	immune response	30	3126, 10859, 3111, 3125, 146722, 3903, 6890, 4277, 2209, 3109, 3635, 5698, 10417, 93978, 717, 11006, 1880, 929, 4973, 11314, 718, 713, 712, 8631, 715, 714, 3426, 4064, 7097, 3122	4.69166e-09	36	3126, 10859, 920, 3111, 3125, 10871, 146722, 3903, 6890, 27040, 4277, 2209, 722, 3109, 3635, 5698, 3113, 51561, 10417, 972, 93978, 717, 11006, 929, 4973, 11314, 718, 713, 8631, 714, 3426, 4064, 7097, 3123, 51311, 9156, 3122	9.48677e-11	1.0387		17074259	285	ANGPT2	6.5E-07	4.6E-10	3.1E-07	2.4E-10	2.79497	5.17143	2.93948	5.43881	YES	YES
GOTERM_BP_FAT	GO:0009611~response to wounding	55	2149, 2919, 6556, 8767, 10544, 3620, 949, 7454, 10481, 1051, 199, 1289, 2151, 5777, 5329, 5265, 5328, 3576, 1281, 6648, 7037, 7941, 929, 4973, 2, 6364, 3689, 6696, 2022, 6289, 6288, 1230, 7042, 10630, 6373, 3559, 114548, 9560, 953, 5341, 5054, 717, 719, 718, 713, 712, 50507, 715, 714, 3426, 4064, 7097, 1535, 4067, 1536	9.91203e-09	63	3627, 240, 2149, 2919, 6556, 8767, 2335, 10544, 3620, 949, 10481, 199, 1289, 414062, 2151, 5777, 5265, 5328, 3576, 1281, 51561, 6648, 7037, 7941, 6362, 929, 4973, 6364, 6696, 3689, 4261, 2022, 3586, 6289, 6288, 1230, 7042, 10563, 6373, 722, 3559, 340205, 1508, 114548, 9560, 953, 5341, 717, 4283, 719, 718, 713, 50507, 4814, 714, 3426, 9332, 4064, 7097, 1535, 4067, 1536, 51311	6.91838e-10	1.08817		16813206	290	ANPEP	2.7E-05	0.001	1.8E-05	0.0007	7.05187	6.52424	7.63673	7.06534	YES	YES
SP_PIR_KEYWORDS	hydroxyproline	13	1293, 1281, 1290, 1282, 1284, 1300, 1303, 713, 712, 714, 1277, 1289, 1278	3.23633e-08	12	1293, 1290, 1281, 1282, 713, 1284, 714, 1277, 1289, 1278, 1300, 1303	2.88009e-06	1.35032		17001800	309	ANXA6	0.0021	0.0246	0.0001	0.0033	1.59075	1.51725	1.82788	1.74343	no	YES
GOTERM_BP_FAT	GO:0006954~inflammatory response	39	6289, 2919, 6288, 2149, 6556, 8767, 1230, 3620, 1051, 10630, 199, 6373, 3559, 5265, 3576, 114548, 9560, 7037, 7941, 717, 929, 4973, 2, 719, 6364, 718, 713, 50507, 6696, 712, 3689, 715, 714, 3426, 4064, 7097, 1535, 4067, 1536	2.01662e-07	47	3627, 6289, 240, 2149, 2919, 6288, 6556, 8767, 2335, 1230, 3620, 10563, 199, 6373, 722, 414062, 3559, 5265, 114548, 3576, 51561, 9560, 7037, 7941, 6362, 717, 4283, 929, 4973, 719, 6364, 718, 713, 50507, 6696, 4261, 3689, 714, 3426, 9332, 4064, 7097, 1535, 3586, 4067, 1536, 51311	7.16382e-10	1.03428		17080814	312	ANXA13	2.5E-05	0.0008	5.2E-05	0.0013	8.77449	8.27489	8.29389	7.82165	YES	YES
SP_PIR_KEYWORDS	hydroxylation	16	1293, 1281, 1290, 1282, 1284, 1951, 1300, 1303, 713, 712, 715, 714, 1277, 4053, 1289, 1278	2.51968e-07	13	1293, 1281, 1290, 1282, 1284, 1300, 1951, 1303, 713, 714, 1277, 1289, 1278	0.000377155	1.53409		16838359	332	BIRC5	0.0086	1.4E-08	0.0015	1.6E-09	1.48418	3.04375	1.62915	3.34104	no	YES
SP_PIR_KEYWORDS	heterodimer	18	3126, 3111, 3125, 3684, 3624, 1514, 3687, 713, 3689, 712, 2983, 2982, 1535, 3559, 1536, 3122, 5159, 5328	2.91314e-07	19	3113, 3126, 3111, 3125, 2335, 3684, 3624, 1514, 3687, 713, 3689, 2983, 2982, 3559, 1535, 1536, 3123, 5328, 3122, 5159	1.03502e-06	1.18084		16863124	341	APOC1	3.1E-12	2.5E-05	7.0E-14	1.9E-06	6.56466	3.76587	8.06406	4.62602	YES	YES
GOTERM_BP_FAT	GO:0006952~defense response	56	2149, 2919, 6556, 8767, 3620, 7454, 3624, 1051, 199, 55540, 2209, 5265, 401251, 3055, 3576, 1755, 7037, 8832, 7941, 929, 4973, 2, 6364, 7305, 6696, 3689, 58191, 6289, 6288, 4542, 1230, 6890, 728, 10630, 6373, 3559, 114548, 9560, 9235, 4439, 717, 11025, 719, 718, 713, 50507, 712, 715, 714, 3426, 4064, 7097, 1535, 4067, 1536, 3122	4.63615e-07	68	3627, 240, 2149, 2919, 6556, 8767, 2335, 3620, 3624, 199, 2209, 414062, 401251, 5265, 3055, 3576, 1755, 51561, 4688, 7037, 8832, 972, 7941, 6362, 929, 4973, 6364, 7305, 6696, 3689, 4261, 58191, 3586, 10871, 6289, 6288, 4542, 1230, 6890, 2268, 10563, 728, 6373, 8346, 722, 3559, 340205, 114548, 9560, 9235, 4439, 11025, 717, 4283, 719, 718, 713, 50507, 714, 3426, 9332, 4064, 7097, 1535, 4067, 1536, …	3.16275e-09	1.02648		16863115	348	APOE	5.0E-06	0.001	1.5E-07	9.4E-05	2.17494	1.97144	2.51613	2.28071	YES	YES
GOTERM_BP_FAT	GO:0002684~positive regulation of immune system process	32	941, 942, 6556, 8767, 80380, 84433, 3620, 3383, 641, 7042, 6929, 4277, 2207, 3559, 3635, 3329, 717, 10603, 7412, 719, 718, 7070, 713, 712, 8631, 715, 714, 3426, 6776, 7097, 4067, 3122	4.76494e-07	36	920, 941, 942, 6556, 10673, 8767, 80380, 84433, 3620, 3383, 641, 7042, 6929, 4277, 2207, 722, 3559, 3635, 972, 55423, 3329, 717, 10603, 7412, 719, 718, 7070, 713, 8631, 714, 3426, 6776, 7097, 4067, 51311, 3122	7.80007e-08	1.10795		16801473	366	AQP9	2.6E-05	0.0002	1.4E-06	2.1E-05	4.8143	5.56241	6.38892	7.3817	YES	YES
GOTERM_BP_FAT	GO:0030198~extracellular matrix organization	21	1281, 1290, 4318, 1284, 1303, 140766, 4982, 7042, 3491, 183, 3915, 4060, 9509, 1277, 1289, 64856, 4791, 1278, 2022, 871, 7045	4.99902e-07	20	1281, 1290, 4318, 1284, 133584, 1303, 3381, 140766, 4982, 7042, 3915, 4060, 1277, 9509, 1289, 64856, 1278, 2022, 871, 7045	2.02808e-05	1.30877		17115312	393	ARHGAP4	2.8E-05	0.0011	1.9E-06	0.0002	1.9201	1.86001	2.14507	2.07794	YES	YES
GOTERM_CC_FAT	GO:0005615~extracellular space	58	1293, 9966, 2919, 285, 9388, 3383, 3624, 114897, 5265, 3576, 2200, 1281, 9636, 4318, 23213, 4316, 22846, 341, 26, 7941, 348, 5552, 1513, 7412, 2, 6364, 3956, 3490, 6696, 58191, 1278, 2022, 56265, 6289, 6288, 10272, 7042, 10562, 113540, 6373, 5654, 3455, 4017, 7045, 9560, 4481, 9235, 3329, 717, 718, 11167, 183, 713, 3976, 712, 1636, 3426, 6424	5.40307e-07	64	1293, 9966, 3627, 2919, 2335, 285, 3381, 9388, 3383, 3624, 114897, 414062, 123920, 5265, 3576, 1281, 9636, 51561, 4318, 23213, 4316, 22846, 341, 7941, 348, 6362, 5552, 1513, 7412, 3956, 6364, 3490, 6696, 58191, 1278, 2022, 3586, 56265, 6289, 6288, 10673, 10220, 10562, 7042, 10563, 113540, 6373, 5654, 3455, 4017, 7045, 9560, 4481, 9235, 3329, 717, 4283, 718, 11167, 713, 3976, 1636, 3426, 6424	3.24318e-06	1.12959		16829835	409	ARRB2	3.4E-10	0.0197	1.8E-12	0.0015	2.17378	1.39703	2.47317	1.58944	no	YES
KEGG_PATHWAY	hsa04610:Complement and coagulation cascades	15	2149, 5054, 717, 2, 719, 728, 718, 713, 712, 715, 714, 3426, 5265, 5329, 5328	9.95121e-07	11	717, 728, 719, 718, 713, 2149, 714, 722, 3426, 5265, 5328	0.00165956	1.6997		17108799	415	ARSE	5.7E-07	0.0083	4.0E-07	0.0061	4.17594	2.46576	4.37824	2.58521	YES	YES
GOTERM_BP_FAT	GO:0007049~cell cycle	63	63967, 3087, 1869, 805, 10403, 22974, 83937, 641, 3624, 6929, 199, 10615, 29128, 9656, 3576, 675, 5709, 672, 83903, 22846, 3855, 440081, 79980, 80270, 9735, 734, 11004, 4751, 8438, 10460, 55215, 9319, 113130, 553158, 55722, 6790, 7042, 1033, 1841, 55165, 10630, 5347, 2175, 55355, 51512, 29933, 5698, 4172, 55143, 11065, 699, 4176, 2305, 1063, 11113, 4439, 4171, 994, 990, 4288, 283431, 1164, 10744	1.65434e-06	99	805, 3087, 63922, 332, 10403, 22974, 10926, 10615, 9656, 675, 672, 54892, 83903, 3855, 9918, 440081, 9735, 79980, 734, 11339, 11004, 80174, 9055, 9156, 55559, 8438, 55215, 23397, 113130, 51203, 27085, 55722, 7042, 1841, 55165, 83461, 5347, 51512, 2175, 2177, 84515, 5698, 4172, 5424, 4176, 699, 3833, 2305, 1063, 4439, 151648, 4171, 57405, 994, 1058, 993, 990, 991, 151246, 27000, 10744, 63967, 1869…	1.04358e-18	0.793193		17090296	445	ASS1	0.0007	0.0023	5.2E-05	0.0003	2.22712	2.42463	2.65892	2.89473	YES	YES
GOTERM_BP_FAT	GO:0006935~chemotaxis	25	2359, 6289, 2919, 6288, 1230, 3684, 7042, 728, 113540, 6373, 5329, 5159, 3576, 5328, 9560, 1240, 6364, 719, 3491, 3689, 1237, 6036, 58191, 2022, 55558	1.75004e-06	30	3627, 2359, 6289, 2919, 6288, 1230, 3684, 7042, 10563, 728, 113540, 6373, 414062, 123920, 5328, 5159, 3576, 9560, 1240, 6362, 4283, 719, 6364, 3689, 1237, 6036, 58191, 2022, 3586, 55558	2.65484e-08	1.0387		16890490	471	ATIC	1.0E-07	9.8E-06	7.7E-09	1.3E-06	1.66008	1.67074	1.75982	1.77112	YES	YES
GOTERM_BP_FAT	GO:0042330~taxis	25	2359, 6289, 2919, 6288, 1230, 3684, 7042, 728, 113540, 6373, 5329, 5159, 3576, 5328, 9560, 1240, 6364, 719, 3491, 3689, 1237, 6036, 58191, 2022, 55558	1.75004e-06	30	3627, 2359, 6289, 2919, 6288, 1230, 3684, 7042, 10563, 728, 113540, 6373, 414062, 123920, 5328, 5159, 3576, 9560, 1240, 6362, 4283, 719, 6364, 3689, 1237, 6036, 58191, 2022, 3586, 55558	2.65484e-08	1.0387		16817458	487	ATP2A1	0.0026	0.0138	0.0005	0.0042	1.44237	1.44636	1.54099	1.54525	no	YES
UP_SEQ_FEATURE	topological domain:Extracellular	139	1004, 941, 942, 2149, 6556, 684, 80380, 1009, 140453, 79905, 10544, 91862, 949, 9746, 3684, 55540, 2209, 29851, 2207, 22801, 2151, 29992, 54210, 30817, 5159, 10154, 56996, 3352, 11006, 7412, 8728, 6404, 3687, 64220, 3689, 2022, 2842, 2212, 55558, 80727, 23129, 1493, 3126, 3125, 8038, 51393, 728, 5420, 101, 221188, 126364, 187, 719, 84873, 81544, 54209, 1636, 7226, 6574, 3122, 10859, 9966, 3111, 8…	2.26984e-06	156	1004, 941, 2149, 942, 6556, 684, 64116, 80380, 1009, 10544, 91862, 949, 9746, 3684, 5739, 203413, 150, 2209, 29851, 2207, 22801, 2151, 29992, 30817, 5159, 10154, 55423, 3352, 11006, 7412, 8728, 6404, 3687, 64220, 3689, 2842, 2022, 2212, 55558, 80727, 23129, 1493, 3126, 920, 10871, 3125, 19, 10673, 8038, 51393, 1438, 25805, 728, 84329, 5800, 5420, 101, 3113, 221188, 126364, 187, 719, 118429, 81544…	0.000160892	1.11061		17071584	528	ATP6V1C1	8.1E-05	0.0002	0.0001	0.0002	1.51309	1.62796	1.50398	1.61816	YES	YES
GOTERM_CC_FAT	GO:0044420~extracellular matrix part	20	1293, 1281, 4237, 1290, 1282, 375790, 1284, 22795, 953, 1300, 1303, 6678, 4060, 3915, 1277, 1289, 3910, 64856, 1278, 2200	3.20937e-06	21	1293, 1281, 4237, 1290, 1282, 375790, 1284, 22795, 133584, 2335, 953, 1300, 1303, 6678, 4060, 3915, 1277, 1289, 3910, 64856, 1278	9.39982e-06	1.18709		16762337	586	BCAT1	0.0016	0.0107	8.6E-05	0.0013	2.21769	2.21319	2.77633	2.77069	no	YES
GOTERM_BP_FAT	GO:0022610~biological adhesion	58	1293, 1004, 89790, 1009, 949, 145864, 9746, 8840, 3684, 3383, 84034, 1289, 22801, 10154, 1281, 27036, 971, 8832, 165, 51330, 7412, 4973, 3490, 6404, 7070, 3687, 3491, 6696, 3689, 1237, 3915, 3910, 2022, 56265, 22795, 1230, 1951, 8038, 10562, 9473, 10630, 3987, 1365, 10018, 4017, 101, 7045, 3671, 9560, 953, 9235, 1303, 10417, 1015, 5341, 11314, 183, 10024	5.89471e-06	63	1293, 1004, 89790, 2335, 1009, 949, 145864, 9746, 8840, 3381, 3684, 3383, 84034, 1289, 22801, 64098, 10154, 1281, 27036, 971, 8778, 8832, 165, 55423, 7412, 4973, 3490, 6404, 7070, 3687, 6696, 3689, 1237, 3915, 3910, 2022, 56265, 920, 22795, 1230, 1951, 8038, 10562, 9473, 9672, 3987, 1365, 57091, 10018, 4017, 101, 7045, 9560, 953, 9235, 1303, 10417, 1015, 5341, 11314, 10024, 4814, 7058	3.58415e-05	1.14752		16812344	597	BCL2A1	0.0023	4.0E-05	8.8E-05	1.7E-06	2.21301	3.85587	2.86793	4.99696	YES	YES
GOTERM_BP_FAT	GO:0007155~cell adhesion	58	1293, 1004, 89790, 1009, 949, 145864, 9746, 8840, 3684, 3383, 84034, 1289, 22801, 10154, 1281, 27036, 971, 8832, 165, 51330, 7412, 4973, 3490, 6404, 7070, 3687, 3491, 6696, 3689, 1237, 3915, 3910, 2022, 56265, 22795, 1230, 1951, 8038, 10562, 9473, 10630, 3987, 1365, 10018, 4017, 101, 7045, 3671, 9560, 953, 9235, 1303, 10417, 1015, 5341, 11314, 183, 10024	6.18422e-06	63	1293, 1004, 89790, 2335, 1009, 949, 145864, 9746, 8840, 3381, 3684, 3383, 84034, 1289, 22801, 64098, 10154, 1281, 27036, 971, 8778, 8832, 165, 55423, 7412, 4973, 3490, 6404, 7070, 3687, 6696, 3689, 1237, 3915, 3910, 2022, 56265, 920, 22795, 1230, 1951, 8038, 10562, 9473, 9672, 3987, 1365, 57091, 10018, 4017, 101, 7045, 9560, 953, 9235, 1303, 10417, 1015, 5341, 11314, 10024, 4814, 7058	3.54446e-05	1.14752		17108003	633	BGN	2.3E-09	1.4E-12	7.1E-10	4.9E-13	3.99261	8.14818	4.30886	8.7936	YES	YES
GOTERM_BP_FAT	GO:0043062~extracellular structure organization	24	1281, 1290, 1134, 2149, 375790, 4318, 1284, 1303, 140766, 4982, 7042, 3491, 183, 3915, 4060, 9509, 1277, 1289, 64856, 4791, 1278, 2022, 871, 7045	6.83124e-06	22	1281, 1290, 2149, 375790, 4318, 1284, 133584, 1303, 3381, 140766, 4982, 7042, 3915, 4060, 1277, 9509, 1289, 64856, 1278, 2022, 871, 7045	0.000695801	1.35976		16749759	636	BICD1	2.0E-09	1.0E-11	1.2E-08	4.8E-11	2.41129	3.54063	2.32631	3.41584	YES	YES
GOTERM_CC_FAT	GO:0005887~integral to plasma membrane	80	9966, 2149, 684, 6556, 10544, 949, 3684, 3383, 23208, 55540, 29851, 2207, 2151, 7805, 22801, 5159, 2048, 3594, 5793, 27036, 1134, 11245, 2906, 7037, 971, 2264, 1240, 8832, 4543, 3352, 4973, 28982, 6404, 9056, 7070, 3687, 7305, 1237, 3689, 2842, 2022, 1493, 3126, 3125, 23531, 3604, 1230, 1951, 6890, 51393, 366, 9123, 9122, 728, 4277, 10630, 3455, 10261, 5420, 1365, 101, 2028, 4323, 4481, 187, 953,…	7.70638e-06	88	9966, 8884, 2149, 684, 6556, 10544, 949, 3684, 5739, 3383, 23208, 10505, 150, 29851, 2207, 2151, 7805, 22801, 5159, 2048, 3594, 5793, 27036, 11245, 2906, 4688, 7037, 971, 2264, 8832, 1240, 4543, 3352, 4973, 9056, 28982, 6404, 7070, 3687, 7305, 1237, 3689, 2842, 2022, 1493, 3126, 10871, 3125, 154881, 19, 23531, 3604, 1230, 1951, 6890, 51393, 1438, 366, 9122, 3071, 728, 4277, 5800, 3455, 10261, 542…	9.6712e-05	1.13313		16932008	637	BID	2.4E-08	0.0008	1.3E-08	0.0005	1.86157	1.55762	1.90714	1.59575	YES	YES
GOTERM_CC_FAT	GO:0031226~intrinsic to plasma membrane	81	9966, 2149, 684, 6556, 10544, 949, 3684, 3383, 23208, 55540, 29851, 2207, 2151, 7805, 22801, 5159, 2048, 3594, 5793, 27036, 1134, 11245, 2906, 7037, 971, 2264, 1240, 8832, 4543, 3352, 4973, 28982, 6404, 9056, 7070, 3687, 7305, 1237, 3689, 2842, 2022, 1493, 3126, 3125, 23531, 3604, 1230, 1951, 6890, 51393, 366, 9123, 9122, 728, 4277, 10630, 3455, 10261, 5420, 1365, 101, 2028, 4323, 4481, 187, 953,…	8.22466e-06	89	9966, 8884, 2149, 684, 6556, 10544, 949, 3684, 5739, 3383, 23208, 10505, 150, 29851, 2207, 2151, 7805, 22801, 5159, 2048, 3594, 5793, 27036, 11245, 2906, 4688, 7037, 971, 2264, 8832, 1240, 4543, 3352, 4973, 9056, 28982, 6404, 7070, 3687, 7305, 1237, 3689, 2022, 2842, 1493, 3126, 10871, 3125, 154881, 19, 23531, 3604, 1230, 1951, 6890, 51393, 1438, 366, 9122, 3071, 728, 4277, 5800, 3455, 10261, 542…	0.000114903	1.13441		16804902	641	BLM	4.2E-08	3.4E-10	1.3E-10	2.3E-12	2.34725	3.43745	2.83333	4.14931	YES	YES
GOTERM_BP_FAT	GO:0030199~collagen fibril organization	11	7042, 1290, 1281, 4060, 1277, 9509, 1289, 1278, 871, 1303, 140766	8.76286e-06	11	7042, 1290, 1281, 4060, 1277, 9509, 1289, 1278, 871, 1303, 140766	3.07251e-05	1.24645		16685729	656	BMP8B	1.0E-05	0.0063	0.0001	0.024	1.95929	1.65559	1.80101	1.52184	YES	no
GOTERM_BP_FAT	GO:0001817~regulation of cytokine production	25	9966, 941, 6289, 6288, 942, 2149, 6556, 8767, 84433, 3620, 3624, 7042, 1051, 2207, 23139, 114548, 50943, 3635, 3329, 5552, 929, 183, 10555, 6776, 7097	1.06468e-05	25	920, 9966, 6289, 941, 2149, 6288, 942, 6556, 8767, 3620, 84433, 3624, 3329, 5552, 7042, 929, 2207, 6776, 7097, 3586, 23139, 51311, 3635, 114548, 50943	0.000150285	1.24645		16845349	672	BRCA1	0.0004	5.0E-09	2.9E-05	2.9E-10	1.58421	2.69659	1.75495	2.98721	YES	YES
SP_PIR_KEYWORDS	Ehlers-Danlos syndrome	7	1290, 1281, 1277, 9509, 1289, 1278, 5351	1.30558e-05	7	1290, 1281, 1277, 9509, 1289, 1278, 5351	3.08177e-05	1.24645		16773840	675	BRCA2	0.0002	1.2E-08	1.5E-05	8.4E-10	1.7843	3.15027	2.00529	3.54044	YES	YES
GOTERM_CC_FAT	GO:0005886~plasma membrane	190	1293, 1004, 805, 941, 2149, 942, 6556, 684, 80380, 1009, 140453, 10544, 949, 9746, 3684, 55540, 2209, 29851, 2207, 22801, 7805, 2151, 23139, 29992, 30817, 9656, 54210, 10154, 5159, 5445, 54625, 56996, 5743, 348, 3352, 11006, 7412, 929, 9056, 6404, 3687, 7410, 7070, 140825, 64220, 3689, 3915, 1277, 1278, 2842, 2022, 2212, 55558, 23129, 80727, 1493, 3126, 3125, 23531, 312, 6890, 8038, 51393, 4584, …	1.30803e-05	220	805, 8884, 941, 942, 2335, 949, 5739, 203413, 150, 2209, 2207, 55640, 22801, 23139, 64098, 348, 409, 929, 7070, 3915, 2022, 2842, 2212, 55558, 23129, 80727, 1493, 920, 10871, 19, 23531, 312, 6890, 8038, 51393, 1438, 728, 221188, 187, 124935, 5341, 115362, 10603, 719, 118429, 7052, 5335, 7226, 4241, 528, 10859, 3111, 89790, 84433, 57580, 3383, 3109, 5328, 27036, 79853, 5924, 971, 2264, 8832, 972, …	0.000120193	1.07648		16965252	683	BST1	0.0075	0.0008	0.0031	0.0003	1.5729	2.04107	1.66745	2.16377	YES	YES
GOTERM_CC_FAT	GO:0005581~collagen	11	1293, 1290, 1281, 1282, 1284, 4060, 1277, 1289, 1278, 1300, 1303	1.31481e-05	11	1293, 1290, 1281, 1282, 1284, 4060, 1277, 1289, 1278, 1300, 1303	6.24235e-05	1.24645		16870200	684	BST2	3.8E-05	0.0007	1.5E-06	6.2E-05	2.56417	2.60159	3.10314	3.14842	YES	YES
GOTERM_BP_FAT	GO:0050778~positive regulation of immune response	22	6556, 8767, 3620, 3329, 717, 7042, 10603, 719, 718, 7070, 713, 4277, 712, 8631, 715, 714, 3426, 2207, 6776, 7097, 4067, 3122	1.41117e-05	23	6556, 10673, 8767, 3620, 3329, 717, 7042, 10603, 719, 718, 7070, 4277, 713, 8631, 714, 3426, 722, 2207, 6776, 7097, 4067, 51311, 3122	4.59474e-05	1.19225		16901755	699	BUB1	0.0023	1.4E-15	0.0001	3.1E-17	1.74301	7.52337	2.07557	8.95881	YES	YES
GOTERM_BP_FAT	GO:0044259~multicellular organismal macromolecule metabolic process	11	1281, 4312, 4318, 4316, 1636, 1277, 9509, 1289, 871, 140766, 4320	1.45442e-05	10	1281, 4312, 4318, 4316, 1636, 1277, 9509, 1289, 871, 140766	0.000340428	1.37109		16660575	712	C1QA	5.6E-05	0.0077	4.7E-06	0.0016	2.26032	1.92973	2.58813	2.2096	YES	YES
GOTERM_MF_FAT	GO:0005201~extracellular matrix structural constituent	17	1281, 1290, 1282, 1284, 633, 140453, 7472, 1303, 84034, 4584, 3915, 4060, 1277, 1289, 3910, 1278, 2200	1.52887e-05	17	920, 1281, 1290, 1282, 1284, 633, 2335, 7472, 1303, 84034, 4584, 3915, 4060, 1277, 1289, 3910, 1278	0.000203907	1.24645		16660587	713	C1QB	4.7E-06	0.0007	4.7E-07	0.0001	2.38365	2.19622	2.66819	2.45839	YES	YES
INTERPRO	IPR008160:Collagen triple helix repeat	17	1293, 1281, 1290, 1282, 1284, 4481, 1300, 1303, 114904, 115908, 114897, 713, 712, 714, 1277, 1289, 1278	1.53242e-05	16	1293, 1281, 1290, 1282, 1284, 4481, 1300, 1303, 114904, 115908, 114897, 713, 714, 1277, 1289, 1278	0.00114615	1.32435		16660581	714	C1QC	8.8E-07	4.4E-05	5.5E-08	5.5E-06	2.45242	2.48557	2.77182	2.80929	YES	YES
KEGG_PATHWAY	hsa05322:Systemic lupus erythematosus	15	3126, 3111, 3125, 941, 942, 717, 718, 713, 712, 2209, 715, 714, 3109, 2212, 3122	3.32633e-05	20	3126, 3113, 3111, 3125, 941, 942, 717, 718, 713, 2209, 714, 8346, 8294, 8337, 3109, 8348, 2212, 3586, 8341, 3123, 3122	1.65931e-07	0.934834		17006911	717	C2	2.6E-19	4.2E-10	9.2E-23	7.7E-13	6.96719	4.64002	9.32944	6.21323	YES	YES
GOTERM_BP_FAT	GO:0001944~vasculature development	29	1045, 285, 7042, 9047, 10630, 80149, 1289, 2028, 4323, 5328, 3576, 1281, 54567, 633, 290, 23509, 348, 51330, 57125, 3491, 7070, 7052, 183, 1636, 1277, 3910, 1278, 2022, 23129	3.60045e-05	23	1281, 2702, 633, 290, 285, 23509, 348, 7042, 57125, 7052, 7070, 1636, 1277, 1289, 3910, 1278, 2022, 10052, 2028, 23129, 4323, 5328, 3576	0.0607964	1.57161		16867784	718	C3	0.0015	7.7E-06	0.0008	4.3E-06	2.49857	5.12777	2.67287	5.48547	YES	YES
GOTERM_BP_FAT	GO:0042127~regulation of cell proliferation	59	9966, 3087, 941, 5918, 2149, 942, 2919, 8767, 80380, 84433, 3620, 1045, 641, 6929, 199, 5777, 5328, 3635, 50943, 3576, 5159, 3594, 675, 6648, 5743, 672, 4316, 22846, 2264, 348, 10437, 7412, 3490, 3915, 6878, 6776, 7076, 2022, 4321, 1493, 8519, 3604, 7472, 6678, 7042, 1033, 2175, 3559, 64175, 2305, 5054, 994, 7052, 183, 3976, 2494, 50507, 990, 4067	4.2575e-05	68	9966, 3627, 3087, 941, 5918, 2149, 942, 2919, 6772, 80380, 8767, 84433, 3620, 641, 150, 6929, 199, 414062, 5777, 5328, 3635, 50943, 3576, 5159, 3594, 675, 6648, 2014, 672, 4316, 22846, 2264, 55423, 348, 10437, 7412, 3490, 3915, 6878, 6776, 7076, 55704, 2022, 3586, 4321, 1493, 8519, 10673, 3604, 27085, 7472, 6678, 10220, 7042, 1033, 2175, 3559, 64175, 3226, 2305, 994, 7052, 3976, 50507, 2494, 8914…	2.95956e-05	1.08147		16760889	719	C3AR1	3.6E-06	0.0005	4.5E-08	2.6E-05	2.49113	2.2942	3.05214	2.81086	YES	YES
INTERPRO	IPR006025:Peptidase M, neutral zinc metallopeptidases, zinc-binding site	17	4312, 4318, 4316, 11174, 290, 8038, 81792, 140766, 8728, 27299, 1636, 9509, 4321, 101, 2028, 4323, 4320	4.60722e-05	16	4312, 4318, 4316, 11174, 290, 8038, 81792, 140766, 8728, 27299, 1636, 9509, 4321, 101, 2028, 4323	0.00278746	1.32435		17035749	720	C4A	1.1E-09	0.03	8.2E-11	0.0086	4.30986	1.8306	4.95187	2.10329	no	YES
KEGG_PATHWAY	hsa04512:ECM-receptor interaction	14	1293, 1281, 1290, 1282, 1284, 375790, 3161, 6696, 3915, 1277, 1289, 3910, 1278, 22801	4.90696e-05	18	1293, 1281, 1290, 1282, 375790, 1284, 2335, 3381, 3161, 9672, 6696, 3915, 1277, 1289, 7058, 3910, 1278, 22801	3.20632e-07	0.969458		17031045	721	C4B	2.0E-09	0.0289	1.9E-10	0.0091	4.32976	1.86402	4.94322	2.12813	no	YES
GOTERM_BP_FAT	GO:0032963~collagen metabolic process	10	1281, 4312, 4318, 4316, 1277, 9509, 1289, 871, 140766, 4320	5.71139e-05	9	1281, 4312, 4318, 4316, 1277, 9509, 1289, 871, 140766	0.00102996	1.38494		17028176	721	C4B	1.0E-09	0.0222	9.2E-11	0.0066	4.31004	1.88997	4.91356	2.15461	no	YES
SP_PIR_KEYWORDS	cell cycle	36	63967, 55215, 1869, 113130, 10403, 553158, 83937, 6790, 1033, 55165, 10615, 5347, 29128, 55355, 9656, 4172, 55143, 11065, 4176, 699, 83903, 672, 22846, 1063, 11113, 440081, 4171, 9735, 79980, 994, 11004, 4288, 990, 4751, 1164, 10744	6.41288e-05	64	63967, 1869, 332, 63922, 10403, 83937, 10926, 10615, 9493, 9793, 9656, 54892, 672, 83903, 22846, 9918, 440081, 79980, 9735, 9212, 11339, 11004, 80174, 4751, 9055, 55559, 55215, 23397, 51203, 113130, 27085, 6790, 3070, 1033, 55165, 157313, 5347, 83461, 55355, 2177, 84515, 93323, 55143, 4172, 11065, 699, 4176, 3833, 1063, 151648, 11113, 4171, 57405, 994, 9133, 10459, 993, 8914, 990, 4288, 991, 1512…	6.67563e-16	0.701126		17041030	721	C4B	6.7E-10	0.0281	5.2E-11	0.008	4.40495	1.84487	5.05959	2.11904	no	YES
GOTERM_BP_FAT	GO:0001568~blood vessel development	28	1045, 285, 7042, 9047, 80149, 1289, 2028, 4323, 5328, 3576, 1281, 54567, 633, 290, 23509, 348, 51330, 57125, 3491, 7070, 7052, 183, 1636, 1277, 3910, 1278, 2022, 23129	6.48519e-05	23	1281, 2702, 633, 290, 285, 23509, 348, 7042, 57125, 7052, 7070, 1636, 1277, 1289, 3910, 1278, 2022, 10052, 2028, 23129, 4323, 5328, 3576	0.0480468	1.51741		17041111	721	C4B	6.3E-10	0.0302	5.5E-11	0.0092	4.44657	1.83527	5.08476	2.09868	no	YES
GOTERM_BP_FAT	GO:0044236~multicellular organismal metabolic process	11	1281, 4312, 4318, 4316, 1636, 1277, 9509, 1289, 871, 140766, 4320	7.04796e-05	10	1281, 4312, 4318, 4316, 1636, 1277, 9509, 1289, 871, 140766	0.00122818	1.37109		17007118	721	C4B	1.6E-09	0.0308	1.5E-10	0.0097	4.24425	1.82665	4.83263	2.07987	no	YES
SP_PIR_KEYWORDS	Immunoglobulin domain	36	10859, 10068, 89790, 941, 942, 146722, 3903, 80380, 3904, 145864, 10385, 3383, 4277, 2209, 29851, 10261, 84868, 29992, 54210, 5159, 3671, 7837, 27036, 56833, 2264, 8832, 78999, 11006, 7412, 11314, 3490, 7070, 54209, 2212, 7204, 1493	7.5843e-05	39	10859, 920, 10068, 89790, 941, 942, 146722, 3903, 80380, 3904, 145864, 79865, 10385, 10505, 3383, 4277, 2209, 29851, 10261, 84868, 340205, 29992, 5159, 27036, 56833, 8778, 2264, 8832, 78999, 55423, 11006, 7412, 11314, 3490, 7070, 54209, 2212, 7204, 1493	0.000332173	1.15057		16676738	722	C4BPA	0.0021	0.0051	0.0015	0.0038	4.13119	4.94014	4.44832	5.31938	YES	YES
GOTERM_BP_FAT	GO:0022402~cell cycle process	46	8438, 10460, 9319, 1869, 113130, 10403, 22974, 55722, 3624, 641, 6790, 7042, 1033, 55165, 6929, 199, 10615, 5347, 51512, 2175, 29933, 5698, 3576, 55143, 675, 11065, 5709, 699, 672, 22846, 1063, 3855, 11113, 4439, 80270, 9735, 79980, 734, 994, 11004, 4288, 990, 4751, 283431, 1164, 10744	8.98607e-05	82	1869, 332, 10403, 22974, 641, 3624, 10926, 6929, 199, 10615, 10198, 9493, 5888, 9793, 3576, 675, 5709, 54892, 672, 22846, 3855, 9918, 79980, 9735, 734, 9212, 11339, 11004, 4751, 586, 9055, 9156, 55559, 8438, 10460, 9319, 23397, 51203, 113130, 27085, 55722, 6790, 3070, 7042, 1033, 55165, 55835, 157313, 5347, 83461, 2175, 51512, 29933, 2177, 5698, 93323, 55143, 11065, 5424, 699, 81930, 3833, 1063, …	1.26917e-18	0.699226		16863589	728	C5AR1	6.9E-14	2.1E-05	6.6E-13	6.1E-05	5.35789	2.98719	5.07476	2.82934	YES	YES
GOTERM_BP_FAT	GO:0002250~adaptive immune response	15	10068, 6556, 3383, 3329, 717, 718, 713, 712, 715, 714, 3426, 2207, 4791, 3635, 3122	0.000115841	17	10068, 6556, 972, 3329, 3383, 717, 718, 713, 714, 3426, 722, 2207, 3586, 51311, 3635, 9156, 3122	3.66141e-05	1.0998		17070653	734	OSGIN2	6.8E-08	4.8E-05	2.1E-07	8.9E-05	1.83811	1.74178	1.81022	1.71535	YES	YES
GOTERM_BP_FAT	GO:0002460~adaptive immune response based on somatic recombination of immune receptors built from immunoglobulin superfamily domains	15	10068, 6556, 3383, 3329, 717, 718, 713, 712, 715, 714, 3426, 2207, 4791, 3635, 3122	0.000115841	17	10068, 6556, 972, 3329, 3383, 717, 718, 713, 714, 3426, 722, 2207, 3586, 51311, 3635, 9156, 3122	3.66141e-05	1.0998		16834931	752	FMNL1	0.001	0.0005	3.7E-05	3.6E-05	1.71387	2.01612	2.0012	2.35413	YES	YES
SP_PIR_KEYWORDS	transmembrane protein	43	3126, 3111, 2359, 3125, 941, 684, 6556, 1230, 3604, 963, 10544, 949, 3684, 4072, 728, 2209, 2207, 3559, 2028, 5159, 5793, 1134, 7037, 4481, 971, 2264, 290, 3352, 1880, 7412, 6404, 2687, 7070, 3687, 1237, 3689, 1636, 2537, 1555, 2842, 2022, 2212, 3122	0.000117229	49	3111, 941, 684, 6556, 10544, 949, 5739, 3684, 150, 2209, 2207, 5159, 5793, 7037, 971, 2264, 972, 3352, 7412, 6404, 3687, 7070, 3689, 1237, 2022, 2842, 2212, 3126, 920, 2359, 3125, 3563, 3604, 1230, 963, 1438, 728, 1803, 5800, 3559, 2028, 4481, 290, 6857, 6480, 1636, 9332, 2537, 3123, 3122	0.000131441	1.09382		16844099	782	CACNB1	0.0048	0.002	0.0038	0.0016	1.65546	1.989	1.69315	2.03429	YES	YES
KEGG_PATHWAY	hsa04060:Cytokine-cytokine receptor interaction	23	3594, 9966, 2919, 9560, 3604, 1230, 4982, 3624, 7042, 51330, 6364, 3976, 1237, 55540, 84957, 8795, 6373, 3455, 80301, 58191, 3559, 3576, 5159	0.000151358	30	9966, 3627, 3563, 2919, 10673, 1230, 3604, 3624, 1438, 7042, 10563, 6373, 3455, 414062, 3559, 5159, 3576, 3594, 51561, 9560, 4982, 6362, 4283, 6364, 3976, 84957, 1237, 80301, 58191, 3586	1.79181e-06	0.955608		16878137	790	CAD	0.0075	7.3E-08	0.0004	2.5E-09	1.40096	2.41043	1.57756	2.71428	no	YES
SP_PIR_KEYWORDS	metalloprotease	18	4312, 4318, 4316, 11174, 290, 8038, 81792, 140766, 8728, 27299, 1636, 9509, 4321, 101, 2028, 56265, 4323, 4320	0.000152153	17	4312, 4318, 4316, 11174, 290, 8038, 81792, 140766, 8728, 27299, 1636, 9509, 4321, 101, 2028, 56265, 4323	0.00336897	1.31977		16897295	805	CALM2	2.8E-05	0.0006	8.8E-06	0.0003	2.75138	2.75256	2.99686	2.99815	YES	YES
GOTERM_MF_FAT	GO:0019838~growth factor binding	17	1281, 1282, 203100, 2264, 8840, 2, 3490, 3491, 5654, 4053, 1277, 1289, 1278, 2022, 3559, 11082, 5159	0.000157621	15	1281, 203100, 1282, 3563, 2264, 8840, 3490, 5654, 1277, 1289, 1278, 2022, 3559, 11082, 5159	0.0108938	1.41264		17051236	813	CALU	1.3E-09	0.0056	2.9E-10	0.0023	1.98459	1.44213	2.073	1.50637	no	YES
KEGG_PATHWAY	hsa04514:Cell adhesion molecules (CAMs)	16	3126, 3111, 3125, 941, 942, 80380, 3684, 3383, 7412, 6404, 3689, 29851, 3109, 1365, 3122, 1493	0.000158215	19	3113, 3126, 920, 3111, 3125, 941, 942, 80380, 3684, 3383, 7412, 6404, 9672, 3689, 29851, 3109, 1365, 3123, 1493, 3122	2.02186e-05	1.04964		16743874	838	CASP5	0.0002	0.0008	1.5E-05	9.3E-05	3.61398	4.26082	4.75654	5.60787	YES	YES
GOTERM_BP_FAT	GO:0022403~cell cycle phase	37	10460, 8438, 9319, 1869, 113130, 10403, 22974, 3624, 641, 6790, 1033, 55165, 6929, 10615, 5347, 51512, 2175, 29933, 55143, 675, 11065, 699, 1063, 3855, 11113, 4439, 9735, 79980, 80270, 734, 994, 11004, 4288, 990, 4751, 1164, 10744	0.000160585	70	1869, 332, 10403, 22974, 641, 3624, 10926, 6929, 10615, 10198, 9493, 5888, 9793, 675, 54892, 3855, 9918, 79980, 9735, 734, 9212, 11339, 11004, 4751, 586, 9055, 9156, 55559, 8438, 10460, 9319, 23397, 51203, 113130, 27085, 6790, 3070, 1033, 55165, 157313, 5347, 83461, 2175, 51512, 29933, 2177, 93323, 55143, 11065, 5424, 699, 81930, 3833, 1063, 151648, 4439, 11113, 57405, 994, 9133, 10459, 993, 8914…	7.78823e-19	0.658835		16729128	871	SERPINH1	7.6E-13	1.0E-09	3.7E-12	2.8E-09	3.40158	3.51565	3.31918	3.43048	YES	YES
GOTERM_BP_FAT	GO:0002253~activation of immune response	16	8767, 3329, 717, 10603, 719, 718, 7070, 4277, 713, 712, 8631, 715, 714, 3426, 7097, 4067	0.00019519	15	717, 10603, 719, 718, 7070, 713, 4277, 8631, 714, 722, 8767, 3426, 7097, 4067, 3329	0.00328087	1.32954		16815090	899	CCNF	0.2096	1.3E-12	0.006	2.0E-15	1.19944	4.08136	1.50648	5.12611	no	YES
GOTERM_BP_FAT	GO:0048584~positive regulation of response to stimulus	26	672, 6556, 8767, 3620, 3329, 717, 7042, 10603, 719, 7052, 7070, 718, 4277, 713, 183, 712, 715, 8631, 714, 3426, 2207, 6776, 7097, 4067, 3576, 3122	0.00019768	26	6556, 10673, 8767, 3620, 7042, 4277, 722, 2207, 3576, 672, 3329, 717, 10603, 719, 718, 7070, 7052, 713, 8631, 714, 3426, 6776, 7097, 4067, 51311, 3122	0.00246705	1.24645		16747417	920	CD4	0.0128	0.001	0.001	9.0E-05	1.41754	1.77785	1.6077	2.01634	no	YES
GOTERM_BP_FAT	GO:0001775~cell activation	29	941, 6289, 6288, 942, 2149, 684, 6556, 8767, 4542, 84433, 7454, 3684, 3383, 641, 6929, 4277, 3576, 50943, 1281, 953, 5341, 3329, 7412, 1880, 183, 6776, 4791, 7097, 4067	0.000200127	37	920, 6289, 941, 942, 6288, 2149, 684, 6556, 8767, 4542, 84433, 27040, 3684, 79865, 57580, 3383, 641, 3070, 6929, 4277, 1803, 340205, 3576, 50943, 1281, 51561, 953, 972, 5341, 3329, 7412, 3937, 6776, 7097, 3586, 4067, 9156	2.43605e-06	0.976944		17000793	929	CD14	4.6E-05	8.6E-07	1.0E-05	2.2E-07	2.15935	3.22163	2.3447	3.49817	YES	YES
SP_PIR_KEYWORDS	cell adhesion	33	1293, 1004, 89790, 22795, 1009, 8038, 3684, 8840, 9746, 3383, 10562, 84034, 22801, 7045, 27036, 8832, 1303, 10417, 1015, 51330, 4973, 11314, 7412, 6404, 3490, 3687, 3491, 10024, 3689, 6696, 3915, 3910, 2022	0.000254712	40	1293, 1004, 89790, 22795, 2335, 1009, 8038, 9746, 3381, 3684, 8840, 3383, 10562, 84034, 1803, 22801, 57091, 7045, 64098, 27036, 8778, 8832, 1303, 10417, 1015, 55423, 7412, 4973, 11314, 6404, 3490, 3687, 6696, 10024, 3689, 3915, 4814, 3910, 7058, 2022	3.26974e-05	1.02832		16957795	941	CD80	6.5E-12	1.2E-08	2.4E-12	4.8E-09	4.42887	4.42267	4.71779	4.71118	YES	YES
GOTERM_BP_FAT	GO:0001501~skeletal system development	31	7004, 3219, 3216, 1290, 3217, 3215, 1009, 6678, 3624, 79992, 415, 4323, 5159, 2200, 3227, 1281, 4318, 3206, 3225, 5743, 2487, 3209, 1300, 1240, 1303, 165, 4982, 1513, 6696, 1277, 1278	0.000267438	31	7004, 3219, 3216, 1290, 3217, 2702, 3215, 1009, 3381, 6678, 3624, 10220, 4323, 5159, 3227, 1281, 4318, 3206, 3225, 3226, 3209, 1300, 1240, 1303, 165, 4982, 1513, 6696, 1277, 6913, 1278	0.00465442	1.24645		16944618	942	CD86	0.0001	1.3E-07	1.9E-05	2.0E-08	2.21455	4.04485	2.48975	4.54749	YES	YES
SP_PIR_KEYWORDS	trimer	8	1293, 1290, 1281, 1282, 1277, 1289, 1278, 1303	0.000267707	9	1293, 1290, 1281, 1282, 1277, 1289, 7058, 1278, 1303	8.78933e-05	1.10795		16772144	949	SCARB1	2.3E-06	4.5E-07	7.9E-08	2.6E-08	1.97379	2.4745	2.21761	2.78017	YES	YES
SP_PIR_KEYWORDS	zymogen	21	4312, 4318, 4316, 838, 11174, 81792, 8038, 140766, 1514, 1513, 1522, 8728, 5476, 2687, 27299, 9509, 4321, 4323, 5328, 4320, 5698	0.000268203	22	4312, 4318, 4316, 838, 1075, 11174, 81792, 8038, 140766, 1514, 1513, 1522, 8728, 5476, 27299, 9509, 54504, 4321, 1508, 4323, 5328, 5698	0.00121684	1.18979		16707791	953	ENTPD1	0.0034	1.3E-07	0.0006	1.8E-08	1.50244	2.57289	1.63286	2.79623	YES	YES
GOTERM_BP_FAT	GO:0008283~cell proliferation	37	10460, 1601, 3087, 1869, 942, 2919, 684, 6556, 8767, 22974, 949, 3684, 9388, 7042, 6491, 1841, 9047, 10630, 5347, 3455, 29128, 3559, 7045, 2028, 4323, 675, 4176, 699, 1063, 2242, 3329, 11004, 3491, 183, 4288, 1636, 1164	0.000336283	39	10460, 1601, 3087, 1869, 2919, 942, 684, 6556, 10673, 8767, 22974, 949, 3684, 9388, 7042, 3070, 6491, 1841, 5347, 3455, 3559, 7045, 2028, 4323, 675, 51561, 4176, 699, 1063, 972, 2242, 3329, 11004, 993, 4288, 1636, 586, 3586, 1164	0.00227177	1.18253		16668582	963	CD53	0.0035	0.0008	0.0001	4.7E-05	1.71726	2.16522	2.07515	2.61646	YES	YES
GOTERM_BP_FAT	GO:0002443~leukocyte mediated immunity	15	6556, 4542, 3329, 3383, 717, 718, 713, 712, 715, 714, 3426, 2207, 4067, 3635, 3122	0.000342038	18	6556, 4542, 27040, 972, 3383, 3329, 717, 718, 713, 714, 3426, 2207, 722, 4067, 51311, 3635, 9156, 3122	3.28853e-05	1.0387		17093694	971	CD72	3.7E-07	0.0002	1.5E-07	9.3E-05	2.34868	2.13552	2.46403	2.2404	YES	YES
KEGG_PATHWAY	hsa04940:Type I diabetes mellitus	9	3126, 3111, 3125, 2571, 941, 942, 3109, 3122, 3329	0.000417135	10	3126, 3113, 3111, 3125, 2571, 941, 942, 3109, 3123, 3122, 3329	0.000168859	1.1218		17001654	972	CD74	5.1E-05	0.0038	6.6E-06	0.0009	1.6259	1.52817	1.7413	1.63663	YES	YES
UP_SEQ_FEATURE	topological domain:Cytoplasmic	154	1004, 941, 942, 2149, 6556, 684, 80380, 1009, 140453, 79905, 10544, 91862, 949, 9746, 3684, 79888, 55540, 2209, 29851, 2207, 11322, 22801, 2151, 29992, 30817, 54210, 5159, 10154, 56996, 1181, 3352, 11006, 7412, 8728, 6404, 3687, 64220, 3689, 2842, 10008, 2022, 2212, 55558, 80727, 23129, 1493, 3126, 3125, 23531, 6890, 8038, 51393, 728, 5420, 101, 221188, 126364, 187, 290, 719, 84873, 81544, 54209,…	0.000418318	179	1004, 941, 2149, 942, 6556, 684, 487, 64116, 80380, 1009, 10544, 91862, 949, 9746, 3684, 5739, 203413, 79888, 150, 2209, 29851, 2207, 11322, 22801, 2151, 29992, 30817, 10154, 5159, 1181, 55423, 3352, 11006, 7412, 8728, 6404, 3687, 64220, 3689, 2842, 2022, 2212, 55558, 23129, 80727, 1493, 3126, 920, 10871, 112770, 3125, 23531, 10673, 6890, 8038, 51393, 1438, 25805, 728, 84329, 5800, 5420, 101, 311…	0.0025185	1.07236		16834056	990	CDC6	5.7E-05	1.1E-12	6.1E-05	1.4E-12	2.63216	9.73762	2.66766	9.86894	YES	YES
GOTERM_BP_FAT	GO:0050865~regulation of cell activation	21	3111, 941, 942, 80380, 8767, 3620, 84433, 5341, 3624, 348, 3329, 641, 7412, 6929, 7070, 10630, 6776, 3559, 50943, 3635, 1493	0.000447698	26	920, 3111, 941, 942, 10673, 80380, 8767, 84433, 3620, 27040, 641, 3624, 6929, 3559, 50943, 3635, 972, 55423, 5341, 348, 3329, 7412, 7070, 6776, 3586, 1493	2.34113e-05	1.00674		16663514	991	CDC20	0.0128	8.9E-13	0.0038	1.9E-13	1.58517	6.01124	1.72703	6.54919	no	YES
SP_PIR_KEYWORDS	kinetochore	11	11004, 699, 79172, 10615, 4751, 5347, 10403, 1063, 57122, 9735, 79980	0.000598497	15	699, 79172, 10403, 1063, 151648, 57122, 9735, 79980, 57405, 11004, 1058, 10615, 4751, 5347, 151246	3.44063e-06	0.91406		16953279	993	CDC25A	0.0573	2.1E-06	0.0047	7.1E-08	1.37792	2.79895	1.63182	3.31469	no	YES
GOTERM_CC_FAT	GO:0000793~condensed chromosome	17	699, 79172, 672, 10403, 1063, 1045, 57122, 4439, 641, 9735, 79980, 11004, 4288, 10615, 4751, 55355, 11335	0.000715262	25	23397, 10403, 641, 10615, 55355, 5888, 2177, 699, 672, 79172, 1063, 9918, 151648, 4439, 57122, 9735, 79980, 57405, 9212, 11004, 1058, 4288, 4751, 151246, 11335	2.26055e-07	0.847583		16911040	994	CDC25B	3.4E-11	3.1E-12	2.3E-12	3.1E-13	3.2598	4.74517	3.62017	5.26974	YES	YES
GOTERM_MF_FAT	GO:0008237~metallopeptidase activity	21	4312, 4318, 4316, 11174, 290, 51056, 8038, 81792, 165, 140766, 8728, 27299, 1636, 9509, 4321, 101, 2028, 56265, 2191, 4323, 4320	0.000855815	20	4312, 4318, 4316, 11174, 290, 8038, 81792, 51056, 165, 140766, 8728, 27299, 1636, 9509, 4321, 101, 2028, 56265, 2191, 4323	0.0169439	1.30877		16983652	1004	CDH6	0.0005	1.5E-05	0.0058	0.0002	1.85734	2.62431	1.63905	2.31588	YES	YES
UP_SEQ_FEATURE	glycosylation site:O-linked (Gal...)	6	1293, 1281, 713, 712, 714, 1277	0.000903031	5	1293, 1281, 713, 714, 1277	0.0375036	1.49573		16827041	1009	CDH11	5.4E-12	9.2E-06	9.5E-11	4.3E-05	5.00808	3.37187	4.583	3.08567	YES	YES
GOTERM_BP_FAT	GO:0007626~locomotory behavior	27	2359, 6289, 6288, 2919, 1230, 3684, 7042, 728, 113540, 6373, 5329, 5159, 3576, 5328, 6648, 2906, 9560, 1240, 719, 6364, 3491, 3689, 1237, 6036, 58191, 2022, 55558	0.000923395	32	3627, 2359, 6289, 2919, 6288, 1230, 3684, 7042, 10563, 728, 113540, 6373, 414062, 123920, 5328, 5159, 3576, 6648, 2906, 9560, 1240, 6362, 4283, 719, 6364, 3689, 1237, 6036, 58191, 2022, 3586, 55558	0.000187173	1.05169		17079187	1015	CDH17	0.0001	1.3E-06	0.0003	2.8E-06	9.93771	39.2639	9.12923	36.0696	YES	YES
GOTERM_BP_FAT	GO:0030155~regulation of cell adhesion	18	6289, 6288, 4542, 3383, 7042, 3491, 7052, 27299, 6696, 1277, 6776, 3910, 5420, 53827, 2022, 7045, 4323, 3576	0.000945307	20	6289, 6288, 133584, 4542, 55423, 3383, 7042, 7052, 27299, 1803, 6696, 1277, 6776, 3910, 5420, 53827, 2022, 7045, 4323, 3576	0.000656984	1.1218		16784299	1033	CDKN3	0.0062	6.2E-11	0.0001	5.0E-13	1.56316	4.13928	1.90569	5.0463	YES	YES
GOTERM_BP_FAT	GO:0002449~lymphocyte mediated immunity	13	6556, 3329, 3383, 717, 718, 713, 712, 715, 714, 3426, 2207, 3635, 3122	0.000970472	15	6556, 972, 3329, 3383, 717, 718, 713, 714, 3426, 2207, 722, 51311, 3635, 9156, 3122	0.000225192	1.08025		16991047	1044	CDX1	0.0051	0.0119	0.0021	0.006	2.29523	2.51616	2.53452	2.77849	no	YES
GOTERM_BP_FAT	GO:0002526~acute inflammatory response	15	6289, 6288, 7037, 3620, 717, 2, 1051, 718, 713, 712, 715, 714, 3426, 4067, 5265	0.00113364	14	717, 718, 713, 6289, 6288, 7037, 714, 722, 3426, 9332, 2335, 3620, 4067, 5265	0.0152951	1.33548		16777675	1045	CDX2	2.1E-05	0.0009	0.0002	0.0034	2.94576	2.81826	2.61141	2.49838	YES	YES
GOTERM_CC_FAT	GO:0005583~fibrillar collagen	6	1290, 1281, 4060, 1277, 1289, 1278	0.00127741	6	1290, 1281, 4060, 1277, 1289, 1278	0.00218807	1.24645		16914812	1051	CEBPB	2.0E-06	0.0076	2.2E-05	0.0242	1.86883	1.52519	1.75499	1.43228	YES	no
SP_PIR_KEYWORDS	Protease	33	11174, 81792, 8038, 1522, 5654, 9509, 2028, 101, 4323, 2191, 5328, 5698, 203100, 4312, 4318, 4316, 838, 51056, 290, 140766, 1514, 717, 1513, 8728, 5476, 27299, 715, 7128, 1636, 3426, 4321, 56265, 4320	0.00128988	34	1075, 11174, 81792, 8038, 1522, 1803, 5654, 9509, 54504, 1508, 2028, 101, 4323, 2191, 5328, 5698, 203100, 4312, 4318, 4316, 838, 51056, 290, 140766, 1514, 717, 1513, 8728, 5476, 27299, 1636, 3426, 4321, 56265	0.0128257	1.20979		16877956	1058	CENPA	0.0431	2.4E-10	0.0017	2.2E-12	1.3778	3.80309	1.66806	4.60429	no	YES
SP_PIR_KEYWORDS	receptor	78	10859, 11054, 941, 2149, 942, 80380, 8767, 10544, 949, 3684, 55540, 2209, 2207, 2151, 22801, 5777, 29992, 5329, 30817, 54210, 5159, 2048, 10154, 3594, 5793, 1134, 11245, 2906, 7037, 2264, 1240, 8832, 4982, 4543, 3352, 51330, 11006, 4973, 28982, 3687, 64220, 1237, 3689, 84957, 51338, 2842, 2212, 55558, 23129, 2359, 146722, 23531, 3903, 3604, 1230, 1951, 3904, 728, 8795, 3455, 440153, 29933, 3559, …	0.00136192	86	10859, 11054, 941, 942, 2149, 80380, 8767, 10544, 949, 3684, 5739, 150, 2209, 2207, 2151, 22801, 5777, 29992, 30817, 5159, 2048, 10154, 3594, 5793, 11245, 2906, 26212, 7037, 2264, 8832, 1240, 4982, 4543, 3352, 11006, 4973, 28982, 3687, 64220, 1237, 3689, 84957, 51338, 2842, 2212, 55558, 23129, 920, 2359, 10871, 3563, 146722, 23531, 3903, 3604, 1230, 1951, 3904, 79865, 1438, 728, 1803, 5800, 3455,…	0.012524	1.1305		16677425	1063	CENPF	0.0063	3.4E-21	8.7E-05	1.5E-23	1.53729	8.88026	1.89464	10.9446	YES	YES
SP_PIR_KEYWORDS	cell binding	6	1293, 1282, 6696, 1284, 3915, 3910	0.00136465	6	1293, 1282, 6696, 1284, 3915, 3910	0.00255606	1.24645		16743111	1075	CTSC	0.0207	0.0001	0.0005	2.0E-06	1.34051	1.85399	1.58063	2.18608	no	YES
KEGG_PATHWAY	hsa04672:Intestinal immune network for IgA production	9	7042, 3126, 3111, 3125, 941, 942, 29851, 3109, 3122	0.00138211	12	7042, 3126, 3113, 3111, 3125, 941, 942, 29851, 10673, 3109, 3586, 3123, 3122	2.04163e-05	0.934834		17050697	1080	CFTR	8.5E-07	0.0068	7.3E-07	0.0056	12.6395	5.32599	13.4334	5.66049	YES	YES
SP_PIR_KEYWORDS	metalloproteinase	7	4312, 4318, 4316, 1636, 4321, 4323, 4320	0.00139716	6	4312, 4318, 4316, 1636, 4321, 4323	0.0192355	1.45419		16905292	1123	CHN1	6.5E-05	1.3E-07	8.6E-07	2.2E-09	1.88387	2.89811	2.24147	3.44824	YES	YES
GOTERM_CC_FAT	GO:0044459~plasma membrane part	115	941, 942, 2149, 684, 6556, 10544, 949, 3684, 55540, 29851, 2207, 7805, 22801, 2151, 23139, 9656, 5159, 5743, 348, 3352, 7412, 6404, 9056, 3687, 7070, 140825, 3689, 2022, 2842, 1493, 3126, 3125, 23531, 6890, 51393, 4584, 728, 5420, 101, 393, 10681, 187, 290, 5341, 10211, 3329, 115362, 11025, 719, 1636, 7226, 4241, 6574, 3122, 2054, 782, 9966, 3111, 10953, 84433, 3383, 23208, 283375, 4072, 199, 310…	0.00142299	138	8884, 941, 54518, 942, 2149, 6556, 684, 2335, 10544, 949, 3684, 5739, 150, 29851, 2207, 22801, 7805, 2151, 23139, 9656, 145389, 5159, 64098, 4688, 348, 8934, 3352, 7412, 9056, 6404, 3687, 7070, 3689, 2022, 2842, 1493, 3126, 920, 10871, 3125, 154881, 23531, 133584, 19, 54734, 6890, 51393, 1438, 4584, 728, 5800, 5420, 1508, 101, 3113, 2634, 393, 187, 10681, 290, 5341, 3329, 115362, 11025, 719, 1636…	0.000524962	1.0387		16905273	1134	CHRNA1	5.1E-05	0.0019	0.0001	0.0035	2.05769	1.96933	1.98843	1.90306	YES	YES
GOTERM_MF_FAT	GO:0004222~metalloendopeptidase activity	15	8728, 4312, 27299, 4318, 4316, 9509, 11174, 81792, 8038, 4321, 101, 140766, 4323, 2191, 4320	0.00163938	14	8728, 4312, 27299, 4318, 4316, 9509, 11174, 81792, 8038, 4321, 101, 140766, 4323, 2191	0.0224314	1.33548		17086634	1164	CKS2	0.002	1.5E-16	0.0034	4.9E-16	1.70682	7.33392	1.6723	7.18559	YES	YES
GOTERM_BP_FAT	GO:0032101~regulation of response to external stimulus	19	6289, 2149, 6288, 5743, 3620, 5341, 5054, 348, 2, 718, 7052, 10630, 183, 6696, 2207, 6776, 3559, 3576, 5328	0.00166967	15	6289, 2149, 6288, 3620, 5341, 348, 718, 7052, 6696, 2207, 6776, 3559, 3586, 3576, 5328	0.19888	1.57883		16962213	1181	CLCN2	2.1E-06	7.9E-05	2.5E-06	8.1E-05	2.24412	2.27944	2.26198	2.29759	YES	YES
GOTERM_BP_FAT	GO:0051249~regulation of lymphocyte activation	18	3111, 941, 942, 80380, 8767, 3620, 84433, 3624, 3329, 641, 7412, 6929, 7070, 6776, 3559, 50943, 3635, 1493	0.00176599	24	920, 3111, 941, 942, 10673, 80380, 8767, 3620, 84433, 27040, 972, 55423, 3624, 3329, 641, 7412, 6929, 7070, 6776, 3586, 3559, 1493, 50943, 3635	1.74107e-05	0.934834		16952874	1230	CCR1	0.0061	0.001	5.1E-05	1.4E-05	1.75493	2.32788	2.36515	3.13733	YES	YES
UP_SEQ_FEATURE	domain:Ig-like V-type	16	89790, 27036, 941, 146722, 942, 80380, 145864, 10385, 11314, 7070, 54209, 29851, 84868, 29992, 54210, 1493	0.00206589	21	920, 10871, 27036, 89790, 941, 146722, 942, 80380, 8778, 145864, 79865, 10385, 55423, 11314, 7070, 54209, 29851, 84868, 340205, 29992, 1493	3.04531e-05	0.949673		16939380	1237	CCR8	3.3E-06	2.2E-06	2.4E-06	1.6E-06	2.07663	2.51962	2.12952	2.5838	YES	YES
GOTERM_BP_FAT	GO:0008285~negative regulation of cell proliferation	31	9966, 8519, 5918, 2919, 2149, 80380, 3604, 3620, 7472, 7042, 1033, 199, 3559, 5777, 64175, 3635, 3576, 50943, 675, 6648, 5743, 22846, 348, 10437, 3490, 183, 50507, 990, 6878, 2022, 1493	0.00211578	35	9966, 8519, 5918, 2919, 2149, 80380, 3604, 27085, 3620, 7472, 10220, 7042, 1033, 199, 414062, 3559, 5777, 64175, 3635, 3576, 50943, 675, 6648, 2014, 22846, 55423, 348, 10437, 3490, 50507, 6878, 990, 2022, 3586, 1493	0.00180499	1.10399		16769690	1240	CMKLR1	0.0011	0.0003	6.1E-06	3.0E-06	1.75003	2.18626	2.23882	2.79689	YES	YES
GOTERM_BP_FAT	GO:0000279~M phase	29	10460, 8438, 9319, 113130, 10403, 22974, 6790, 55165, 10615, 5347, 2175, 55143, 675, 11065, 699, 1063, 4439, 11113, 9735, 79980, 80270, 734, 994, 11004, 4288, 990, 4751, 1164, 10744	0.00219122	57	332, 10403, 22974, 10198, 10615, 9493, 5888, 9793, 675, 54892, 9918, 9735, 79980, 734, 9212, 11339, 11004, 4751, 9055, 9156, 55559, 8438, 10460, 9319, 23397, 51203, 113130, 6790, 3070, 55165, 157313, 83461, 5347, 2175, 2177, 93323, 55143, 11065, 699, 81930, 3833, 1063, 151648, 4439, 11113, 57405, 994, 9133, 10459, 993, 990, 4288, 8914, 991, 151246, 1164, 10744	1.09918e-15	0.634156		16846587	1277	COL1A1	1.2E-13	1.8E-05	2.6E-14	5.4E-06	6.10094	3.33451	6.70687	3.66569	YES	YES
INTERPRO	IPR001818:Peptidase M10A and M12B, matrixin and adamalysin	10	8728, 4312, 27299, 4318, 4316, 4321, 81792, 4323, 140766, 4320	0.00222782	9	8728, 4312, 27299, 4318, 4316, 4321, 81792, 4323, 140766	0.0263945	1.38494		17048473	1278	COL1A2	1.2E-08	3.0E-05	2.3E-09	8.6E-06	4.0526	3.435	4.49261	3.80796	YES	YES
GOTERM_CC_FAT	GO:0009986~cell surface	29	941, 942, 963, 949, 3684, 3383, 55540, 29851, 2207, 3559, 2028, 5329, 3594, 1134, 375790, 23213, 633, 348, 3329, 51330, 7412, 3161, 3687, 7070, 1636, 2022, 7097, 1493, 3122	0.00227941	31	920, 941, 942, 963, 949, 3684, 79865, 3383, 1803, 29851, 2207, 3559, 340205, 1508, 2028, 3594, 375790, 23213, 633, 972, 348, 3329, 7412, 3161, 3687, 7070, 1636, 2022, 7097, 1493, 3122	0.00782593	1.16603		16888610	1281	COL3A1	7.3E-09	0.0004	6.3E-10	8.6E-05	3.87221	2.66377	4.42193	3.04193	YES	YES
GOTERM_MF_FAT	GO:0048407~platelet-derived growth factor binding	6	1281, 1282, 1277, 1289, 1278, 5159	0.00229053	6	1281, 1282, 1277, 1289, 1278, 5159	0.00596324	1.24645		16780929	1282	COL4A1	6.4E-12	6.1E-07	4.8E-12	4.0E-07	3.53593	2.96718	3.64869	3.0618	YES	YES
GOTERM_BP_FAT	GO:0016064~immunoglobulin mediated immune response	11	717, 718, 713, 712, 715, 714, 2207, 3426, 3122, 3329, 3635	0.00234055	13	717, 718, 713, 714, 2207, 722, 3426, 972, 51311, 3122, 9156, 3329, 3635	0.000368232	1.05468		16776431	1284	COL4A2	3.7E-09	4.3E-05	3.4E-09	3.5E-05	2.70412	2.28226	2.7588	2.32842	YES	YES
SP_PIR_KEYWORDS	chemotaxis	11	2359, 728, 719, 6364, 3491, 113540, 9560, 6036, 6373, 58191, 3576	0.00234305	15	2359, 3627, 9560, 6362, 10563, 719, 728, 6364, 113540, 6036, 6373, 414062, 58191, 123920, 3576	3.19956e-05	0.91406		17090957	1289	COL5A1	4.1E-09	8.6E-05	2.8E-08	0.0002	2.98363	2.38994	2.83775	2.27309	YES	YES
SP_PIR_KEYWORDS	collagen degradation	6	4312, 4318, 4316, 9509, 140766, 4320	0.00236072	5	4312, 4318, 4316, 9509, 140766	0.0324592	1.49573		16906352	1290	COL5A2	1.7E-10	0.0011	4.1E-11	0.0004	3.68839	2.17436	3.97089	2.3409	YES	YES
GOTERM_BP_FAT	GO:0050900~leukocyte migration	11	7042, 7412, 6404, 6289, 6288, 3689, 58191, 5420, 3684, 3383, 3576	0.00266933	12	7042, 7412, 6404, 6289, 6288, 3689, 58191, 5420, 3586, 3684, 3383, 3576	0.00178454	1.14258		16923842	1291	COL6A1	0.0052	0.0406	0.0006	0.0095	1.59222	1.52213	1.79612	1.71706	no	YES
GOTERM_BP_FAT	GO:0050670~regulation of lymphocyte proliferation	13	7412, 6929, 941, 80380, 8767, 6776, 3620, 84433, 3559, 641, 50943, 1493, 3635	0.00278432	15	941, 10673, 8767, 80380, 3620, 84433, 641, 7412, 6929, 6776, 3559, 3586, 50943, 3635, 1493	0.000804352	1.08025		16909828	1293	COL6A3	3.9E-10	2.8E-09	3.2E-10	2.1E-09	3.81403	4.78324	3.93369	4.9333	YES	YES
GOTERM_BP_FAT	GO:0048514~blood vessel morphogenesis	22	54567, 633, 290, 285, 23509, 348, 7042, 51330, 57125, 9047, 3491, 7052, 7070, 183, 80149, 1636, 2022, 2028, 23129, 4323, 5328, 3576	0.00282592	17	633, 290, 285, 23509, 348, 7042, 57125, 7070, 7052, 1636, 2022, 10052, 2028, 23129, 4323, 5328, 3576	0.371739	1.61305		17022929	1300	COL10A1	9.4E-06	0.0027	1.2E-05	0.0029	8.77782	5.98545	8.83228	6.02258	YES	YES
GOTERM_BP_FAT	GO:0070663~regulation of leukocyte proliferation	13	7412, 6929, 941, 80380, 8767, 6776, 3620, 84433, 3559, 641, 50943, 1493, 3635	0.00286437	15	941, 10673, 8767, 80380, 3620, 84433, 641, 7412, 6929, 6776, 3559, 3586, 50943, 3635, 1493	0.000892448	1.08025		16690211	1301	COL11A1	0.0139	0.0265	0.0026	0.0074	2.41216	2.67326	3.00967	3.33544	no	YES
GOTERM_BP_FAT	GO:0032944~regulation of mononuclear cell proliferation	13	7412, 6929, 941, 80380, 8767, 6776, 3620, 84433, 3559, 641, 50943, 1493, 3635	0.00286437	15	941, 10673, 8767, 80380, 3620, 84433, 641, 7412, 6929, 6776, 3559, 3586, 50943, 3635, 1493	0.000892448	1.08025		17020846	1303	COL12A1	4.9E-08	1.6E-09	1.4E-08	5.2E-10	3.24809	5.15022	3.50161	5.5522	YES	YES
GOTERM_BP_FAT	GO:0019724~B cell mediated immunity	11	717, 718, 713, 712, 715, 714, 2207, 3426, 3122, 3329, 3635	0.00289448	13	717, 718, 713, 714, 2207, 722, 3426, 972, 51311, 3122, 9156, 3329, 3635	0.000503321	1.05468		17058601	1365	CLDN3	4.7E-10	0.0004	7.6E-09	0.0015	6.77986	3.62017	5.96737	3.18634	YES	YES
GOTERM_BP_FAT	GO:0050867~positive regulation of cell activation	15	941, 942, 8767, 80380, 84433, 5341, 3329, 641, 7412, 6929, 7070, 10630, 6776, 3559, 3635	0.00289772	18	920, 941, 942, 10673, 80380, 8767, 84433, 972, 55423, 5341, 3329, 641, 7412, 6929, 7070, 6776, 3559, 3635	0.000445359	1.0387		17101081	1438	CSF2RA	0.0094	0.0012	0.0033	0.0005	1.55376	1.9848	1.66505	2.12696	YES	YES
KEGG_PATHWAY	hsa05416:Viral myocarditis	10	3126, 3111, 3125, 637, 941, 942, 3689, 3109, 3383, 3122	0.00291559	11	3126, 3113, 3111, 3125, 637, 941, 942, 3689, 3109, 3123, 3383, 3122	0.00174221	1.13313		17115850	1438	CSF2RA	0.0137	0.0002	0.0071	8.9E-05	1.65295	2.62097	1.75144	2.77714	no	YES
INTERPRO	IPR013783:Immunoglobulin-like fold	39	3126, 10859, 3111, 3125, 941, 942, 146722, 3903, 80380, 3904, 145864, 10385, 3383, 4277, 2209, 29851, 10261, 3109, 84868, 29992, 54210, 5159, 3671, 7837, 27036, 79070, 2264, 78999, 11006, 7412, 11314, 7052, 25878, 54209, 4791, 2212, 7204, 1493, 3122	0.00296179	41	3126, 10859, 920, 3111, 10871, 3125, 941, 942, 146722, 3903, 80380, 3904, 145864, 79865, 10385, 3383, 4277, 2209, 29851, 10261, 3109, 84868, 340205, 29992, 5159, 3113, 27036, 79070, 8778, 2264, 78999, 55423, 11006, 7412, 11314, 7052, 54209, 2212, 7204, 3123, 1493, 3122	0.0143323	1.18564		16685295	1441	CSF3R	0.0004	0.0207	8.2E-05	0.0078	2.58286	2.1264	2.92906	2.41141	no	YES
SP_PIR_KEYWORDS	calcium	46	5330, 782, 1004, 805, 22795, 312, 1009, 1951, 9746, 3684, 51393, 6678, 23208, 79888, 415, 57333, 199, 22801, 2028, 30817, 4323, 2200, 5445, 7837, 4312, 4318, 2906, 23213, 4316, 5924, 953, 1300, 60681, 26, 10417, 1015, 7429, 7052, 3687, 11240, 7226, 5954, 9583, 4321, 80727, 4320	0.00310247	47	5330, 1004, 805, 240, 22795, 487, 312, 1009, 1951, 9746, 3684, 51393, 6678, 23208, 79888, 57333, 199, 22801, 2028, 30817, 4323, 5445, 813, 4312, 4318, 2906, 23213, 4316, 5924, 953, 1300, 60681, 10417, 1015, 6857, 7429, 2590, 5475, 7052, 3687, 5335, 11240, 7226, 7058, 9583, 4321, 80727	0.0548914	1.21993		16986913	1462	VCAN	1.0E-13	0.0099	7.5E-14	0.0067	7.60763	2.20858	8.00038	2.3226	YES	YES
GOTERM_BP_FAT	GO:0002504~antigen processing and presentation of peptide or polysaccharide antigen via MHC class II	7	3126, 10437, 3111, 3125, 2207, 3109, 3122	0.00332779	9	3126, 3113, 10437, 3111, 3125, 2207, 3109, 972, 3123, 3122	9.24128e-05	0.969458		16917963	1470	CST2	9.1E-05	0.0069	0.0025	0.0483	4.02919	3.23891	2.94812	2.36988	YES	no
SP_PIR_KEYWORDS	hydrolase	75	5330, 11221, 9388, 2744, 340152, 641, 1522, 80149, 146956, 9509, 3631, 5777, 2191, 5328, 23035, 3635, 5445, 196463, 5793, 203100, 4312, 4318, 23213, 4316, 838, 83451, 51056, 440081, 271, 7941, 79814, 140766, 1514, 1513, 8728, 471, 7128, 11240, 9583, 4321, 56265, 4320, 8438, 5142, 11174, 81792, 8038, 79411, 1033, 80162, 415, 5654, 55661, 101, 2028, 4232, 23250, 4323, 5698, 51110, 953, 290, 717, 25…	0.00353973	91	5330, 683, 11221, 23659, 1763, 487, 29028, 5538, 9388, 2744, 340152, 641, 1522, 146956, 9509, 3631, 5777, 2191, 5328, 23035, 3635, 5445, 196463, 5793, 203100, 4312, 4318, 23213, 4316, 10535, 838, 83451, 2717, 51056, 7941, 440081, 271, 9401, 79814, 140766, 1514, 1513, 8728, 471, 92797, 11240, 9583, 4321, 56265, 9156, 55559, 8438, 1075, 11174, 8038, 81792, 3070, 79411, 1033, 80162, 1803, 5800, 5654…	0.00130576	1.02729		16889819	1493	CTLA4	8.7E-05	3.8E-05	4.5E-06	3.2E-06	2.72492	3.70511	3.33706	4.53743	YES	YES
UP_SEQ_FEATURE	domain:VWFC	7	7837, 1290, 1281, 3491, 11167, 1277, 8840	0.00368094	6	1290, 1281, 11167, 1277, 7058, 8840	0.0797158	1.45419		17074673	1508	CTSB	0.0053	8.2E-07	0.0018	2.5E-07	1.45218	2.3297	1.53118	2.45644	no	YES
GOTERM_CC_FAT	GO:0000779~condensed chromosome, centromeric region	11	11004, 699, 79172, 10615, 55355, 10403, 1063, 57122, 9735, 11335, 79980	0.00371934	16	699, 79172, 10403, 1063, 57122, 151648, 9735, 79980, 57405, 9212, 11004, 1058, 10615, 55355, 151246, 11335	7.89034e-06	0.856931		16692846	1513	CTSK	4.0E-06	3.6E-08	1.2E-05	9.4E-08	2.47349	3.92429	2.39388	3.79797	YES	YES
GOTERM_BP_FAT	GO:0060326~cell chemotaxis	9	7042, 6289, 6288, 3689, 58191, 2022, 3684, 5159, 3576	0.00376329	10	7042, 6289, 6288, 3689, 58191, 2022, 3586, 3684, 5159, 3576	0.00180819	1.1218		17086540	1514	CTSL1	1.5E-11	5.1E-06	1.4E-14	3.9E-08	3.97393	3.00576	5.18906	3.92484	YES	YES
GOTERM_BP_FAT	GO:0042129~regulation of T cell proliferation	11	7412, 941, 80380, 8767, 6776, 3620, 84433, 3559, 641, 50943, 1493	0.00402545	13	941, 10673, 8767, 80380, 84433, 3620, 641, 7412, 6776, 3559, 3586, 1493, 50943	0.000792994	1.05468		16920762	1522	CTSZ	1.4E-16	2.5E-08	1.3E-17	3.3E-09	2.91343	2.29208	3.1173	2.45247	YES	YES
SP_PIR_KEYWORDS	mitosis	17	55143, 11065, 699, 113130, 10403, 1063, 11113, 79980, 9735, 55165, 994, 11004, 990, 10615, 5347, 4751, 10744	0.00411005	39	23397, 51203, 113130, 332, 10403, 3070, 55165, 157313, 10615, 9493, 5347, 83461, 9793, 93323, 55143, 11065, 699, 54892, 3833, 1063, 9918, 151648, 11113, 9735, 79980, 57405, 994, 9212, 11004, 11339, 9133, 993, 10459, 990, 8914, 4751, 991, 10744, 55559	2.35728e-15	0.543322		16829130	1535	CYBA	5.7E-13	0.0001	1.2E-14	9.8E-06	2.66974	1.82854	2.96357	2.02979	YES	YES
GOTERM_CC_FAT	GO:0009897~external side of plasma membrane	18	3594, 941, 942, 3684, 348, 3383, 7412, 3687, 7070, 29851, 1636, 2207, 2022, 7097, 3559, 2028, 1493, 3122	0.0041681	21	3594, 920, 941, 942, 3684, 972, 348, 3383, 7412, 3687, 7070, 29851, 1636, 2207, 2022, 7097, 3559, 1508, 2028, 1493, 3122	0.0017148	1.06838		17102538	1536	CYBB	1.0E-05	0.0003	5.9E-08	7.0E-06	2.51857	2.52837	3.2439	3.25652	YES	YES
GOTERM_BP_FAT	GO:0002520~immune system development	25	10460, 3217, 675, 6648, 4318, 84433, 5341, 3624, 3329, 641, 7042, 7412, 1880, 28982, 6929, 9843, 1636, 6776, 7076, 4791, 10018, 8444, 10019, 4067, 10107	0.00429385	28	10460, 920, 3217, 84433, 641, 3624, 7042, 10563, 6929, 10018, 10019, 675, 6648, 4318, 972, 5341, 3329, 7412, 28982, 9133, 9843, 1636, 7076, 6776, 3586, 4067, 10107, 9156	0.00453908	1.1129		16862385	1555	CYP2B6	3.8E-05	0.0045	7.6E-05	0.0064	7.47671	5.42341	7.11544	5.16135	YES	YES
GOTERM_BP_FAT	GO:0048872~homeostasis of number of cells	14	3216, 2149, 3624, 10603, 28982, 9843, 7076, 6776, 10018, 8444, 3559, 4067, 10107, 50943	0.00433555	15	3216, 2149, 10673, 3624, 10603, 28982, 9133, 9843, 7076, 6776, 10018, 3559, 4067, 10107, 50943	0.00571462	1.16335		16995645	1601	DAB2	4.4E-06	3.4E-05	3.8E-08	8.7E-07	2.24018	2.44962	2.72375	2.9784	YES	YES
KEGG_PATHWAY	hsa04662:B cell receptor signaling pathway	10	11025, 118788, 7410, 8519, 971, 84433, 5777, 4067, 4794, 3635	0.00441332	10	23533, 11025, 118788, 7410, 8519, 971, 84433, 5777, 4067, 3635	0.00854891	1.24645		16836896	1636	ACE	1.0E-08	7.6E-05	3.4E-10	7.2E-06	2.15176	1.88607	2.37906	2.08529	YES	YES
GOTERM_BP_FAT	GO:0019882~antigen processing and presentation	12	3126, 10437, 3111, 3125, 4277, 6556, 2207, 3109, 10544, 3383, 3122, 5698	0.00444395	14	3113, 3126, 3111, 3125, 6556, 10544, 972, 3383, 10437, 4277, 2207, 3109, 3123, 5698, 3122	0.00122424	1.06838		16658231	1677	DFFB	2.5E-06	0.0425	8.5E-09	0.0024	1.8807	1.38556	2.23496	1.64656	no	YES
GOTERM_BP_FAT	GO:0050863~regulation of T cell activation	15	3111, 941, 942, 80380, 8767, 3620, 84433, 3329, 641, 7412, 7070, 6776, 3559, 50943, 1493	0.00448489	21	920, 3111, 941, 942, 10673, 80380, 8767, 3620, 84433, 27040, 972, 55423, 3329, 641, 7412, 7070, 6776, 3586, 3559, 50943, 1493	2.41097e-05	0.890318		17055910	1687	DFNA5	0.1359	0.0043	0.0043	9.3E-05	1.34731	2.04701	1.79909	2.7334	no	YES
GOTERM_BP_FAT	GO:0048534~hemopoietic or lymphoid organ development	24	10460, 3217, 675, 6648, 4318, 84433, 5341, 3624, 641, 7042, 7412, 1880, 28982, 6929, 9843, 1636, 6776, 7076, 4791, 10018, 8444, 10019, 4067, 10107	0.00451873	26	10460, 920, 3217, 84433, 641, 3624, 7042, 10563, 6929, 10018, 10019, 675, 6648, 4318, 972, 5341, 7412, 28982, 9133, 9843, 1636, 7076, 6776, 3586, 4067, 10107	0.00918769	1.15057		16783124	1690	COCH	3.7E-05	4.3E-05	2.1E-05	2.6E-05	3.05557	3.94705	3.23732	4.18183	YES	YES
GOTERM_BP_FAT	GO:0050727~regulation of inflammatory response	12	2, 718, 7052, 6289, 183, 6288, 5743, 2207, 6776, 3620, 3559, 348	0.00492489	10	718, 7052, 6289, 6288, 2207, 6776, 3620, 3586, 3559, 348	0.132195	1.49573		16710138	1755	DMBT1	8.7E-06	0.0006	5.2E-05	0.0018	21.4642	18.1672	16.7873	14.2087	YES	YES
GOTERM_BP_FAT	GO:0002694~regulation of leukocyte activation	18	3111, 941, 942, 80380, 8767, 3620, 84433, 3624, 3329, 641, 7412, 6929, 7070, 6776, 3559, 50943, 3635, 1493	0.00504444	24	920, 3111, 941, 942, 10673, 80380, 8767, 3620, 84433, 27040, 972, 55423, 3624, 3329, 641, 7412, 6929, 7070, 6776, 3586, 3559, 1493, 50943, 3635	8.60777e-05	0.934834		16714998	1763	DNA2	0.0068	2.5E-06	0.0002	5.1E-08	1.52362	2.54743	1.81743	3.03867	YES	YES
SP_PIR_KEYWORDS	complement pathway	7	717, 718, 713, 712, 715, 714, 3426	0.00511006	6	717, 718, 713, 714, 722, 3426	0.0512924	1.45419		16868576	1786	DNMT1	0.0014	1.8E-06	2.1E-05	2.6E-08	1.43088	1.97822	1.63983	2.26709	no	YES
GOTERM_BP_FAT	GO:0001819~positive regulation of cytokine production	13	6289, 6288, 6556, 8767, 3620, 84433, 3329, 929, 183, 10555, 2207, 7097, 114548	0.00568434	11	929, 6289, 6288, 6556, 2207, 8767, 3620, 7097, 84433, 3329, 114548	0.139344	1.47307		16912597	1789	DNMT3B	2.7E-05	0.0386	9.3E-07	0.0064	2.35038	1.66256	2.7969	1.97841	no	YES
GOTERM_BP_FAT	GO:0002252~immune effector process	16	6556, 4542, 3383, 3329, 717, 718, 713, 712, 715, 714, 3426, 2207, 4067, 3635, 114548, 3122	0.00576881	21	6556, 10673, 4542, 27040, 972, 2590, 3383, 3329, 717, 718, 713, 714, 3426, 722, 2207, 4067, 51311, 3635, 114548, 9156, 3122	0.000163222	0.949673		16904278	1803	DPP4	4.1E-09	0.0041	2.2E-11	0.0002	7.02212	3.06681	10.0035	4.36887	YES	YES
GOTERM_CC_FAT	GO:0000777~condensed chromosome kinetochore	10	11004, 699, 79172, 10615, 55355, 10403, 1063, 57122, 9735, 79980	0.00590103	12	57405, 11004, 1058, 699, 79172, 10615, 55355, 10403, 1063, 57122, 9735, 79980	0.00117604	1.0387		17067190	1808	DPYSL2	0.0004	0.0017	9.0E-05	0.0005	1.58045	1.65618	1.6844	1.76511	YES	YES
KEGG_PATHWAY	hsa05330:Allograft rejection	7	3126, 3111, 3125, 941, 942, 3109, 3122	0.00607037	9	3126, 3113, 3111, 3125, 941, 942, 3109, 3586, 3123, 3122	0.000347489	0.969458		16910501	1841	DTYMK	0.0011	2.0E-06	0.0016	3.1E-06	1.51412	2.15552	1.50206	2.13834	YES	YES
GOTERM_BP_FAT	GO:0001525~angiogenesis	17	54567, 290, 285, 23509, 7042, 51330, 57125, 9047, 3491, 7070, 80149, 2022, 2028, 23129, 4323, 5328, 3576	0.00639059	12	7042, 57125, 7070, 2022, 290, 285, 2028, 4323, 23129, 23509, 3576, 5328	0.58124	1.7658		16918445	1869	E2F1	1.9E-05	9.7E-08	1.7E-05	8.8E-08	1.90547	2.76344	1.93451	2.80556	YES	YES
GOTERM_BP_FAT	GO:0006959~humoral immune response	12	717, 1880, 1755, 718, 713, 712, 715, 54209, 714, 684, 3426, 54210	0.00640808	12	717, 1755, 718, 713, 683, 54209, 714, 684, 6480, 722, 3426, 9156	0.0239287	1.24645		17070408	1875	E2F5	0.0002	0.0003	0.0009	0.0012	1.73439	1.91455	1.62874	1.79794	YES	YES
INTERPRO	IPR007110:Immunoglobulin-like	35	3126, 10859, 10068, 3111, 3125, 89790, 941, 942, 146722, 80380, 145864, 10385, 4277, 2209, 10261, 3109, 84868, 29992, 5159, 3671, 7837, 27036, 56833, 2264, 8832, 78999, 11006, 7412, 11314, 3490, 7070, 25878, 2212, 7204, 3122	0.00663519	38	3126, 10859, 920, 10068, 3111, 10871, 89790, 3125, 941, 942, 146722, 80380, 145864, 79865, 10385, 4277, 2209, 10261, 3109, 84868, 29992, 5159, 3113, 27036, 56833, 8778, 2264, 8832, 78999, 55423, 11006, 7412, 11314, 3490, 7070, 2212, 7204, 3123, 3122	0.0129769	1.14804		16780592	1880	GPR183	0.0075	7.5E-05	0.035	0.0004	1.72266	2.7639	1.54382	2.47696	YES	no
KEGG_PATHWAY	hsa05320:Autoimmune thyroid disease	8	3126, 3111, 3125, 941, 942, 3109, 3122, 1493	0.00669154	10	3126, 3113, 3111, 3125, 941, 942, 3109, 3586, 3123, 3122, 1493	0.000683193	0.997156		16948021	1894	ECT2	3.6E-09	5.4E-13	2.0E-09	3.2E-13	2.35433	3.83856	2.43036	3.96253	YES	YES
GOTERM_BP_FAT	GO:0030097~hemopoiesis	22	10460, 3217, 675, 6648, 4318, 84433, 5341, 3624, 641, 7042, 7412, 1880, 28982, 6929, 9843, 1636, 6776, 7076, 8444, 10019, 4067, 10107	0.00696386	23	10460, 920, 3217, 675, 6648, 4318, 84433, 972, 5341, 3624, 641, 7042, 7412, 28982, 6929, 9843, 1636, 6776, 7076, 3586, 10019, 4067, 10107	0.0265871	1.19225		16856538	1943	EFNA2	3.1E-05	0.0006	0.0006	0.0046	4.19564	4.26769	3.26678	3.32288	YES	YES
SP_PIR_KEYWORDS	pyroglutamic acid	8	1293, 1290, 1281, 713, 3689, 1277, 1289, 1278	0.00750697	9	1293, 1290, 1281, 713, 3689, 1277, 1289, 2335, 1278	0.00407931	1.10795		16953636	1951	CELSR3	1.6E-08	0.0004	4.7E-08	0.0006	3.02044	2.30199	2.95259	2.25028	YES	YES
GOTERM_BP_FAT	GO:0002683~negative regulation of immune system process	12	7042, 2, 1281, 7070, 4277, 80380, 3620, 3559, 3624, 50943, 1493, 3635	0.00775785	13	7042, 1281, 7070, 4277, 80380, 3620, 3586, 3559, 972, 3624, 50943, 1493, 3635	0.0087577	1.15057		16863753	2014	EMP3	0.0525	0.0089	0.001	0.0002	1.36877	1.69615	1.73188	2.14611	no	YES
KEGG_PATHWAY	hsa05332:Graft-versus-host disease	7	3126, 3111, 3125, 941, 942, 3109, 3122	0.007997	8	3126, 3113, 3111, 3125, 941, 942, 3109, 3123, 3122	0.00252214	1.09064		17098594	2022	ENG	0.0003	0.0007	6.6E-06	3.8E-05	1.59904	1.71838	1.82699	1.96335	YES	YES
UP_SEQ_FEATURE	short sequence motif:Cysteine switch	9	8728, 4312, 4318, 4316, 8038, 4321, 81792, 4323, 4320	0.00831657	8	8728, 4312, 4318, 4316, 8038, 4321, 81792, 4323	0.120269	1.40225		16969766	2028	ENPEP	4.7E-09	0.0002	1.0E-08	0.0002	3.03552	2.35175	3.00558	2.32855	YES	YES
GOTERM_BP_FAT	GO:0051251~positive regulation of lymphocyte activation	13	941, 942, 8767, 80380, 84433, 3329, 641, 7412, 6929, 7070, 6776, 3559, 3635	0.00855818	17	920, 941, 942, 10673, 80380, 8767, 84433, 972, 55423, 3329, 641, 7412, 6929, 7070, 6776, 3559, 3635	0.000340438	0.953164		17023551	2037	EPB41L2	0.0002	0.0015	6.4E-05	0.0007	1.70797	1.74871	1.79367	1.83645	YES	YES
UP_SEQ_FEATURE	propeptide:C-terminal propeptide	5	1290, 1281, 1277, 1289, 1278	0.00866477	5	1290, 1281, 1277, 1289, 1278	0.0274949	1.24645		16660596	2048	EPHB2	2.7E-11	6.6E-09	4.9E-10	5.1E-08	8.78262	9.92698	7.69494	8.69758	YES	YES
UP_SEQ_FEATURE	metal ion-binding site:Zinc 2; catalytic	6	4312, 4318, 4316, 1636, 4321, 4320	0.0087772	5	4312, 4318, 4316, 1636, 4321	0.146524	1.49573		16772493	2054	STX2	6.4E-07	0.003	6.7E-08	0.0007	2.16033	1.73622	2.3571	1.89435	YES	YES
GOTERM_BP_FAT	GO:0016477~cell migration	24	6289, 6288, 7472, 949, 3684, 3383, 7042, 51330, 7412, 6404, 115908, 7410, 3689, 3915, 1289, 58191, 5420, 22801, 2022, 2028, 4323, 5328, 3576, 5159	0.0089854	26	6289, 6288, 2335, 7472, 949, 3684, 3383, 7042, 115908, 1289, 5420, 22801, 2028, 4323, 5159, 3576, 5328, 7412, 6404, 7410, 3689, 3915, 55704, 58191, 2022, 3586	0.0206606	1.15057		16986409	2149	F2R	1.0E-21	7.5E-10	2.6E-19	2.3E-08	5.18023	3.22969	4.64024	2.89302	YES	YES
SP_PIR_KEYWORDS	plasma	11	717, 2, 718, 713, 183, 712, 715, 714, 341, 5265, 348	0.00902023	9	717, 718, 713, 714, 722, 341, 2335, 5265, 348	0.160201	1.52343		16997383	2151	F2RL2	6.5E-15	5.8E-08	7.2E-12	4.7E-06	7.63266	5.18646	5.85695	3.97985	YES	YES
UP_SEQ_FEATURE	region of interest:Triple-helical region	7	1293, 1281, 1282, 1284, 1277, 1289, 1300	0.00920237	7	1293, 1281, 1282, 1284, 1277, 1289, 1300	0.0318535	1.24645		16829369	2175	FANCA	9.5E-08	1.4E-09	3.0E-09	6.8E-11	2.29127	3.27607	2.58798	3.7003	YES	YES
SP_PIR_KEYWORDS	SH2 domain	12	10603, 9047, 7410, 6776, 1123, 5777, 10019, 4067, 3718, 2242, 3055, 3635	0.00958786	17	6772, 1123, 2268, 90525, 6503, 3718, 2242, 10603, 3937, 7410, 5335, 6776, 5777, 10019, 4067, 3055, 3635	0.000109733	0.879844		16937505	2177	FANCD2	0.006	2.3E-10	0.0009	2.3E-11	1.45442	3.14069	1.58837	3.42994	no	YES
KEGG_PATHWAY	hsa04062:Chemokine signaling pathway	15	5330, 2919, 9560, 10681, 1230, 7454, 3718, 6364, 7410, 1237, 6373, 58191, 4067, 3576, 3055	0.0101359	24	23533, 5330, 3627, 2919, 9560, 6772, 10681, 1230, 2268, 57580, 3718, 6362, 409, 4283, 10563, 6364, 7410, 1237, 6373, 414062, 58191, 4067, 3576, 3055	5.79466e-06	0.779028		17113293	2182	ACSL4	0.0026	0.0155	7.9E-05	0.0013	1.48848	1.4839	1.71279	1.70753	no	YES
SP_PIR_KEYWORDS	cell membrane	96	1004, 782, 89790, 2149, 684, 80380, 1009, 140453, 949, 8577, 9746, 283375, 199, 55540, 2209, 29851, 2207, 2151, 29992, 23139, 5329, 30817, 54210, 2191, 1134, 11245, 2906, 56996, 7037, 11182, 5924, 79853, 8832, 1240, 1943, 4543, 3352, 11006, 4973, 929, 9056, 28982, 7070, 64220, 1237, 84957, 55803, 8631, 4648, 58191, 2842, 2212, 80727, 23129, 2359, 146722, 3903, 1230, 312, 1951, 8038, 51393, 9123, …	0.0102033	115	1004, 683, 54518, 2149, 684, 80380, 1009, 949, 9746, 5739, 203413, 150, 2209, 29851, 2207, 55640, 2151, 29992, 23139, 30817, 64098, 8934, 3352, 409, 11006, 929, 9056, 7070, 64220, 2842, 2212, 80727, 23129, 920, 10871, 10673, 54734, 312, 8038, 51393, 1438, 728, 64411, 221188, 2634, 187, 290, 115362, 10603, 719, 118429, 23433, 23180, 54209, 1636, 4241, 89790, 2702, 8577, 57580, 283375, 199, 2191, 1…	0.00802095	1.04051		17109211	2187	FANCB	0.011	1.3E-09	0.0009	5.5E-11	1.51948	3.72474	1.75023	4.29037	no	YES
SP_PIR_KEYWORDS	inflammatory response	10	4973, 929, 6364, 718, 9560, 2919, 6373, 4064, 7097, 3576	0.0103143	17	3627, 51561, 2919, 9560, 6362, 4973, 4283, 10563, 929, 6364, 718, 6373, 9332, 4064, 7097, 51311, 3576	1.56604e-06	0.733203		16904324	2191	FAP	2.0E-06	5.3E-09	1.1E-06	2.9E-09	5.05606	12.5109	5.46294	13.5177	YES	YES
GOTERM_BP_FAT	GO:0051270~regulation of cell motion	19	2149, 4318, 54567, 22846, 4542, 949, 553158, 348, 3383, 7042, 7070, 10630, 183, 1636, 3910, 58191, 4067, 55558, 5159	0.0103557	17	3627, 2149, 4318, 22846, 4542, 949, 348, 3383, 7042, 7070, 1636, 3910, 58191, 4067, 55558, 5159, 64411	0.200716	1.39309		16808793	2200	FBN1	0.0004	0.0057	0.0004	0.0048	2.24638	2.18919	2.30167	2.24307	YES	YES
GOTERM_BP_FAT	GO:0044243~multicellular organismal catabolic process	7	4312, 4318, 4316, 1636, 9509, 140766, 4320	0.0115864	6	4312, 4318, 4316, 1636, 9509, 140766	0.106666	1.45419		16672838	2207	FCER1G	1.6E-07	1.4E-06	2.8E-09	5.8E-08	2.80658	3.21304	3.35399	3.83972	YES	YES
KEGG_PATHWAY	hsa04614:Renin-angiotensin system	5	5476, 183, 1636, 290, 2028	0.0118623	4	5476, 1636, 290, 2028	0.0917979	1.55806		16670367	2209	FCGR1A	0.0034	0.004	4.2E-05	0.0001	2.1385	2.52536	3.00312	3.54639	YES	YES
KEGG_PATHWAY	hsa05310:Asthma	6	3126, 3111, 3125, 2207, 3109, 3122	0.0119639	8	3126, 3113, 3111, 3125, 2207, 3109, 3586, 3123, 3122	0.000709882	0.934834		16672893	2212	FCGR2A	1.4E-06	8.3E-06	8.0E-08	8.6E-07	2.81969	3.25158	3.27331	3.77468	YES	YES
GOTERM_CC_FAT	GO:0005604~basement membrane	11	1282, 375790, 1284, 22795, 3915, 1289, 3910, 64856, 953, 6678, 2200	0.012124	12	1282, 375790, 1284, 22795, 3915, 133584, 1289, 3910, 2335, 64856, 953, 6678	0.0104464	1.14258		16804964	2242	FES	0.0001	0.001	1.5E-06	4.6E-05	1.56761	1.59414	1.77847	1.80858	YES	YES
SP_PIR_KEYWORDS	innate immunity	10	717, 718, 713, 712, 715, 2209, 714, 3426, 4064, 7097	0.0139372	10	717, 718, 51561, 713, 2209, 714, 722, 3426, 4064, 7097	0.0403368	1.24645		16992957	2264	FGFR4	2.6E-14	5.5E-05	5.0E-12	0.0007	6.60723	3.12748	5.50362	2.60509	YES	YES
GOTERM_BP_FAT	GO:0007596~blood coagulation	13	1281, 6289, 6288, 2149, 953, 10544, 7454, 5341, 5054, 2151, 5265, 5329, 5328	0.0141465	11	1281, 6289, 2149, 6288, 953, 2151, 10544, 340205, 5341, 5265, 5328	0.238968	1.47307		16684056	2268	FGR	0.0976	0.0018	0.0038	4.7E-05	1.33321	1.97714	1.67601	2.48552	no	YES
GOTERM_BP_FAT	GO:0050817~coagulation	13	1281, 6289, 6288, 2149, 953, 10544, 7454, 5341, 5054, 2151, 5265, 5329, 5328	0.0141465	11	1281, 6289, 2149, 6288, 953, 2151, 10544, 340205, 5341, 5265, 5328	0.238968	1.47307		16760048	2305	FOXM1	0.0003	5.6E-12	1.1E-05	1.4E-13	1.91549	5.2129	2.26645	6.16801	YES	YES
GOTERM_BP_FAT	GO:0001558~regulation of cell growth	19	1601, 11054, 203100, 2305, 8840, 3624, 348, 7042, 51330, 3984, 3490, 3491, 183, 55540, 6696, 5654, 58191, 11082, 55558	0.0143565	18	1601, 11054, 203100, 2305, 5538, 8840, 10505, 348, 3624, 7042, 3984, 3490, 6696, 5654, 58191, 11082, 55558, 27000	0.140432	1.31569		16908037	2335	FN1	0.045	0.0189	0.0044	0.0025	1.70392	2.17329	2.17385	2.77266	no	YES
GOTERM_BP_FAT	GO:0030593~neutrophil chemotaxis	6	7042, 6289, 6288, 3689, 3684, 3576	0.0144391	6	7042, 6289, 6288, 3689, 3684, 3576	0.0267747	1.24645		16864751	2358	FPR2	0.0095	0.0273	0.0022	0.0093	2.0696	2.14887	2.40371	2.49579	no	YES
SP_PIR_KEYWORDS	basement membrane	7	1282, 1284, 22795, 3915, 3910, 64856, 6678	0.0148875	7	1282, 1284, 22795, 3915, 3910, 64856, 6678	0.0322614	1.24645		16864756	2359	FPR3	2.0E-06	8.5E-07	3.8E-08	3.1E-08	2.57859	3.39034	3.10343	4.0804	YES	YES
GOTERM_BP_FAT	GO:0050870~positive regulation of T cell activation	11	7412, 7070, 941, 942, 80380, 8767, 6776, 84433, 3559, 641, 3329	0.0157466	15	920, 941, 942, 10673, 80380, 8767, 84433, 972, 55423, 3329, 641, 7412, 7070, 6776, 3559	0.000344014	0.91406		16906175	2487	FRZB	5.6E-08	0.0092	2.4E-07	0.0158	3.71791	2.11135	3.54217	2.01155	YES	no
GOTERM_BP_FAT	GO:0032964~collagen biosynthetic process	4	1281, 1277, 1289, 871	0.0170808	4	1281, 1277, 1289, 871	0.0256792	1.24645		17105401	2491	CENPI	0.0083	4.3E-15	7.5E-05	9.5E-18	1.57685	6.51106	2.02804	8.37412	YES	YES
GOTERM_BP_FAT	GO:0002696~positive regulation of leukocyte activation	13	941, 942, 8767, 80380, 84433, 3329, 641, 7412, 6929, 7070, 6776, 3559, 3635	0.0171418	17	920, 941, 942, 10673, 80380, 8767, 84433, 972, 55423, 3329, 641, 7412, 6929, 7070, 6776, 3559, 3635	0.000847416	0.953164		16675638	2494	NR5A2	0.0002	0.0002	0.0002	0.0002	3.11236	4.09684	3.20164	4.21438	YES	YES
GOTERM_BP_FAT	GO:0030334~regulation of cell migration	17	2149, 4318, 54567, 22846, 4542, 949, 553158, 3383, 348, 7042, 7070, 10630, 183, 1636, 3910, 58191, 5159	0.0171424	15	3627, 2149, 4318, 22846, 4542, 949, 3383, 348, 7042, 7070, 1636, 3910, 58191, 5159, 64411	0.264264	1.41264		16995601	2533	FYB	0.0326	0.0039	0.0026	0.0003	1.56378	2.12667	1.91135	2.59934	no	YES
UP_SEQ_FEATURE	domain:Collagen-like	8	84034, 115908, 114897, 713, 712, 714, 4481, 114904	0.0173103	7	84034, 115908, 114897, 713, 714, 4481, 114904	0.202959	1.42451		16834785	2535	FZD2	0.0002	3.6E-05	1.4E-05	3.3E-06	2.16144	2.93855	2.53918	3.45209	YES	YES
GOTERM_BP_FAT	GO:0002429~immune response-activating cell surface receptor signaling pathway	8	10603, 719, 7070, 4277, 8631, 8767, 7097, 4067	0.0173498	8	10603, 719, 7070, 4277, 8631, 8767, 7097, 4067	0.0399626	1.24645		16684080	2537	IFI6	1.7E-11	0.0023	3.3E-12	0.0008	4.87114	2.28675	5.36113	2.51678	YES	YES
GOTERM_BP_FAT	GO:0042102~positive regulation of T cell proliferation	8	7412, 941, 80380, 8767, 6776, 84433, 3559, 641	0.0173498	9	7412, 941, 10673, 80380, 8767, 6776, 84433, 3559, 641	0.00909459	1.10795		16887492	2571	GAD1	0.0004	0.0001	0.0017	0.0004	2.635	3.70608	2.38527	3.35485	YES	YES
GOTERM_BP_FAT	GO:0000278~mitotic cell cycle	28	1869, 113130, 10403, 22974, 3624, 6790, 641, 1033, 55165, 6929, 10615, 5347, 51512, 29933, 5698, 55143, 11065, 699, 5709, 1063, 11113, 9735, 79980, 994, 11004, 990, 4751, 10744	0.0187087	59	1869, 332, 10403, 22974, 641, 3624, 10926, 6929, 10198, 10615, 9493, 9793, 5709, 54892, 9918, 9735, 79980, 9212, 11339, 11004, 4751, 586, 9055, 55559, 23397, 51203, 113130, 27085, 6790, 3070, 1033, 55165, 157313, 83461, 5347, 51512, 29933, 5698, 93323, 55143, 11065, 5424, 699, 81930, 3833, 1063, 151648, 11113, 57405, 994, 9133, 1058, 10459, 993, 990, 8914, 991, 10744, 27000	1.08042e-14	0.591533		16678579	2590	GALNT2	2.6E-06	5.6E-05	1.1E-07	5.0E-06	1.49948	1.53118	1.60301	1.6369	no	YES
SP_PIR_KEYWORDS	Pyrrolidone carboxylic acid	9	4072, 1293, 6404, 7070, 713, 3689, 4060, 1277, 1278	0.0187209	9	1293, 6404, 7070, 713, 3689, 4060, 1277, 2335, 1278	0.0493144	1.24645		16742384	2615	LRRC32	7.9E-08	0.0152	4.3E-08	0.0099	3.12602	1.84189	3.2758	1.93014	no	YES
GOTERM_BP_FAT	GO:0002757~immune response-activating signal transduction	9	10603, 719, 7070, 4277, 8631, 8767, 7097, 4067, 3329	0.0187323	9	10603, 719, 7070, 4277, 8631, 8767, 7097, 4067, 3329	0.0488591	1.24645		16689352	2634	GBP2	0.0632	0.0172	0.0055	0.0018	1.39809	1.70782	1.67091	2.04108	no	YES
GOTERM_BP_FAT	GO:0045321~leukocyte activation	21	941, 942, 684, 6556, 4542, 8767, 84433, 7454, 3684, 3383, 3329, 641, 1880, 7412, 6929, 4277, 6776, 7097, 4067, 50943, 3576	0.0188849	30	920, 941, 942, 684, 6556, 8767, 4542, 84433, 27040, 3684, 79865, 57580, 641, 3383, 3070, 6929, 4277, 1803, 3576, 50943, 51561, 972, 3329, 7412, 3937, 6776, 7097, 3586, 4067, 9156	8.46407e-05	0.872512		16689354	2634	GBP2	0.0195	0.0089	0.0018	0.0011	1.4778	1.722	1.70995	1.99251	no	YES
SP_PIR_KEYWORDS	mhc ii	5	3126, 3111, 3125, 3109, 3122	0.0191391	6	3126, 3113, 3111, 3125, 3109, 3123, 3122	0.00421371	1.0387		16933140	2687	GGT5	3.8E-07	0.0084	5.5E-07	0.009	2.46202	1.74802	2.46632	1.75107	YES	YES
GOTERM_BP_FAT	GO:0007010~cytoskeleton organization	31	10460, 91010, 2919, 10403, 7472, 7454, 553158, 55722, 6790, 3984, 199, 29109, 10615, 51517, 752, 675, 393, 11065, 672, 3855, 7429, 5341, 348, 10603, 11004, 23433, 7070, 140825, 4751, 2037, 1164	0.0201041	44	10460, 91010, 2919, 51203, 10403, 7472, 57580, 55722, 6790, 3984, 150, 55835, 199, 29109, 114793, 10615, 9493, 51517, 9793, 64411, 93323, 752, 675, 393, 11065, 672, 81930, 3855, 5341, 7429, 348, 89846, 10603, 57405, 11004, 7070, 23433, 1058, 9662, 4751, 2037, 9055, 1164, 55559	5.989e-05	0.878178		16692362	2702	GJA5	0.004	2.8E-05	4.7E-05	3.4E-07	1.38791	1.8265	1.61505	2.12542	no	YES
GOTERM_BP_FAT	GO:0007599~hemostasis	13	1281, 6289, 6288, 2149, 953, 10544, 7454, 5341, 5054, 2151, 5265, 5329, 5328	0.0201242	11	1281, 6289, 2149, 6288, 953, 2151, 10544, 340205, 5341, 5265, 5328	0.296933	1.47307		17102352	2710	GK	0.0002	0.0006	0.0002	0.0007	2.29805	2.5206	2.29771	2.52022	YES	YES
GOTERM_BP_FAT	GO:0030574~collagen catabolic process	6	4312, 4318, 4316, 9509, 140766, 4320	0.0208546	5	4312, 4318, 4316, 9509, 140766	0.183502	1.49573		17112769	2717	GLA	0.0045	7.3E-11	0.002	3.0E-11	1.47028	3.23447	1.53371	3.37399	no	YES
GOTERM_BP_FAT	GO:0006928~cell motion	33	2359, 6289, 6288, 7472, 949, 3684, 3383, 7042, 115908, 1289, 5420, 22801, 2028, 5329, 4323, 5328, 5159, 2048, 3576, 9560, 5743, 10417, 1943, 51330, 7412, 6404, 7410, 3689, 10095, 3915, 58191, 2022, 55558	0.0208619	34	2359, 6289, 6288, 2335, 7472, 949, 3684, 10505, 3383, 7042, 150, 115908, 1289, 5420, 22801, 2028, 4323, 5328, 2048, 5159, 3576, 9560, 10417, 7412, 6404, 7410, 3689, 10095, 3915, 55704, 58191, 2022, 3586, 55558	0.139055	1.20979		16888865	2744	GLS	0.0001	3.8E-05	1.0E-05	5.4E-06	1.92356	2.37063	2.14173	2.6395	YES	YES
KEGG_PATHWAY	hsa04612:Antigen processing and presentation	9	1514, 3126, 10437, 3111, 3125, 5993, 3109, 6890, 3122	0.0209298	14	3126, 3113, 920, 3111, 3125, 5993, 6890, 972, 1514, 10437, 4261, 3109, 1508, 3123, 3122	0.000115409	0.801286		17111955	2833	CXCR3	0.032	0.04	0.0028	0.006	1.39688	1.48694	1.61229	1.71624	no	YES
UP_SEQ_FEATURE	metal ion-binding site:Zinc 2; in inhibited form	5	4312, 4318, 4316, 4321, 4320	0.0212882	4	4312, 4318, 4316, 4321	0.318267	1.55806		16761646	2842	GPR19	9.7E-06	9.8E-05	1.9E-08	8.9E-07	2.09089	2.22217	2.65467	2.82135	YES	YES
GOTERM_BP_FAT	GO:0042060~wound healing	18	1281, 6289, 2149, 6288, 6556, 953, 10544, 949, 7454, 5341, 5054, 7042, 1289, 2151, 2022, 5329, 5265, 5328	0.0219406	18	1281, 6289, 2149, 6288, 6556, 2335, 953, 10544, 949, 5341, 7042, 4814, 1289, 2151, 2022, 340205, 5265, 5328	0.109831	1.24645		16861030	2867	FFAR2	0.0006	0.0167	3.2E-05	0.0025	2.76387	2.38157	3.54876	3.0579	no	YES
GOTERM_BP_FAT	GO:0040012~regulation of locomotion	18	2149, 4318, 54567, 22846, 4542, 949, 553158, 348, 3383, 7042, 7070, 10630, 183, 1636, 3910, 58191, 3576, 5159	0.0219406	16	3627, 2149, 4318, 22846, 4542, 949, 348, 3383, 7042, 7070, 1636, 3910, 58191, 3576, 5159, 64411	0.31359	1.40225		16863768	2906	GRIN2D	4.9E-09	1.6E-06	5.7E-09	1.5E-06	4.23735	4.20766	4.31304	4.28282	YES	YES
GOTERM_BP_FAT	GO:0002768~immune response-regulating cell surface receptor signaling pathway	8	10603, 719, 7070, 4277, 8631, 8767, 7097, 4067	0.0235907	8	10603, 719, 7070, 4277, 8631, 8767, 7097, 4067	0.055947	1.24645		17073495	2907	GRINA	4.0E-05	1.0E-06	6.0E-06	1.8E-07	1.57639	1.97716	1.67215	2.09727	YES	YES
GOTERM_BP_FAT	GO:0007566~embryo implantation	7	7004, 3490, 3976, 6696, 5743, 6424, 5328	0.0247398	6	7004, 3490, 3976, 6696, 6424, 5328	0.188265	1.45419		16967794	2919	CXCL1	0.0001	4.1E-06	9.0E-05	2.6E-06	3.01208	5.38686	3.19345	5.71122	YES	YES
GOTERM_BP_FAT	GO:0006958~complement activation, classical pathway	7	717, 718, 713, 712, 715, 714, 3426	0.0247398	6	717, 718, 713, 714, 722, 3426	0.188265	1.45419		16976833	2921	CXCL3	2.8E-09	0.0119	5.0E-10	0.0045	4.13603	2.02097	4.57992	2.23787	no	YES
GOTERM_BP_FAT	GO:0050671~positive regulation of lymphocyte proliferation	9	7412, 6929, 941, 80380, 8767, 6776, 84433, 3559, 641	0.0248729	10	7412, 6929, 941, 10673, 80380, 8767, 6776, 84433, 3559, 641	0.0209119	1.1218		16779199	2974	GUCY1B2	0.0001	0.0073	0.0004	0.0128	3.42225	2.86781	3.2045	2.68534	YES	no
KEGG_PATHWAY	hsa04640:Hematopoietic cell lineage	9	3126, 929, 3125, 2209, 7037, 290, 3559, 3684, 3122	0.0250582	12	3126, 920, 3125, 3563, 7037, 290, 3684, 1438, 929, 2209, 3559, 3123, 3122	0.00212204	0.934834		16971712	2982	GUCY1A3	0.0011	0.0001	0.0004	4.5E-05	2.28013	3.36176	2.51509	3.70817	YES	YES
UP_SEQ_FEATURE	domain:Peptidase M12B	8	8728, 27299, 9509, 11174, 8038, 81792, 101, 140766	0.0251822	8	8728, 27299, 9509, 11174, 8038, 81792, 101, 140766	0.0865872	1.24645		16971737	2983	GUCY1B3	4.4E-05	3.5E-06	2.9E-05	2.4E-06	2.3975	3.47001	2.48989	3.60374	YES	YES
GOTERM_CC_FAT	GO:0000922~spindle pole	7	805, 699, 4751, 5347, 1063, 22974, 9735	0.0253749	7	805, 699, 4751, 5347, 1063, 22974, 9735	0.0423988	1.24645		16761745	2984	GUCY2C	0.0005	0.0034	0.0011	0.0054	8.936	9.72697	8.11601	8.8344	YES	YES
KEGG_PATHWAY	hsa04110:Cell cycle	11	7042, 4172, 994, 1869, 4176, 699, 990, 5347, 1875, 4171, 10744	0.0261835	17	23594, 4172, 1869, 699, 4176, 1875, 4171, 7042, 10926, 994, 9133, 10459, 993, 990, 991, 5347, 10744	0.000150481	0.806524		16912472	3055	HCK	0.0095	4.5E-05	0.0002	8.9E-07	1.70991	2.90625	2.20207	3.74276	YES	YES
GOTERM_BP_FAT	GO:0051327~M phase of meiotic cell cycle	12	8438, 9319, 734, 994, 675, 4288, 4751, 5347, 2175, 4439, 1164, 80270	0.0263107	16	8438, 9319, 675, 151648, 4439, 734, 994, 4288, 4751, 5347, 2175, 5888, 151246, 2177, 1164, 9156	0.00122125	0.934834		16957986	3059	HCLS1	0.0246	0.03	0.0013	0.0031	1.57161	1.718	1.94192	2.1228	no	YES
GOTERM_BP_FAT	GO:0051272~positive regulation of cell motion	12	7042, 10630, 183, 2149, 4318, 4542, 58191, 949, 553158, 4067, 3383, 5159	0.0263107	10	7042, 3627, 2149, 4318, 4542, 58191, 949, 4067, 3383, 5159	0.355112	1.49573		16707695	3070	HELLS	0.0962	1.3E-10	0.0036	6.6E-13	1.25955	3.30078	1.515	3.9702	no	YES
GOTERM_BP_FAT	GO:0040017~positive regulation of locomotion	12	7042, 10630, 183, 2149, 4318, 4542, 58191, 949, 553158, 3383, 5159, 3576	0.0263107	10	7042, 3627, 2149, 4318, 4542, 58191, 949, 3383, 5159, 3576	0.355112	1.49573		16752061	3071	NCKAP1L	0.0232	0.001	0.0011	5.0E-05	1.61832	2.39306	2.03959	3.01599	no	YES
GOTERM_BP_FAT	GO:0007126~meiosis	12	8438, 9319, 734, 994, 675, 4288, 4751, 5347, 2175, 4439, 1164, 80270	0.0263107	16	8438, 9319, 675, 151648, 4439, 734, 994, 4288, 4751, 5347, 2175, 5888, 151246, 2177, 1164, 9156	0.00122125	0.934834		16707493	3087	HHEX	0.0015	7.3E-05	9.2E-05	5.5E-06	1.72697	2.3531	1.99709	2.72115	YES	YES
UP_SEQ_FEATURE	domain:Fibrillar collagen NC1	5	1290, 1281, 1277, 1289, 1278	0.0271068	5	1290, 1281, 1277, 1289, 1278	0.0790423	1.24645		17058826	3092	HIP1	0.0016	0.0105	2.9E-05	0.0006	1.56644	1.56631	1.84849	1.84834	no	YES
GOTERM_BP_FAT	GO:0070665~positive regulation of leukocyte proliferation	9	7412, 6929, 941, 80380, 8767, 6776, 84433, 3559, 641	0.0274306	10	7412, 6929, 941, 10673, 80380, 8767, 6776, 84433, 3559, 641	0.0231186	1.1218		17037303	3108	HLA-DMA	1.9E-06	0.0046	3.6E-06	0.006	2.03076	1.66031	2.01154	1.6446	YES	YES
GOTERM_BP_FAT	GO:0002764~immune response-regulating signal transduction	9	10603, 719, 7070, 4277, 8631, 8767, 7097, 4067, 3329	0.0274306	9	10603, 719, 7070, 4277, 8631, 8767, 7097, 4067, 3329	0.0692832	1.24645		17017998	3109	HLA-DMB	2.5E-06	0.0002	3.1E-07	3.4E-05	2.30316	2.26295	2.53341	2.48919	YES	YES
GOTERM_BP_FAT	GO:0032946~positive regulation of mononuclear cell proliferation	9	7412, 6929, 941, 80380, 8767, 6776, 84433, 3559, 641	0.0274306	10	7412, 6929, 941, 10673, 80380, 8767, 6776, 84433, 3559, 641	0.0231186	1.1218		17042506	3109	HLA-DMB	2.8E-06	3.3E-05	2.9E-07	5.6E-06	2.25386	2.42167	2.49466	2.68041	YES	YES
UP_SEQ_FEATURE	domain:Disintegrin	8	8728, 27299, 9509, 11174, 8038, 81792, 101, 140766	0.0277792	8	8728, 27299, 9509, 11174, 8038, 81792, 101, 140766	0.0954745	1.24645		17027163	3109	HLA-DMB	2.6E-07	0.0002	1.4E-07	0.0001	2.30576	2.07246	2.38564	2.14426	YES	YES
GOTERM_BP_FAT	GO:0048870~cell motility	24	6289, 6288, 7472, 949, 3684, 3383, 7042, 51330, 7412, 6404, 115908, 7410, 3689, 3915, 1289, 58191, 5420, 22801, 2022, 2028, 4323, 5328, 3576, 5159	0.0283288	26	6289, 6288, 2335, 7472, 949, 3684, 3383, 7042, 115908, 1289, 5420, 22801, 2028, 4323, 5159, 3576, 5328, 7412, 6404, 7410, 3689, 3915, 55704, 58191, 2022, 3586	0.0649889	1.15057		17032495	3109	HLA-DMB	2.9E-07	0.0002	1.6E-07	9.9E-05	2.26661	2.06977	2.34546	2.14177	YES	YES
GOTERM_BP_FAT	GO:0051674~localization of cell	24	6289, 6288, 7472, 949, 3684, 3383, 7042, 51330, 7412, 6404, 115908, 7410, 3689, 3915, 1289, 58191, 5420, 22801, 2022, 2028, 4323, 5328, 3576, 5159	0.0283288	26	6289, 6288, 2335, 7472, 949, 3684, 3383, 7042, 115908, 1289, 5420, 22801, 2028, 4323, 5159, 3576, 5328, 7412, 6404, 7410, 3689, 3915, 55704, 58191, 2022, 3586	0.0649889	1.15057		17034810	3109	HLA-DMB	5.5E-07	0.0001	2.8E-07	7.2E-05	2.16456	2.04946	2.24382	2.12451	YES	YES
INTERPRO	IPR003599:Immunoglobulin subtype	26	10859, 89790, 941, 146722, 80380, 3903, 3904, 145864, 10385, 3383, 2209, 10261, 84868, 29992, 54210, 5159, 27036, 8832, 11006, 11314, 7412, 3490, 25878, 7070, 54209, 2212	0.0287414	30	10859, 920, 10871, 89790, 941, 146722, 80380, 3903, 3904, 145864, 79865, 10385, 3383, 2209, 10261, 84868, 340205, 29992, 5159, 27036, 8778, 8832, 55423, 11006, 11314, 7412, 3490, 7070, 54209, 2212	0.0164961	1.08025		17029807	3109	HLA-DMB	2.3E-06	6.4E-05	1.5E-06	4.3E-05	2.0468	2.09965	2.10427	2.1586	YES	YES
GOTERM_BP_FAT	GO:0045087~innate immune response	15	1755, 6556, 717, 718, 713, 712, 2209, 715, 714, 3426, 4064, 58191, 7097, 1535, 1536	0.0297075	19	1755, 51561, 4688, 6556, 717, 718, 713, 4261, 2209, 714, 3426, 722, 4064, 58191, 7097, 340205, 1535, 1536, 51311	0.00381297	0.984036		17029833	3111	HLA-DOA	0.0039	0.0006	0.003	0.0005	1.82898	2.44254	1.88309	2.51481	YES	YES
GOTERM_BP_FAT	GO:0051321~meiotic cell cycle	12	8438, 9319, 734, 994, 675, 4288, 4751, 5347, 2175, 4439, 1164, 80270	0.0297287	16	8438, 9319, 675, 151648, 4439, 734, 994, 4288, 4751, 5347, 2175, 5888, 151246, 2177, 1164, 9156	0.00148271	0.934834		17032519	3111	HLA-DOA	0.0043	0.0012	0.0025	0.0007	1.82457	2.34397	1.91439	2.45936	YES	YES
GOTERM_BP_FAT	GO:0048585~negative regulation of response to stimulus	12	7042, 2, 1281, 4277, 6289, 6288, 6696, 3559, 348, 50943, 1493, 3635	0.0297287	12	7042, 1281, 4277, 6289, 6288, 6696, 3586, 3559, 348, 50943, 1493, 3635	0.100494	1.24645		17042534	3111	HLA-DOA	0.0034	0.001	0.0017	0.0005	1.81252	2.30142	1.91322	2.42929	YES	YES
GOTERM_BP_FAT	GO:0040008~regulation of growth	26	1601, 11054, 203100, 375790, 2305, 55257, 10481, 8840, 3624, 348, 7042, 51330, 3984, 3490, 28982, 3491, 27113, 183, 6696, 55540, 5654, 6776, 58191, 10018, 55558, 11082	0.0299333	24	1601, 11054, 203100, 375790, 2305, 5538, 55257, 10481, 8840, 10505, 3624, 348, 7042, 3984, 28982, 3490, 6696, 5654, 6776, 58191, 10018, 11082, 55558, 27000	0.409337	1.35032		17018025	3111	HLA-DOA	0.0074	0.0009	0.0048	0.0006	1.76317	2.40025	1.83949	2.50415	YES	YES
GOTERM_BP_FAT	GO:0043065~positive regulation of apoptosis	30	8767, 3604, 3624, 7042, 1051, 6789, 27113, 8795, 3559, 10018, 114548, 3635, 1894, 675, 637, 393, 4318, 672, 5743, 3209, 7153, 5924, 348, 3329, 7052, 7410, 183, 7097, 7204, 64857	0.0316137	30	6772, 8767, 3604, 57580, 3624, 7042, 6789, 3559, 10018, 114548, 3635, 1894, 675, 637, 393, 4318, 672, 3209, 7153, 5924, 3092, 348, 3329, 89846, 7410, 7052, 7097, 3586, 7204, 64857	0.253492	1.24645		17040023	3111	HLA-DOA	0.0096	0.0016	0.0056	0.001	1.71907	2.27984	1.80386	2.39229	YES	YES
GOTERM_BP_FAT	GO:0002455~humoral immune response mediated by circulating immunoglobulin	7	717, 718, 713, 712, 715, 714, 3426	0.0318221	7	717, 718, 713, 714, 722, 3426, 9156	0.067738	1.24645		17018039	3113	HLA-DPA1	0.002	0.0005	0.0004	0.0001	1.44249	1.67951	1.53258	1.78439	no	YES
SP_PIR_KEYWORDS	phosphoprotein	264	805, 10993, 6491, 10615, 2209, 146956, 2207, 29128, 6611, 10714, 11322, 6615, 23139, 2200, 83903, 5743, 3855, 3718, 348, 4605, 6878, 10095, 6776, 3910, 4791, 2212, 7204, 55558, 80727, 4794, 11335, 55215, 215, 283209, 128239, 8038, 55722, 51393, 728, 54478, 5347, 8444, 55661, 9891, 159013, 150726, 126364, 2305, 1063, 124935, 5341, 10211, 10603, 718, 7052, 84873, 715, 80301, 4241, 10744, 63967, 108…	0.0319512	343	805, 139818, 79705, 6772, 6621, 63922, 332, 2335, 29028, 10993, 6491, 150, 9859, 10615, 2209, 146956, 2207, 6611, 11322, 23139, 6615, 83903, 54892, 90525, 3092, 3855, 79915, 3718, 348, 409, 89846, 4605, 11339, 6878, 10095, 92797, 6776, 3910, 2212, 7204, 80727, 55558, 55559, 11335, 23533, 55215, 126731, 55723, 215, 283209, 23397, 19, 128239, 27085, 8038, 55722, 51393, 728, 54478, 5347, 9891, 27090…	0.000104601	0.959363		17034851	3113	HLA-DPA1	0.0019	0.0005	0.0004	0.0001	1.43858	1.66158	1.53059	1.76785	no	YES
GOTERM_CC_FAT	GO:0042613~MHC class II protein complex	5	3126, 3111, 3125, 3109, 3122	0.0321425	6	3126, 3113, 3111, 3125, 3109, 3123, 3122	0.00616856	1.0387		17007257	3122	HLA-DRA	0.0047	4.4E-05	0.0001	1.0E-06	1.69437	2.6168	2.1102	3.25901	YES	YES
UP_SEQ_FEATURE	domain:C1q	7	84034, 114897, 713, 712, 714, 1300, 114904	0.0338187	6	84034, 114897, 713, 714, 1300, 114904	0.33964	1.45419		17028313	3122	HLA-DRA	0.0002	6.5E-05	3.5E-05	1.3E-05	1.56882	1.83691	1.67923	1.96618	YES	YES
UP_SEQ_FEATURE	mutagenesis site	92	63967, 10859, 5330, 89790, 1869, 8767, 10403, 10993, 6929, 2209, 29128, 6611, 3109, 2151, 22801, 80142, 29992, 9656, 30817, 5265, 5328, 6648, 4318, 672, 23213, 22846, 7037, 5924, 8832, 7941, 4982, 54866, 4973, 6404, 8631, 7128, 4751, 7076, 4791, 10008, 7204, 80727, 4794, 1601, 8438, 146722, 3903, 10272, 5351, 6678, 1808, 10562, 3984, 55165, 6789, 10630, 3987, 5654, 5347, 4053, 10635, 55355, 6004,…	0.0339859	120	79705, 6772, 6621, 332, 2335, 10403, 29028, 10993, 5739, 150, 2209, 6611, 22801, 2151, 29992, 9656, 30817, 4318, 672, 3092, 9918, 7941, 79915, 409, 6404, 92797, 7076, 7204, 9055, 80727, 9156, 8438, 920, 1786, 5351, 6678, 55165, 84329, 5347, 2177, 51514, 64411, 5698, 9891, 4172, 699, 130589, 10417, 290, 151648, 124935, 4171, 5631, 23433, 718, 1058, 993, 23180, 991, 1636, 7226, 7058, 10744, 10859, …	0.000991976	0.955608		17033604	3122	HLA-DRA	0.0002	4.3E-05	2.1E-05	5.3E-06	1.53878	1.81809	1.66716	1.96978	YES	YES
UP_SEQ_FEATURE	short sequence motif:Cell attachment site	11	1293, 1290, 3689, 6696, 1277, 4053, 9509, 3910, 2022, 1303, 7045	0.034234	13	1293, 1290, 2335, 1303, 3381, 6696, 3689, 9509, 1277, 3910, 7058, 2022, 7045	0.026112	1.05468		17035880	3122	HLA-DRA	0.0003	5.3E-05	2.6E-05	6.5E-06	1.52829	1.80453	1.65725	1.95679	YES	YES
GOTERM_BP_FAT	GO:0043068~positive regulation of programmed cell death	30	8767, 3604, 3624, 7042, 1051, 6789, 27113, 8795, 3559, 10018, 114548, 3635, 1894, 675, 637, 393, 4318, 672, 5743, 3209, 7153, 5924, 348, 3329, 7052, 7410, 183, 7097, 7204, 64857	0.0345434	30	6772, 8767, 3604, 57580, 3624, 7042, 6789, 3559, 10018, 114548, 3635, 1894, 675, 637, 393, 4318, 672, 3209, 7153, 5924, 3092, 348, 3329, 89846, 7410, 7052, 7097, 3586, 7204, 64857	0.264754	1.24645		17031139	3122	HLA-DRA	0.0004	9.1E-05	3.4E-05	1.1E-05	1.52114	1.77815	1.65227	1.93143	YES	YES
SP_PIR_KEYWORDS	alternative splicing	267	124923, 942, 140453, 949, 6491, 55540, 2209, 146956, 6611, 11322, 23139, 2200, 83903, 1181, 26, 165, 140766, 3718, 23509, 8728, 6364, 6878, 3910, 4791, 2022, 2212, 7204, 23129, 80727, 22797, 55215, 312, 8038, 55722, 7042, 25903, 54478, 8444, 89870, 4232, 9891, 159013, 2305, 80201, 1303, 124935, 7052, 219623, 80301, 7226, 4241, 10744, 63967, 10859, 5330, 10068, 3111, 89790, 11221, 5918, 8840, 1038…	0.0346459	335	79705, 124923, 942, 6772, 63922, 332, 2335, 29028, 949, 6491, 9859, 2209, 146956, 6611, 11322, 23139, 64098, 284992, 83903, 54892, 1181, 90525, 3092, 165, 140766, 79915, 3718, 23509, 409, 89846, 8728, 6364, 6878, 92797, 3910, 2022, 2212, 7204, 80727, 23129, 55559, 22797, 55215, 23533, 126731, 84296, 312, 27085, 8038, 55722, 1438, 7042, 130951, 25903, 54478, 25900, 89870, 4232, 9891, 813, 159013, …	0.00320389	0.993436		17029712	3123	HLA-DRB1	0.0016	0.0106	0.0005	0.0045	1.47661	1.47542	1.55159	1.55034	no	YES
INTERPRO	IPR002870:Peptidase M12B, propeptide	8	8728, 27299, 9509, 11174, 8038, 81792, 101, 140766	0.0348989	8	8728, 27299, 9509, 11174, 8038, 81792, 101, 140766	0.0612576	1.24645		17034714	3125	HLA-DRB3	4.4E-06	0.0003	3.5E-08	8.3E-06	1.84158	1.80764	2.13969	2.10025	YES	YES
UP_SEQ_FEATURE	domain:IGFBP N-terminal	6	3490, 3491, 203100, 5654, 8840, 11082	0.0349389	5	3490, 203100, 5654, 8840, 11082	0.371176	1.49573		17032389	3125	HLA-DRB3	2.7E-06	0.0005	2.8E-08	2.0E-05	1.87512	1.76621	2.16124	2.03571	YES	YES
UP_SEQ_FEATURE	domain:Ig-like C2-type	12	3490, 10068, 941, 942, 56833, 3903, 10261, 80380, 3904, 8832, 7204, 10385	0.0351059	13	10068, 3490, 941, 56833, 942, 10261, 80380, 3903, 3904, 8832, 7204, 10385, 10505	0.0811898	1.15057		17037192	3126	HLA-DRB4	1.3E-06	0.001	3.2E-09	2.0E-05	2.52568	2.14044	3.25239	2.75629	YES	YES
GOTERM_BP_FAT	GO:0018108~peptidyl-tyrosine phosphorylation	8	3594, 2149, 6776, 4067, 3718, 2048, 5159, 2242	0.0358424	9	3594, 2149, 6772, 6776, 4067, 3718, 2048, 5159, 2242	0.025641	1.10795		16991859	3161	HMMR	0.0078	9.8E-10	0.0009	6.9E-11	1.57651	3.96156	1.78661	4.48952	YES	YES
SP_PIR_KEYWORDS	sh3-binding	8	9047, 8728, 8038, 51517, 11113, 30011, 10744, 3635	0.0361476	8	8728, 9732, 8038, 51517, 11113, 30011, 10744, 3635	0.0762098	1.24645		17056160	3206	HOXA10	5.4E-06	1.6E-06	6.7E-06	1.8E-06	2.38434	3.13237	2.39787	3.15014	YES	YES
GOTERM_BP_FAT	GO:0010942~positive regulation of cell death	30	8767, 3604, 3624, 7042, 1051, 6789, 27113, 8795, 3559, 10018, 114548, 3635, 1894, 675, 637, 393, 4318, 672, 5743, 3209, 7153, 5924, 348, 3329, 7052, 7410, 183, 7097, 7204, 64857	0.0364017	30	6772, 8767, 3604, 57580, 3624, 7042, 6789, 3559, 10018, 114548, 3635, 1894, 675, 637, 393, 4318, 672, 3209, 7153, 5924, 3092, 348, 3329, 89846, 7410, 7052, 7097, 3586, 7204, 64857	0.274129	1.24645		17056192	3209	HOXA13	0.0002	0.0027	0.0001	0.0022	3.01116	2.94374	3.1091	3.0395	YES	YES
GOTERM_BP_FAT	GO:0007067~mitosis	19	55143, 11065, 699, 113130, 10403, 1063, 22974, 11113, 79980, 6790, 9735, 55165, 994, 11004, 990, 10615, 5347, 4751, 10744	0.0369971	42	23397, 51203, 113130, 332, 10403, 22974, 6790, 3070, 55165, 157313, 10615, 83461, 9493, 5347, 9793, 93323, 55143, 11065, 699, 54892, 81930, 3833, 1063, 9918, 151648, 11113, 9735, 79980, 57405, 994, 9212, 11004, 11339, 9133, 993, 10459, 990, 8914, 4751, 991, 10744, 55559	1.83353e-12	0.563868		16846254	3215	HOXB5	3.8E-16	1.1E-10	1.9E-15	2.8E-10	11.0974	9.46487	10.7457	9.16494	YES	YES
GOTERM_BP_FAT	GO:0000280~nuclear division	19	55143, 11065, 699, 113130, 10403, 1063, 22974, 11113, 79980, 6790, 9735, 55165, 994, 11004, 990, 10615, 5347, 4751, 10744	0.0369971	42	23397, 51203, 113130, 332, 10403, 22974, 6790, 3070, 55165, 157313, 10615, 83461, 9493, 5347, 9793, 93323, 55143, 11065, 699, 54892, 81930, 3833, 1063, 9918, 151648, 11113, 9735, 79980, 57405, 994, 9212, 11004, 11339, 9133, 993, 10459, 990, 8914, 4751, 991, 10744, 55559	1.83353e-12	0.563868		16846259	3216	HOXB6	1.4E-12	1.0E-08	5.4E-12	2.2E-08	7.62336	7.15216	7.39203	6.93512	YES	YES
GOTERM_CC_FAT	GO:0000776~kinetochore	10	11004, 699, 79172, 10615, 55355, 10403, 1063, 57122, 9735, 79980	0.0370043	12	57405, 11004, 1058, 699, 79172, 10615, 55355, 10403, 1063, 57122, 9735, 79980	0.00969951	1.0387		16846271	3217	HOXB7	3.8E-15	2.1E-12	7.3E-15	2.9E-12	4.0053	4.48017	4.02935	4.50708	YES	YES
GOTERM_BP_FAT	GO:0007610~behavior	32	2359, 6289, 2919, 6288, 1230, 3620, 3684, 7042, 728, 113540, 6373, 5329, 5328, 5159, 2048, 3576, 6648, 2906, 9560, 5743, 1240, 4543, 719, 6364, 3491, 183, 3689, 1237, 6036, 58191, 2022, 55558	0.0371619	36	3627, 2359, 6289, 2919, 6288, 1230, 3620, 3684, 7042, 10563, 728, 113540, 6373, 414062, 123920, 5328, 2048, 5159, 3576, 6648, 9560, 2906, 1240, 4543, 6362, 4283, 719, 6364, 3689, 1237, 6036, 58191, 2022, 3586, 55558, 2182	0.0603987	1.10795		16846291	3219	HOXB9	1.5E-07	0.0004	1.1E-07	0.0003	4.40838	3.37154	4.60895	3.52494	YES	YES
GOTERM_CC_FAT	GO:0000775~chromosome, centromeric region	13	55143, 699, 79172, 10403, 1063, 57122, 9735, 79980, 11004, 4288, 10615, 55355, 11335	0.0373373	22	55143, 699, 79172, 332, 10403, 1063, 57122, 151648, 79980, 9735, 3070, 57405, 2491, 9212, 11339, 11004, 1058, 4288, 10615, 55355, 151246, 11335	7.75956e-06	0.736536		16751952	3225	HOXC9	2.8E-07	2.8E-07	4.5E-09	9.5E-09	3.9779	5.53999	5.10519	7.10994	YES	YES
INTERPRO	IPR018358:Disintegrin, conserved site	8	8728, 27299, 9509, 11174, 8038, 81792, 101, 140766	0.0374249	8	8728, 27299, 9509, 11174, 8038, 81792, 101, 140766	0.0720798	1.24645		16751917	3226	HOXC10	3.4E-05	0.0032	4.4E-06	0.0008	2.82072	2.45723	3.25266	2.83351	YES	YES
GOTERM_BP_FAT	GO:0030335~positive regulation of cell migration	11	7042, 10630, 183, 2149, 4318, 4542, 58191, 949, 553158, 3383, 5159	0.0384979	9	7042, 3627, 2149, 4318, 4542, 58191, 949, 3383, 5159	0.433716	1.52343		16751910	3227	HOXC11	4.7E-06	0.0003	5.9E-07	7.1E-05	2.75374	2.64016	3.10586	2.97776	YES	YES
INTERPRO	IPR000885:Fibrillar collagen, C-terminal	5	1290, 1281, 1277, 1289, 1278	0.0387356	5	1290, 1281, 1277, 1289, 1278	0.0573395	1.24645		16906962	3329	HSPD1	0.0001	3.4E-07	0.0002	6.0E-07	1.54987	2.10103	1.53606	2.08232	YES	YES
KEGG_PATHWAY	hsa04510:Focal adhesion	14	1293, 1281, 1290, 1282, 1284, 7410, 6696, 3915, 1277, 1289, 3910, 1278, 22801, 5159	0.0387866	19	23533, 1293, 1281, 1290, 1282, 1284, 2335, 3381, 7410, 6696, 3915, 1277, 1289, 7058, 3910, 1278, 22801, 64098, 5159	0.00227699	0.918434		16683264	3352	HTR1D	4.3E-08	4.2E-06	1.6E-06	5.2E-05	9.59452	10.1232	7.28568	7.68711	YES	YES
KEGG_PATHWAY	hsa04666:Fc gamma R-mediated phagocytosis	9	3984, 7410, 2209, 10095, 2212, 7454, 4067, 3055, 3635	0.0411361	11	23533, 3984, 7410, 5335, 2209, 10095, 2212, 27040, 4067, 3055, 3635	0.0122978	1.01982		16968653	3381	IBSP	0.0012	0.0052	9.1E-06	0.0001	3.56961	3.88772	6.12178	6.66735	YES	YES
SP_PIR_KEYWORDS	sulfation	7	728, 4237, 719, 6404, 4060, 1289, 290	0.0418595	9	4237, 728, 719, 6404, 4060, 1289, 2335, 290, 3381	0.00606078	0.969458		16858137	3383	ICAM1	3.7E-12	1.7E-06	2.3E-13	2.1E-07	4.21745	3.21302	4.77132	3.63498	YES	YES
GOTERM_BP_FAT	GO:0000087~M phase of mitotic cell cycle	19	55143, 11065, 699, 113130, 10403, 1063, 22974, 11113, 79980, 6790, 9735, 55165, 994, 11004, 990, 10615, 5347, 4751, 10744	0.04356	43	23397, 51203, 113130, 332, 10403, 22974, 6790, 3070, 55165, 157313, 10198, 10615, 83461, 9493, 5347, 9793, 93323, 55143, 11065, 699, 54892, 81930, 3833, 1063, 9918, 151648, 11113, 9735, 79980, 57405, 994, 9212, 11004, 11339, 9133, 993, 10459, 8914, 990, 4751, 991, 10744, 55559	7.45071e-13	0.550755		16821621	3394	IRF8	1.2E-10	0.0079	5.1E-09	0.0316	3.89577	1.91733	3.45181	1.69884	YES	no
GOTERM_BP_FAT	GO:0018212~peptidyl-tyrosine modification	8	3594, 2149, 6776, 4067, 3718, 2048, 5159, 2242	0.0438268	9	3594, 2149, 6772, 6776, 4067, 3718, 2048, 5159, 2242	0.0320965	1.10795		16978976	3426	CFI	0.0005	0.0022	2.2E-05	0.0002	2.18577	2.33575	2.67153	2.85484	YES	YES
SP_PIR_KEYWORDS	membrane	229	941, 942, 140453, 79905, 949, 55540, 2209, 2207, 22801, 11322, 23139, 5743, 1181, 3718, 929, 8728, 7070, 55365, 2022, 2842, 2212, 23129, 55558, 80727, 1493, 215, 22795, 23531, 312, 6890, 8038, 5351, 51393, 728, 4232, 221188, 126364, 187, 124935, 10211, 115362, 10603, 253152, 719, 84873, 219623, 6483, 7226, 4241, 10859, 3111, 89790, 5918, 10953, 84433, 10385, 3383, 4072, 84868, 3109, 5329, 23035, …	0.0440572	278	8884, 941, 942, 949, 5739, 203413, 150, 2209, 2207, 55640, 11322, 22801, 23139, 64098, 2014, 1181, 3092, 3718, 409, 929, 8728, 7070, 55365, 2842, 2022, 2212, 23129, 55558, 80727, 1493, 23533, 920, 10871, 215, 19, 22795, 23531, 312, 6890, 8038, 5351, 51393, 1438, 728, 4232, 27090, 221188, 187, 126364, 124935, 2590, 115362, 10603, 253152, 719, 118429, 6480, 219623, 6483, 7226, 4241, 80704, 10859, 3…	0.041272	1.02675		16707180	3433	IFIT2	0.0003	0.0067	2.4E-05	0.0012	2.6504	2.45389	3.22906	2.98965	YES	YES
GOTERM_MF_FAT	GO:0008233~peptidase activity	36	11174, 81792, 8038, 1522, 5654, 9509, 2028, 101, 4323, 2191, 5265, 5328, 5698, 203100, 4312, 4318, 4316, 838, 51056, 290, 165, 5054, 140766, 1514, 717, 1513, 5476, 8728, 27299, 715, 7128, 1636, 3426, 4321, 56265, 4320	0.04524	36	1075, 11174, 81792, 8038, 1522, 1803, 5654, 9509, 54504, 1508, 2028, 101, 4323, 2191, 5265, 5328, 5698, 203100, 4312, 4318, 4316, 838, 51056, 290, 165, 140766, 1514, 717, 1513, 5476, 8728, 27299, 1636, 3426, 4321, 56265	0.220486	1.24645		16707184	3437	IFIT3	0.0003	0.0244	6.7E-06	0.0026	2.83117	2.19368	3.77557	2.92543	no	YES
KEGG_PATHWAY	hsa04670:Leukocyte transendothelial migration	10	7412, 7410, 7070, 4318, 3689, 1365, 1535, 3684, 1536, 3383	0.0454004	13	23533, 7412, 7410, 7070, 5335, 4318, 4688, 3689, 1365, 1535, 3684, 1536, 3383	0.00669493	0.958804		16922222	3455	IFNAR2	4.4E-08	1.8E-07	2.8E-10	3.1E-09	1.85665	2.06994	2.09628	2.3371	YES	YES
GOTERM_BP_FAT	GO:0045619~regulation of lymphocyte differentiation	9	3111, 941, 942, 6776, 84433, 3559, 3624, 1493, 3635	0.0456286	10	3111, 941, 942, 6776, 84433, 3559, 972, 3624, 1493, 3635	0.0418647	1.1218		16976211	3490	IGFBP7	3.3E-06	4.9E-05	7.8E-06	8.4E-05	1.93591	2.03109	1.90516	1.99882	YES	YES
GOTERM_MF_FAT	GO:0070011~peptidase activity, acting on L-amino acid peptides	35	11174, 81792, 8038, 1522, 5654, 9509, 2028, 101, 4323, 2191, 5328, 5698, 203100, 4312, 4318, 4316, 838, 51056, 290, 165, 5054, 140766, 1514, 717, 1513, 8728, 5476, 27299, 715, 7128, 1636, 3426, 4321, 56265, 4320	0.0466549	35	1075, 11174, 81792, 8038, 1522, 1803, 5654, 9509, 54504, 1508, 2028, 101, 4323, 2191, 5328, 5698, 203100, 4312, 4318, 4316, 838, 51056, 290, 165, 140766, 1514, 717, 1513, 8728, 5476, 27299, 1636, 3426, 4321, 56265	0.20818	1.24645		16666738	3491	CYR61	0.0024	0.0039	0.0064	0.0082	2.01827	2.28819	1.89616	2.14976	YES	YES
SP_PIR_KEYWORDS	angiogenesis	8	51330, 9047, 7410, 1282, 80149, 1284, 290, 285	0.0474989	5	missing	missing	1.99431		16711501	3559	IL2RA	1.8E-08	1.7E-07	1.6E-08	1.4E-07	3.55347	4.25436	3.65772	4.37917	YES	YES
GOTERM_BP_FAT	GO:0050777~negative regulation of immune response	6	7042, 2, 1281, 50943, 1493, 3635	0.0476608	5	7042, 1281, 50943, 1493, 3635	0.303174	1.49573		17101111	3563	IL3RA	0.0244	0.0037	0.0008	0.0002	1.49552	1.91076	1.85571	2.37096	no	YES
INTERPRO	IPR001073:Complement C1q protein	7	84034, 114897, 713, 712, 714, 1300, 114904	0.0478999	6	84034, 114897, 713, 714, 1300, 114904	0.253663	1.45419		17115868	3563	IL3RA	0.0481	0.0032	0.002	0.0001	1.41819	1.92131	1.75431	2.37669	no	YES
SP_PIR_KEYWORDS	cell division	18	55143, 11065, 699, 113130, 10403, 1063, 11113, 79980, 9735, 55165, 994, 11004, 990, 10615, 5347, 4751, 1164, 10744	0.048097	42	23397, 51203, 113130, 332, 10403, 3070, 55165, 157313, 10615, 83461, 9493, 5347, 9793, 93323, 55143, 11065, 699, 54892, 3833, 1063, 9918, 151648, 11113, 9735, 79980, 57405, 994, 9212, 11004, 11339, 9133, 993, 10459, 990, 8914, 4751, 991, 151246, 9055, 1164, 10744, 55559	3.45601e-12	0.534191		16967771	3576	IL8	1.9E-10	2.3E-07	7.1E-10	5.1E-07	16.9551	16.0154	16.0238	15.1357	YES	YES
INTERPRO	IPR000867:Insulin-like growth factor-binding protein, IGFBP	6	3490, 3491, 203100, 5654, 8840, 11082	0.0483995	5	3490, 203100, 5654, 8840, 11082	0.262237	1.49573		16908305	3580	CXCR2P1	0.005	0.0525	9.3E-05	0.004	2.6023	2.25514	3.95538	3.42772	no	YES
GOTERM_MF_FAT	GO:0004175~endopeptidase activity	27	11174, 8038, 81792, 1522, 5654, 9509, 101, 4323, 2191, 5698, 5328, 4312, 203100, 4318, 4316, 838, 5054, 140766, 1514, 717, 1513, 8728, 27299, 715, 3426, 4321, 4320	0.0492415	27	1075, 11174, 81792, 8038, 1522, 1803, 5654, 9509, 101, 1508, 4323, 2191, 5698, 5328, 4312, 203100, 4318, 4316, 838, 140766, 1514, 717, 1513, 8728, 27299, 3426, 4321	0.155737	1.24645		16698684	3586	IL10	0.0021	0.0117	0.0003	0.0027	1.45519	1.46165	1.57536	1.58235	no	YES
KEGG_PATHWAY	hsa03440:Homologous recombination	5	8438, 675, 146956, 10714, 641	0.0498398	6	8438, 675, 5424, 146956, 5888, 641	0.0160119	1.0387		16870309	3594	IL12RB1	0.0049	0.0004	0.0004	4.4E-05	1.63307	2.15456	1.88126	2.48201	YES	YES
										17113448	3598	IL13RA2	0.0095	0.0093	0.0157	0.0137	2.70655	3.45329	2.56713	3.27541	YES	no
										16681288	3604	TNFRSF9	0.002	0.0011	0.0003	0.0002	1.74219	2.07226	1.95856	2.32961	YES	YES
										17068296	3620	IDO1	0.0001	0.0021	4.4E-05	0.0008	3.84279	3.81996	4.38692	4.36085	YES	YES
										17056984	3624	INHBA	4.6E-10	3.3E-11	1.2E-09	6.9E-11	6.24442	11.512	6.12234	11.2869	YES	YES
										16977052	3627	CXCL10	0.0123	0.0014	0.0013	0.0002	2.39246	4.00274	3.15399	5.27684	no	YES
										16883325	3631	INPP4A	6.0E-09	0.0001	1.0E-09	3.1E-05	1.87735	1.64864	1.96806	1.7283	YES	YES
										16892446	3635	INPP5D	8.6E-06	4.2E-06	7.4E-07	5.3E-07	2.19453	2.74833	2.45597	3.07575	YES	YES
										16802960	3671	ISLR	0.0003	0.0029	0.0012	0.0073	2.18484	2.20458	2.03421	2.05258	YES	YES
										16818239	3684	ITGAM	0.0009	0.0023	4.7E-05	0.0002	1.94201	2.12014	2.30018	2.51116	YES	YES
										16818272	3687	ITGAX	3.0E-09	3.4E-08	1.2E-10	2.4E-09	3.95638	4.81953	4.66443	5.68205	YES	YES
										16926460	3689	ITGB2	0.003	0.0003	0.0002	2.4E-05	1.54951	1.94523	1.76791	2.2194	YES	YES
										16870274	3718	JAK3	0.0002	0.0004	2.4E-05	6.6E-05	1.87548	2.10941	2.07662	2.33564	YES	YES
										17050765	3751	KCND2	0.0235	0.0037	0.0056	0.0009	1.70405	2.34551	1.9488	2.68239	no	YES
										17038792	3833	KIFC1	0.0064	1.9E-10	0.0004	5.5E-12	1.45799	3.21405	1.65687	3.65247	no	YES
										17007459	3833	KIFC1	0.0099	1.8E-10	0.0007	6.3E-12	1.42188	3.17438	1.60485	3.58286	no	YES
										16751491	3855	KRT7	0.0002	0.0002	0.003	0.0016	2.90319	3.80374	2.34571	3.07333	YES	YES
										16875478	3903	LAIR1	0.0001	0.0002	3.1E-07	1.8E-06	1.86807	2.1119	2.36206	2.67038	YES	YES
										16865341	3904	LAIR2	0.0001	0.0019	8.1E-05	0.0014	3.20072	3.14936	3.35696	3.30309	YES	YES
										17022754	3910	LAMA4	0.0013	0.0013	0.0014	0.0014	1.66008	1.87696	1.66513	1.88267	YES	YES
										16674805	3915	LAMC1	0.0001	0.0011	1.1E-05	0.0002	1.59283	1.62225	1.72281	1.75463	YES	YES
										17002681	3937	LCP2	0.0002	0.0148	1.8E-06	0.0009	2.10107	1.79078	2.63263	2.24384	no	YES
										16929855	3956	LGALS1	0.0001	0.0002	8.7E-06	2.3E-05	1.71621	1.91452	1.90013	2.1197	YES	YES
										16933760	3976	LIF	3.4E-13	3.7E-08	1.3E-10	1.9E-06	5.1877	4.37336	4.23653	3.5715	YES	YES
										17047045	3984	LIMK1	5.0E-05	1.9E-05	4.5E-07	3.6E-07	1.69216	1.99615	1.97022	2.32416	YES	YES
										16884099	3987	LIMS1	1.9E-05	0.0003	8.8E-06	0.0002	1.64939	1.67	1.69914	1.72037	YES	YES
										16988703	4001	LMNB1	0.033	7.8E-08	0.0059	7.6E-09	1.37163	2.81795	1.51821	3.1191	no	YES
										17075478	4017	LOXL2	4.9E-17	9.6E-06	1.0E-15	4.0E-05	4.93443	2.56471	4.63602	2.40961	YES	YES
										16794719	4053	LTBP2	0.0027	2.1E-05	0.015	0.0001	1.76775	2.7714	1.59511	2.50074	YES	no
										16768406	4060	LUM	3.5E-10	2.9E-05	5.2E-10	3.1E-05	2.84507	2.28822	2.86209	2.30191	YES	YES
										17073259	4061	LY6E	0.0005	3.6E-07	7.2E-05	5.6E-08	1.83766	3.08662	2.02817	3.40662	YES	YES
										16996813	4064	CD180	0.0005	0.0049	1.7E-05	0.0005	2.38367	2.35805	3.00213	2.96986	YES	YES
										17069063	4067	LYN	7.1E-14	9.6E-06	2.3E-15	8.5E-07	2.86564	2.04858	3.15894	2.25826	YES	YES
										16879863	4072	EPCAM	1.8E-35	0.0011	8.6E-33	0.0101	8.71916	1.68129	7.81837	1.50759	YES	no
										17107867	4105	MAGEA6	0.0662	0.0942	0.0016	0.0057	2.76714	3.15403	6.07926	6.92922	no	YES
										17115002	4109	MAGEA10	0.3505	0.2068	0.0046	0.0052	1.21373	1.38446	1.83315	2.09103	no	YES
										16945101	4171	MCM2	0.0008	5.8E-08	0.0001	7.7E-09	1.58504	2.61861	1.7208	2.84291	YES	YES
										17020019	4172	MCM3	0.0011	1.1E-07	0.0004	3.8E-08	1.5331	2.45161	1.60475	2.56619	YES	YES
										17060412	4176	MCM7	0.0006	7.4E-07	0.0013	1.6E-06	1.678	2.5986	1.643	2.54439	YES	YES
										17009373	4224	MEP1A	0.001	0.0089	0.0021	0.0145	6.8883	6.56767	6.18965	5.90154	YES	no
										17051626	4232	MEST	1.3E-11	1.5E-08	2.2E-13	6.2E-10	3.08392	3.11239	3.53369	3.56631	YES	YES
										16682333	4237	MFAP2	1.1E-08	7.2E-06	5.2E-09	3.8E-06	3.46757	3.25471	3.65372	3.42943	YES	YES
										16963428	4241	MFI2	5.1E-06	2.0E-06	1.6E-05	5.0E-06	4.29129	6.61109	4.04664	6.23419	YES	YES
										16934786	4242	MFNG	0.0027	0.0316	0.0002	0.0055	1.56888	1.48727	1.77716	1.68472	no	YES
										16815828	4261	CIITA	0.0088	0.0003	0.001	4.0E-05	1.73956	2.58326	2.04282	3.0336	YES	YES
										17033297	4277	MICB	1.3E-06	1.0E-05	2.4E-07	2.6E-06	2.05224	2.24009	2.19283	2.39355	YES	YES
										17040670	4277	MICB	6.8E-07	4.3E-05	3.9E-07	2.6E-05	1.98693	1.99482	2.04451	2.05262	YES	YES
										17006616	4277	MICB	1.3E-06	8.0E-06	6.3E-07	4.2E-06	1.88176	2.05115	1.94244	2.11729	YES	YES
										17035375	4277	MICB	1.6E-07	0.0001	5.1E-08	5.8E-05	2.02179	1.85555	2.11506	1.94116	YES	YES
										17027751	4277	MICB	1.1E-06	0.0002	4.5E-07	8.2E-05	1.91117	1.83828	1.98282	1.9072	YES	YES
										17038075	4277	MICB	5.8E-06	4.9E-05	5.6E-06	4.4E-05	1.74019	1.84106	1.75937	1.86135	YES	YES
										16977045	4283	CXCL9	0.0014	0.004	3.4E-05	0.0002	3.67713	4.24048	5.68123	6.55161	YES	YES
										16719515	4288	MKI67	0.0013	1.4E-18	0.0002	1.4E-19	1.59083	6.06601	1.74095	6.63844	YES	YES
										16743721	4312	MMP1	4.7E-17	4.1E-05	7.3E-17	3.7E-05	73.0758	10.2991	76.0444	10.7175	YES	YES
										16743735	4314	MMP3	2.4E-06	0.0072	1.1E-06	0.0041	13.4053	5.94248	15.5589	6.89713	YES	YES
										16743647	4316	MMP7	0.0013	3.4E-05	0.0009	2.4E-05	6.01394	18.5046	6.60517	20.3238	YES	YES
										16914395	4318	MMP9	6.4E-08	1.6E-05	3.2E-09	1.7E-06	4.96487	4.72671	6.09002	5.79789	YES	YES
										16928023	4320	MMP11	0.0001	0.0022	0.0005	0.0061	2.62865	2.5488	2.39763	2.32479	YES	YES
										16743751	4321	MMP12	1.2E-05	2.0E-06	3.4E-06	6.3E-07	8.68697	18.8896	10.4879	22.8057	YES	YES
										16782187	4323	MMP14	0.0003	1.5E-05	0.0008	3.9E-05	1.71887	2.25383	1.66267	2.18013	YES	YES
										16672362	4332	MNDA	0.1534	0.0019	0.0089	6.1E-05	1.39575	2.4924	1.87247	3.34368	no	YES
										17115692	4354	MPP1	0.0266	0.0419	0.0023	0.0064	1.47677	1.55762	1.73441	1.82937	no	YES
										16888912	4430	MYO1B	0.0292	7.7E-08	0.0063	1.0E-08	1.37891	2.79933	1.50888	3.06318	no	YES
										17038267	4439	MSH5	3.0E-07	7.9E-07	1.3E-06	2.4E-06	2.15657	2.49798	2.08375	2.41363	YES	YES
										17033478	4439	MSH5	2.7E-07	5.6E-06	3.3E-06	3.3E-05	2.14547	2.28471	2.0062	2.1364	YES	YES
										17040864	4439	MSH5	7.4E-07	6.0E-05	8.1E-06	0.0003	1.89239	1.87856	1.786	1.77296	YES	YES
										17074914	4481	MSR1	4.9E-07	0.0021	4.0E-09	0.0001	2.49085	1.95536	3.0243	2.37413	YES	YES
										16868187	4542	MYO1F	0.001	0.0034	5.6E-05	0.0004	1.90907	2.03776	2.26165	2.41411	YES	YES
										16982264	4543	MTNR1A	2.6E-06	0.0002	3.0E-06	0.0002	5.6324	5.37332	5.73264	5.46895	YES	YES
										17049607	4584	MUC3A	1.8E-16	6.3E-06	1.1E-13	0.0002	39.682	9.69919	26.893	6.57326	YES	YES
										16913957	4605	MYBL2	1.6E-07	5.6E-14	1.8E-08	7.9E-15	2.91365	7.51267	3.24804	8.37488	YES	YES
										16729362	4647	MYO7A	3.8E-11	0.0108	1.6E-12	0.0021	2.85716	1.59392	3.17606	1.77183	no	YES
										16885347	4648	MYO7B	1.5E-07	0.0002	1.5E-06	0.0006	7.38457	5.70614	6.3347	4.8949	YES	YES
										16697095	4688	NCF2	0.0596	5.4E-05	0.003	1.4E-06	1.50072	3.02575	1.92898	3.8892	no	YES
										16929662	4689	NCF4	0.0247	0.0156	0.0038	0.0032	1.55239	1.80136	1.78556	2.07193	no	YES
										16903552	4703	NEB	0.0044	0.0043	0.0001	0.0002	2.47579	3.08324	3.55177	4.42321	YES	YES
										16698984	4751	NEK2	8.5E-05	7.9E-15	2.7E-06	2.1E-16	2.03032	6.69785	2.39106	7.8879	YES	YES
										16708623	4791	NFKB2	3.0E-09	0.0004	1.1E-07	0.0024	2.09965	1.69854	1.94446	1.573	YES	YES
										17019565	4794	NFKBIE	9.0E-15	0.0011	4.0E-12	0.0134	2.89831	1.65049	2.57362	1.46559	YES	no
										17095959	4814	NINJ1	0.0007	0.0005	0.0001	0.0001	1.48186	1.653	1.5725	1.75411	no	YES
										16757347	4940	OAS3	0.0088	0.0061	0.0024	0.002	1.63848	1.89988	1.79601	2.08254	YES	YES
										17089667	4957	ODF2	3.8E-06	8.0E-06	4.3E-07	1.3E-06	1.5432	1.67975	1.62775	1.77178	YES	YES
										16761293	4973	OLR1	9.2E-08	2.3E-06	1.1E-08	4.3E-07	5.21461	5.9907	6.11133	7.02089	YES	YES
										17080486	4982	TNFRSF11B	2.5E-07	0.0003	4.7E-07	0.0004	6.18706	4.62738	6.08698	4.55252	YES	YES
										16728788	5031	P2RY6	0.0015	0.0457	7.7E-05	0.0075	1.60866	1.44166	1.83596	1.64536	no	YES
										17049676	5054	SERPINE1	1.3E-10	0.0003	8.5E-09	0.0021	6.68531	3.54778	5.48603	2.91134	YES	YES
										16915182	5105	PCK1	0.0017	0.0096	0.03	0.07	3.80703	3.90288	2.54118	2.60516	YES	no
										17049408	5118	PCOLCE	0.0009	5.6E-05	0.0003	2.0E-05	1.66713	2.17476	1.76512	2.30259	YES	YES
										16665757	5142	PDE4B	6.8E-05	0.0038	2.9E-05	0.002	2.02938	1.87525	2.13574	1.97353	YES	YES
										17001578	5159	PDGFRB	4.6E-09	2.2E-09	7.5E-09	3.1E-09	3.07494	4.16178	3.07873	4.16691	YES	YES
										16796262	5265	SERPINA1	6.8E-14	0.0021	1.0E-14	0.0006	8.62409	2.71521	9.80432	3.0868	YES	YES
										16706180	5328	PLAU	4.0E-07	2.5E-07	2.7E-05	8.0E-06	3.41018	4.71477	2.76396	3.82134	YES	YES
										16873060	5329	PLAUR	2.2E-23	0.0017	2.5E-19	0.0464	7.40814	1.91418	5.84751	1.51093	YES	no
										16807342	5330	PLCB2	0.0019	0.0006	0.0005	0.0002	1.61197	1.93085	1.73326	2.07614	YES	YES
										16913761	5335	PLCG1	0.0022	0.0005	0.0005	0.0001	1.45161	1.6996	1.54126	1.80457	no	YES
										16880942	5341	PLEK	0.0003	4.2E-05	2.4E-06	5.6E-07	2.58588	3.89143	3.66402	5.51389	YES	YES
										16817017	5347	PLK1	8.2E-05	1.6E-12	2.5E-06	4.2E-14	1.95818	4.97059	2.28824	5.8084	YES	YES
										16659140	5351	PLOD1	4.8E-11	0.0017	4.8E-12	0.0004	2.43722	1.63951	2.61533	1.75932	YES	YES
										17062985	5420	PODXL	1.4E-06	7.5E-06	6.7E-07	3.8E-06	2.141	2.39242	2.22817	2.48982	YES	YES
										16864490	5424	POLD1	0.0215	1.7E-07	0.0003	8.5E-10	1.29255	2.13025	1.5163	2.49902	no	YES
										17059932	5445	PON2	0.002	8.8E-05	0.0087	0.0004	1.8824	2.73032	1.71953	2.49409	YES	YES
										17101923	5475	PPEF1	0.0085	0.0041	0.0047	0.0024	1.57455	1.85261	1.64469	1.93513	YES	YES
										16914352	5476	CTSA	5.2E-11	3.5E-08	6.7E-09	1.1E-06	1.71463	1.72907	1.60884	1.62239	YES	YES
										16685779	5538	PPT1	0.0001	1.6E-08	1.5E-05	2.4E-09	1.48585	2.09425	1.5715	2.21497	no	YES
										16705507	5552	SRGN	2.4E-06	0.002	1.8E-07	0.0004	2.12393	1.81454	2.35271	2.00999	YES	YES
										17009862	5558	PRIM2	4.4E-05	4.8E-06	3.3E-06	5.0E-07	1.50767	1.77692	1.61677	1.9055	YES	YES
										17106031	5631	PRPS1	0.0005	0.0018	1.1E-05	0.0001	1.56441	1.63854	1.78859	1.87335	YES	YES
										16710126	5654	HTRA1	0.0002	9.7E-05	3.1E-05	2.5E-05	2.07175	2.54192	2.27452	2.7907	YES	YES
										17007307	5698	PSMB9	2.7E-05	0.0008	3.7E-05	0.001	1.96148	1.92953	1.96066	1.92873	YES	YES
										17028360	5698	PSMB9	2.3E-05	0.0007	1.3E-05	0.0005	1.87949	1.85259	1.93973	1.91198	YES	YES
										16833934	5709	PSMD3	0.0049	0.0021	0.0008	0.0004	1.53885	1.79996	1.69215	1.97928	YES	YES
										17063734	5726	TAS2R38	0.0001	0.0039	8.5E-05	0.0033	3.2807	2.9404	3.39684	3.0445	YES	YES
										16873562	5739	PTGIR	1.1E-07	0.0047	4.9E-09	0.0008	1.89106	1.49839	2.06048	1.63263	no	YES
										16697370	5743	PTGS2	0.0024	4.3E-05	0.012	0.0002	2.57508	4.96708	2.20769	4.25843	YES	no
										16747623	5777	PTPN6	8.7E-06	9.3E-05	2.3E-06	3.3E-05	1.5811	1.64036	1.64455	1.70619	YES	YES
										16697995	5778	PTPN7	0.0837	0.1631	0.0007	0.0059	1.38264	1.38184	1.9228	1.92169	no	YES
										16942270	5793	PTPRG	5.4E-12	2.9E-06	6.2E-12	2.5E-06	2.14251	1.83912	2.16568	1.85902	YES	YES
										16748711	5800	PTPRO	0.015	0.0009	0.0005	3.4E-05	1.3533	1.68041	1.55985	1.93688	no	YES
										16799637	5888	RAD51	0.0043	2.7E-11	0.0011	5.5E-12	1.56739	4.05191	1.68866	4.36541	YES	YES
										16960922	5918	RARRES1	5.7E-08	6.2E-08	3.6E-08	4.0E-08	6.02608	9.21845	6.4161	9.81509	YES	YES
										16986777	5924	RASGRF2	0.0002	0.0026	4.2E-05	0.0009	1.8119	1.7981	1.94196	1.92717	YES	YES
										16716659	5950	RBP4	2.4E-07	0.0174	9.0E-08	0.0095	12.0477	3.91331	13.9001	4.515	no	YES
										16723246	5954	RCN1	9.3E-10	0.0028	6.9E-09	0.0062	2.04284	1.50573	1.97895	1.45864	YES	no
										17115375	5973	RENBP	5.9E-06	0.0008	1.1E-07	4.9E-05	2.222	2.06023	2.62858	2.43721	YES	YES
										16773946	5983	RFC3	0.0148	8.7E-08	0.0006	1.6E-09	1.48597	3.09026	1.77655	3.69455	no	YES
										16693057	5993	RFX5	3.3E-05	2.5E-07	0.0001	9.4E-07	1.56625	2.0222	1.51975	1.96217	YES	YES
										16675301	5996	RGS1	1.3E-05	3.6E-06	2.4E-05	6.1E-06	2.59457	3.52655	2.55001	3.46598	YES	YES
										16697018	6004	RGS16	0.0005	0.0013	0.0008	0.0017	2.12197	2.36771	2.09659	2.3394	YES	YES
										16781610	6036	RNASE2	4.9E-06	5.6E-05	2.9E-05	0.0002	2.98858	3.27592	2.7565	3.02153	YES	YES
										17043177	6077	SNORD13P2	1.0E-07	0.0004	6.8E-06	0.004	1.9258	1.69553	1.74196	1.53367	YES	YES
										16722562	6288	SAA1	0.0012	0.0005	0.001	0.0004	3.53239	5.44624	3.71996	5.73544	YES	YES
										16736453	6289	SAA2	0.0009	0.0006	0.0003	0.0003	5.48831	8.764	6.58023	10.5076	YES	YES
										16833411	6362	CCL18	0.0034	0.0071	9.2E-06	8.1E-05	1.76136	1.90346	2.44036	2.63723	YES	YES
										16891774	6364	CCL20	4.4E-05	0.0002	0.0001	0.0003	4.86998	6.04709	4.52863	5.62324	YES	YES
										16977058	6373	CXCL11	1.0E-04	0.0027	1.1E-05	0.0006	3.55318	3.31338	4.34817	4.05472	YES	YES
										16696237	6402	SELL	0.058	0.0125	0.0061	0.0015	1.58551	2.13212	1.98163	2.66481	no	YES
										16769770	6404	SELPLG	0.0001	0.0003	1.6E-05	6.4E-05	1.90641	2.10803	2.10422	2.32677	YES	YES
										17056791	6424	SFRP4	0.0004	0.0004	0.001	0.001	4.76146	6.67747	4.31923	6.05729	YES	YES
										16949403	6480	ST6GAL1	1.8E-05	0.0234	3.9E-07	0.0027	2.59423	1.83939	3.20482	2.27232	no	YES
										16827793	6483	ST3GAL2	4.4E-09	2.3E-08	6.7E-09	2.9E-08	2.49532	2.92505	2.50397	2.93519	YES	YES
										16686796	6491	STIL	3.6E-07	4.7E-17	5.1E-08	8.1E-18	2.22525	6.00705	2.40583	6.49451	YES	YES
										17081373	6503	SLA	0.0037	0.0048	0.0004	0.0008	1.77402	1.99272	2.05538	2.30876	YES	YES
										16695422	6504	SLAMF1	0.0351	0.0197	0.005	0.0037	1.55818	1.84076	1.83056	2.16254	no	YES
										16760868	6515	SLC2A3	0.0001	0.0005	0.001	0.0022	2.91796	3.34292	2.54481	2.91544	YES	YES
										16890837	6556	SLC11A1	3.7E-06	0.0003	5.1E-07	7.3E-05	3.29447	3.10439	3.76979	3.55228	YES	YES
										16884523	6574	SLC20A1	3.7E-12	0.0015	1.1E-08	0.0423	2.62048	1.65983	2.18137	1.38169	YES	no
										17102041	6611	SMS	6.6E-07	0.0015	3.4E-08	0.0002	1.87366	1.6204	2.04967	1.77263	YES	YES
										16916802	6614	SIGLEC1	0.0125	0.0334	0.0002	0.0018	1.67254	1.71916	2.19237	2.25346	no	YES
										16914791	6615	SNAI1	5.3E-05	6.1E-05	5.3E-05	5.8E-05	1.83522	2.10949	1.85541	2.13269	YES	YES
										17099923	6621	SNAPC4	3.5E-05	5.3E-10	4.7E-06	7.4E-11	1.455	2.07177	1.52972	2.17816	no	YES
										16676265	6635	SNRPE	0.0025	0.0121	5.7E-05	0.0008	1.3528	1.36243	1.51423	1.525	no	YES
										17025267	6648	SOD2	0.0025	7.5E-06	0.001	3.0E-06	1.60092	2.42035	1.68686	2.55028	YES	YES
										17001927	6678	SPARC	1.4E-09	3.2E-07	1.3E-09	2.6E-07	2.45423	2.51123	2.49888	2.55691	YES	YES
										16738007	6688	SPI1	0.0337	0.0377	0.0025	0.0049	1.40008	1.50432	1.63439	1.75608	no	YES
										16968680	6696	SPP1	1.2E-07	4.3E-07	5.9E-07	1.4E-06	10.0114	15.139	9.02123	13.6417	YES	YES
										16906534	6772	STAT1	2.2E-06	0.0039	9.5E-09	0.0001	2.09232	1.72092	2.53388	2.0841	YES	YES
										16766093	6773	STAT2	4.3E-05	0.0189	7.3E-06	0.0065	1.74765	1.47537	1.87168	1.58008	no	YES
										16834273	6776	STAT5A	5.3E-05	2.5E-05	2.0E-05	1.1E-05	1.64145	1.90194	1.70489	1.97546	YES	YES
										16914147	6789	STK4	9.8E-10	3.9E-05	3.0E-09	6.5E-05	1.80288	1.60398	1.78526	1.58831	YES	YES
										16920548	6790	AURKA	1.2E-06	7.9E-05	3.8E-07	3.1E-05	2.51884	2.50491	2.68886	2.67399	YES	YES
										17089371	6812	STXBP1	0.094	0.0746	0.0059	0.0078	1.46987	1.66384	1.91683	2.16979	no	YES
										16754536	6857	SYT1	0.0065	0.0104	0.0013	0.0029	1.8774	2.08422	2.145	2.3813	no	YES
										17060448	6878	TAF6	0.0001	0.0003	0.0023	0.0025	1.66144	1.81894	1.5065	1.64931	YES	YES
										17027144	6890	TAP1	1.4E-05	0.0019	1.7E-05	0.0019	1.9979	1.83049	2.01082	1.84233	YES	YES
										16691576	6913	TBX15	0.0004	0.0068	1.9E-05	0.0008	2.20519	2.11032	2.689	2.57332	YES	YES
										17052252	6916	TBXAS1	7.2E-05	0.05	2.9E-06	0.009	1.85419	1.44675	2.11443	1.6498	no	YES
										16866724	6929	TCF3	4.7E-06	0.0001	2.2E-06	7.2E-05	1.57492	1.59004	1.61494	1.63044	YES	YES
										16971758	6999	TDO2	0.0007	1.3E-05	0.0002	3.0E-06	2.82147	5.40661	3.28608	6.29691	YES	YES
										16746906	7004	TEAD4	2.0E-05	1.7E-10	4.2E-06	3.8E-11	1.7104	2.83555	1.808	2.99736	YES	YES
										16963241	7037	TFRC	6.6E-05	0.0012	6.9E-05	0.0011	1.73654	1.73573	1.75027	1.74945	YES	YES
										16677556	7042	TGFB2	2.6E-05	0.0004	2.3E-05	0.0003	3.03425	3.14197	3.11608	3.2267	YES	YES
										16989496	7045	TGFBI	6.7E-09	2.0E-05	1.9E-08	3.6E-05	3.14663	2.75389	3.08306	2.69825	YES	YES
										16919158	7052	TGM2	2.6E-07	1.7E-07	3.0E-08	2.7E-08	3.0786	4.13643	3.45968	4.64845	YES	YES
										17025844	7058	THBS2	0.0072	1.5E-07	0.0064	1.4E-07	2.56303	10.7768	2.64147	11.1067	YES	YES
										16745366	7070	THY1	1.4E-05	0.0002	1.7E-05	0.0002	1.91852	2.01075	1.92932	2.02207	YES	YES
										17103185	7076	TIMP1	7.8E-16	2.3E-09	6.6E-16	1.5E-09	4.0353	3.34886	4.15384	3.44724	YES	YES
										16849379	7083	TK1	0.0109	9.5E-09	0.0021	1.2E-09	1.52679	3.47903	1.68851	3.84753	no	YES
										16971631	7097	TLR2	5.2E-06	0.0001	2.2E-08	1.9E-06	2.70042	2.81194	3.55231	3.699	YES	YES
										16679003	7107	GPR137B	0.0004	0.0079	0.0002	0.0045	1.55403	1.50241	1.60759	1.55419	YES	YES
										17012946	7128	TNFAIP3	1.1E-06	0.0022	4.4E-06	0.0043	2.27106	1.86358	2.18838	1.79573	YES	YES
										16886491	7130	TNFAIP6	0.0002	0.0146	4.7E-05	0.0063	3.37271	2.6218	3.83611	2.98203	no	YES
										16659238	7133	TNFRSF1B	2.7E-13	0.0231	1.2E-14	0.0052	2.99567	1.46804	3.29804	1.61622	no	YES
										16844312	7153	TOP2A	0.0002	2.1E-15	9.4E-06	8.4E-17	2.00747	7.57531	2.33717	8.81945	YES	YES
										16983286	7204	TRIO	3.3E-06	1.2E-05	5.7E-05	0.0001	1.73444	1.8958	1.61549	1.76578	YES	YES
										16923586	7226	TRPM2	2.0E-06	0.0039	6.3E-08	0.0005	1.90231	1.60056	2.12531	1.78819	YES	YES
										16871546	7305	TYROBP	3.0E-05	0.0001	3.3E-06	1.9E-05	2.20699	2.47804	2.47086	2.77432	YES	YES
										17099617	7410	VAV2	4.0E-15	1.1E-10	1.4E-12	6.6E-09	2.9311	2.86462	2.6206	2.56116	YES	YES
										16667702	7412	VCAM1	1.4E-06	0.0002	1.6E-07	4.5E-05	2.86133	2.66766	3.22361	3.00543	YES	YES
										16890891	7429	VIL1	3.1E-12	1.9E-06	8.2E-12	2.9E-06	24.8631	13.2435	24.3479	12.9691	YES	YES
										17103396	7454	WAS	0.016	0.0076	0.0015	0.001	1.53754	1.80935	1.79083	2.10742	no	YES
										17062127	7472	WNT2	3.8E-05	0.0004	4.4E-05	0.0004	3.36317	3.58142	3.39965	3.62027	YES	YES
										16684310	7805	LAPTM5	8.9E-06	5.7E-08	2.1E-07	1.9E-09	1.98895	2.89468	2.29336	3.33771	YES	YES
										16893846	7837	PXDN	1.6E-12	0.0022	2.7E-11	0.0065	3.92252	1.96672	3.65863	1.83441	YES	YES
										16998532	7903	ST8SIA4	0.0083	0.0014	0.0009	0.0002	1.67402	2.18058	1.93873	2.52539	YES	YES
										17019728	7941	PLA2G7	8.5E-28	4.3E-13	6.9E-30	5.0E-15	16.5765	7.39905	20.7723	9.27188	YES	YES
										16719417	8038	ADAM12	0.0007	0.0004	4.7E-05	4.4E-05	2.42848	3.1592	3.00647	3.91112	YES	YES
										16713487	8187	ZNF239	5.4E-07	0.0199	5.7E-08	0.0059	2.43009	1.63595	2.68473	1.80738	no	YES
										16881353	8291	DYSF	0.046	6.5E-05	0.0023	1.8E-06	1.40552	2.3762	1.70888	2.88906	no	YES
										16670377	8294	HIST1H4I	0.0061	4.3E-08	8.1E-06	2.5E-11	1.45966	2.66421	1.90007	3.46806	no	YES
										16670383	8337	HIST2H2AA3	0.0415	9.4E-09	0.0003	1.4E-11	1.2511	2.28979	1.50429	2.75318	no	YES
										17005871	8341	HIST1H2BN	0.0003	0.0083	3.0E-05	0.0016	1.95893	1.83658	2.23597	2.09632	YES	YES
										17005603	8346	HIST1H2BI	0.0236	6.3E-06	0.0004	4.8E-08	1.56197	3.11686	2.06507	4.12076	no	YES
										17005880	8348	HIST1H2BO	0.0164	2.1E-07	0.0052	5.0E-08	1.43292	2.73391	1.53459	2.9279	no	YES
										16664243	8438	RAD54L	0.0047	7.9E-14	0.0003	2.0E-15	1.59949	5.43904	1.86718	6.34932	YES	YES
										16676633	8444	DYRK3	8.4E-06	0.0037	6.7E-05	0.0115	1.82371	1.60695	1.72112	1.51656	YES	no
										16787208	8477	GPR65	0.0031	0.0136	0.0003	0.0026	1.85739	1.88969	2.16741	2.20511	no	YES
										16658312	8514	KCNAB2	1.2E-06	0.0005	3.1E-09	8.8E-06	2.00448	1.82878	2.41812	2.20617	YES	YES
										16720085	8519	IFITM1	0.0005	1.5E-06	0.0014	4.4E-06	1.625	2.34291	1.5712	2.26533	YES	YES
										16679349	8564	KMO	1.8E-06	0.0132	1.1E-08	0.0008	3.36625	2.13097	4.51456	2.85789	no	YES
										17087588	8577	TMEFF1	4.3E-05	0.0029	2.1E-06	0.0004	1.64256	1.55364	1.80692	1.70911	YES	YES
										16774384	8600	TNFSF11	4.7E-05	0.0064	0.0044	0.0851	1.94417	1.71992	1.59391	1.41006	YES	no
										16846195	8631	SKAP1	4.8E-05	0.0001	2.5E-05	6.5E-05	2.19566	2.51665	2.29789	2.63383	YES	YES
										16823866	8651	SOCS1	0.0048	0.1003	1.8E-05	0.0036	1.72184	1.47549	2.36286	2.02479	no	YES
										17002194	8728	ADAM19	0.0028	0.0021	0.0006	0.0006	1.64622	1.88685	1.79538	2.05782	YES	YES
										17070634	8767	RIPK2	1.9E-07	2.9E-05	8.9E-07	7.6E-05	1.97712	1.94611	1.91709	1.88701	YES	YES
										16874911	8778	SIGLEC5	0.0258	0.0007	0.0032	8.2E-05	1.43917	2.00079	1.63895	2.27852	no	YES
										17075448	8793	TNFRSF10D	5.4E-11	0.005	3.7E-09	0.0258	3.43734	1.84315	3.03852	1.62929	YES	no
										17075426	8795	TNFRSF10B	6.1E-09	0.0006	2.0E-06	0.0118	2.40948	1.85299	2.04385	1.57181	YES	no
										16767991	8825	LIN7A	0.1697	0.0196	0.0062	0.0006	1.238	1.57343	1.54977	1.96968	no	YES
										16713187	8829	NRP1	0.0016	0.0087	0.0008	0.005	1.59878	1.61915	1.66542	1.68664	YES	YES
										16695406	8832	CD84	0.0004	0.0017	2.6E-06	3.7E-05	2.08143	2.23513	2.76014	2.96396	YES	YES
										17011755	8838	WISP3	0.0002	0.0146	4.8E-05	0.0055	3.60729	2.81107	4.22151	3.28972	no	YES
										17072920	8840	WISP1	1.9E-08	2.7E-05	9.2E-09	1.4E-05	4.84079	4.13982	5.17804	4.42823	YES	YES
										16779157	8847	DLEU2	0.0019	0.0009	0.0004	0.0002	1.50317	1.71473	1.60988	1.83647	YES	YES
										16895673	8884	SLC5A6	0.0046	0.0004	0.0018	0.0002	1.46561	1.81644	1.53645	1.90424	no	YES
										16766137	8914	TIMELESS	0.0115	1.4E-06	0.0026	2.4E-07	1.51413	2.76072	1.65842	3.0238	no	YES
										16698543	8934	RAB7L1	1.9E-06	0.0176	9.7E-08	0.0034	2.02358	1.52414	2.25313	1.69704	no	YES
										17060857	8985	PLOD3	5.3E-23	2.2E-05	1.5E-23	6.6E-06	5.04715	2.07707	5.35012	2.20175	YES	YES
										16694764	9047	SH2D2A	2.1E-06	0.0024	2.6E-06	0.0024	1.82985	1.59585	1.83879	1.60365	YES	YES
										16813342	9055	PRC1	0.0078	8.9E-15	0.0011	6.8E-16	1.50562	5.18652	1.67392	5.76629	YES	YES
										16790493	9056	SLC7A7	1.3E-14	1.2E-07	2.5E-16	5.9E-09	3.58665	2.77553	4.07775	3.15556	YES	YES
										16690704	9122	SLC16A4	0.0003	0.0008	9.2E-06	5.9E-05	2.63596	3.01098	3.38576	3.86746	YES	YES
										16839019	9123	SLC16A3	0.0001	0.0017	0.0002	0.0024	2.03819	2.02216	2.00917	1.99336	YES	YES
										16801557	9133	CCNB2	0.0093	3.3E-14	0.0022	5.3E-15	1.5773	6.20134	1.72967	6.80038	YES	YES
										16679411	9156	EXO1	0.0331	7.3E-14	0.0009	3.7E-16	1.40666	5.19413	1.72981	6.38737	no	YES
										17063267	9162	DGKI	1.4E-05	0.003	1.5E-05	0.0029	1.87161	1.68063	1.88795	1.6953	YES	YES
										16840902	9212	AURKB	0.0146	9.2E-09	0.0007	2.0E-10	1.51481	3.58925	1.80326	4.27272	no	YES
										16815355	9235	IL32	3.8E-14	3.8E-08	4.7E-14	3.4E-08	3.78804	3.11717	3.8544	3.17177	YES	YES
										16801604	9245	GCNT3	0.0002	0.0095	0.0029	0.0456	3.4699	2.89404	2.73401	2.28028	YES	no
										17074474	9258	MFHAS1	4.9E-10	0.0173	6.8E-11	0.0061	2.60592	1.5305	2.80151	1.64538	no	YES
										17005001	9308	CD83	0.0082	2.5E-06	0.0088	2.9E-06	1.54589	2.69865	1.55147	2.7084	YES	YES
										16982635	9319	TRIP13	0.0005	1.4E-09	1.6E-05	3.2E-11	1.70538	3.38015	1.98866	3.94163	YES	YES
										16760792	9332	CD163	0.0002	0.0676	2.1E-07	0.0016	2.43795	1.70308	3.66961	2.56348	no	YES
										16776160	9358	ITGBL1	0.0069	0.0221	0.0021	0.0091	2.58345	2.70133	3.01416	3.1517	no	YES
										16852296	9388	LIPG	6.2E-12	9.8E-09	1.4E-10	8.1E-08	7.58736	7.66198	6.69402	6.75986	YES	YES
										17082782	9401	RECQL4	0.0084	2.4E-06	0.0012	2.7E-07	1.5728	2.81588	1.76818	3.16567	YES	YES
										16661497	9473	THEMIS2	5.9E-08	0.0006	1.5E-07	0.0009	2.86706	2.22749	2.81177	2.18454	YES	YES
										16852557	9480	ONECUT2	5.0E-05	0.0044	0.0009	0.0241	3.08801	2.62521	2.53765	2.15733	YES	no
										16802519	9493	KIF23	0.0099	7.8E-11	0.0007	2.3E-12	1.55189	4.37494	1.81503	5.11673	YES	YES
										16785361	9495	AKAP5	0.0087	0.0065	0.0024	0.0022	1.43171	1.58738	1.53	1.69636	no	YES
										17003640	9509	ADAMTS2	4.3E-07	0.0002	3.9E-08	3.6E-05	3.98496	3.43171	4.6817	4.03172	YES	YES
										16823928	9516	LITAF	1.6E-08	0.0192	4.7E-10	0.0031	1.92361	1.37644	2.10615	1.50706	no	YES
										16833426	9560	CCL4L1	0.001	0.0056	0.0002	0.0014	2.29398	2.37733	2.65805	2.75463	YES	YES
										17075529	9583	ENTPD4	7.5E-10	6.0E-05	1.4E-10	1.7E-05	4.02459	2.94027	4.43019	3.23659	YES	YES
										17044414	9603	NFE2L3	1.3E-11	0.0144	5.6E-12	0.0081	3.3399	1.64868	3.50536	1.73035	no	YES
										16741267	9633	MTL5	0.0064	0.002	0.0084	0.0026	1.60943	1.95418	1.59618	1.93809	YES	YES
										16657594	9636	ISG15	1.8E-07	0.0012	1.1E-08	0.0002	2.86968	2.19162	3.28362	2.50776	YES	YES
										17039133	9656	MDC1	1.2E-06	9.5E-05	4.7E-08	8.9E-06	1.68978	1.67219	1.83613	1.81701	YES	YES
										17028857	9656	MDC1	2.9E-06	0.0002	9.5E-08	1.8E-05	1.64055	1.61258	1.78987	1.75936	YES	YES
										17026706	9656	MDC1	5.1E-06	0.0004	1.9E-07	3.7E-05	1.6286	1.58933	1.77563	1.73281	YES	YES
										17034090	9656	MDC1	2.7E-06	0.0004	9.0E-08	4.0E-05	1.64517	1.57491	1.79466	1.71802	YES	YES
										17041700	9656	MDC1	8.2E-06	0.0005	3.1E-07	4.7E-05	1.6063	1.57253	1.75152	1.71469	YES	YES
										17016966	9656	MDC1	1.4E-05	0.0006	7.0E-07	7.7E-05	1.60177	1.57135	1.73923	1.70619	YES	YES
										16966971	9662	CEP135	0.0003	2.5E-12	1.8E-05	1.1E-13	1.40304	2.40367	1.51344	2.5928	no	YES
										16684331	9672	SDC3	8.2E-08	0.0036	3.0E-10	0.0001	1.85778	1.49191	2.13131	1.71158	no	YES
										17061881	9732	DOCK4	0.0069	5.6E-07	0.0001	5.2E-09	1.52726	2.74068	1.87253	3.36026	YES	YES
										16758336	9735	KNTC1	0.0001	2.6E-14	6.8E-06	1.2E-15	1.58382	3.43068	1.73954	3.76797	YES	YES
										16747731	9746	CLSTN3	7.6E-09	1.1E-05	2.7E-10	9.1E-07	2.26837	2.12419	2.51732	2.35732	YES	YES
										16737783	9793	CKAP5	0.0003	0.0002	4.8E-06	6.2E-06	1.46745	1.63416	1.64054	1.82693	no	YES
										17056291	9805	SCRN1	0.0027	0.0036	9.2E-05	0.0002	1.86921	2.12234	2.31548	2.62904	YES	YES
										16798919	9824	ARHGAP11A	0.013	2.3E-14	0.0013	1.0E-15	1.49977	5.55906	1.71399	6.35308	no	YES
										17104283	9843	HEPH	7.4E-08	2.5E-05	2.8E-05	0.0012	5.26729	4.85471	3.62044	3.33685	YES	YES
										16981426	9848	MFAP3L	0.0094	0.0624	9.4E-05	0.003	1.70671	1.60429	2.29639	2.15859	no	YES
										16701185	9859	CEP170	0.0059	1.7E-05	0.0005	1.2E-06	1.42737	2.02531	1.59122	2.2578	no	YES
										16769569	9891	NUAK1	0.0052	0.0009	0.0016	0.0003	1.6539	2.10225	1.78457	2.26834	YES	YES
										16747287	9918	NCAPD2	0.0255	2.5E-05	0.0005	2.9E-07	1.34704	2.04305	1.61335	2.44697	no	YES
										16699009	9926	LPGAT1	6.0E-09	2.3E-09	5.5E-10	3.0E-10	1.96375	2.37178	2.0946	2.52982	YES	YES
										16697695	9928	KIF14	1.3E-05	6.8E-17	2.0E-07	1.1E-18	2.1483	7.47882	2.56305	8.9227	YES	YES
										17097643	9966	TNFSF15	5.2E-05	0.0011	1.4E-05	0.0004	2.13405	2.12075	2.29927	2.28494	YES	YES
										16742106	10008	KCNE3	7.5E-11	0.0019	6.3E-09	0.0126	7.79942	3.12551	6.25439	2.50636	YES	no
										16884335	10018	BCL2L11	0.0001	0.0027	3.5E-05	0.001	1.73069	1.69599	1.83472	1.79794	YES	YES
										16757098	10019	SH2B3	1.6E-10	0.0004	3.9E-11	0.0002	2.03798	1.58387	2.1229	1.64987	YES	YES
										16750761	10024	TROAP	0.0005	1.5E-06	1.3E-05	4.7E-08	1.81135	2.81478	2.14555	3.33411	YES	YES
										16845736	10052	GJC1	0.012	0.022	0.0003	0.0014	1.48756	1.56553	1.80027	1.89463	no	YES
										16728560	10068	IL18BP	2.3E-06	0.0004	9.6E-08	4.0E-05	1.79247	1.70776	1.96972	1.87664	YES	YES
										17048879	10095	ARPC1B	5.5E-13	7.2E-08	7.1E-11	1.6E-06	3.20016	2.79701	2.8554	2.49568	YES	YES
										17036227	10107	TRIM10	2.1E-06	0.0002	0.0004	0.0062	1.77118	1.72874	1.53114	1.49445	YES	no
										17016820	10107	TRIM10	2.8E-07	2.0E-06	7.5E-05	0.0001	1.86375	2.03219	1.61307	1.75885	YES	YES
										17041571	10107	TRIM10	3.1E-07	4.5E-05	6.4E-05	0.0016	1.86234	1.82864	1.62344	1.59407	YES	YES
										17026611	10107	TRIM10	6.2E-07	1.6E-05	0.0001	0.0008	1.82617	1.89321	1.5844	1.64256	YES	YES
										16755173	10154	PLXNC1	1.6E-05	7.9E-06	5.8E-07	5.0E-07	2.46629	3.19594	2.93554	3.80401	YES	YES
										16771894	10198	MPHOSPH9	0.0006	4.6E-06	3.0E-05	2.9E-07	1.4506	1.86407	1.58804	2.0407	no	YES
										17036388	10211	FLOT1	2.1E-08	7.6E-05	3.4E-06	0.0016	1.62087	1.50703	1.49121	1.38649	YES	no
										16752217	10220	GDF11	0.005	0.0016	0.0014	0.0005	1.49328	1.75097	1.59506	1.87032	no	YES
										16780271	10257	ABCC4	0.0001	0.0147	4.0E-05	0.0064	1.76208	1.55717	1.86895	1.65161	no	YES
										16824907	10261	IGSF6	8.1E-05	3.1E-06	1.7E-06	9.7E-08	2.37819	3.62547	2.96497	4.51998	YES	YES
										16856232	10272	FSTL3	1.1E-05	0.0014	6.2E-05	0.004	2.60088	2.32229	2.41017	2.152	YES	YES
										16875414	10288	LILRB2	0.0145	0.0199	0.002	0.0042	1.51017	1.62637	1.70486	1.83604	no	YES
										16774858	10301	DLEU1	7.7E-08	0.0003	1.5E-06	0.0014	2.45716	2.08497	2.24625	1.90601	YES	YES
										17005632	10385	BTN2A2	0.0026	0.0004	0.0031	0.0005	1.56967	1.93009	1.56837	1.9285	YES	YES
										16850517	10403	NDC80	0.0013	1.6E-13	7.9E-05	6.1E-15	1.80848	6.2985	2.11039	7.34999	YES	YES
										16914264	10406	WFDC2	1.9E-05	0.0103	3.3E-06	0.0034	4.09935	2.79255	4.82124	3.28431	no	YES
										16733851	10410	IFITM3	3.1E-07	7.6E-08	1.0E-07	2.9E-08	1.59195	1.83936	1.63873	1.89342	YES	YES
										16973498	10417	SPON2	9.4E-06	0.0002	8.9E-06	0.0001	1.77642	1.82837	1.79732	1.84988	YES	YES
										16726825	10435	CDC42EP2	0.0017	0.0035	0.0673	0.0616	1.50027	1.59608	1.26882	1.34985	YES	no
										16859763	10437	IFI30	1.4E-18	3.2E-06	3.8E-20	2.3E-07	3.89741	2.21853	4.33962	2.47025	YES	YES
										16855184	10449	ACAA2	0.0042	0.0003	0.0408	0.0026	1.65406	2.23895	1.43785	1.9463	YES	no
										16681749	10459	MAD2L2	0.0009	0.0706	1.7E-07	0.0005	1.399	1.25128	1.74708	1.56261	no	YES
										16964000	10460	TACC3	0.0005	1.6E-06	0.0002	5.8E-07	1.67218	2.45099	1.76178	2.58232	YES	YES
										16846306	10481	HOXB13	0.0004	0.0002	3.1E-05	2.1E-05	2.45853	3.2571	2.93588	3.88949	YES	YES
										16881818	10505	SEMA4F	0.0041	0.002	0.0002	0.0002	1.37562	1.53376	1.52819	1.70387	no	YES
										16858714	10535	RNASEH2A	0.0414	2.9E-06	0.0032	1.0E-07	1.33116	2.32245	1.52937	2.66826	no	YES
										17016692	10537	UBD	4.4E-11	1.3E-10	6.8E-11	1.6E-10	15.8999	28.0284	16.1549	28.4779	YES	YES
										17031373	10537	UBD	4.3E-11	6.7E-08	3.8E-11	5.2E-08	7.12923	6.94874	7.4239	7.23595	YES	YES
										16786616	10538	BATF	1.8E-07	0.0142	2.1E-10	0.0004	2.14204	1.52998	2.63341	1.88095	no	YES
										16913065	10544	PROCR	5.4E-06	0.0004	2.2E-06	0.0002	2.51021	2.38648	2.65704	2.52607	YES	YES
										17100087	10555	AGPAT2	0.0042	0.0026	0.074	0.0312	1.59843	1.84755	1.34324	1.55259	YES	no
										16775083	10562	OLFM4	6.8E-09	7.9E-05	4.5E-07	0.0009	58.1322	27.429	34.4885	16.273	YES	YES
										16968098	10563	CXCL13	0.0162	0.0065	0.004	0.0019	2.89875	4.47839	3.67703	5.68079	no	YES
										17049779	10603	SH2B2	0.0003	0.001	9.7E-06	7.2E-05	1.55829	1.64593	1.74903	1.84739	YES	YES
										16844894	10609	LEPREL4	6.3E-09	0.0101	1.4E-09	0.0041	3.00068	1.77234	3.23363	1.90993	no	YES
										16842673	10615	SPAG5	3.2E-06	2.6E-14	5.3E-07	4.7E-15	2.43357	6.98555	2.66861	7.66024	YES	YES
										16659459	10630	PDPN	0.001	0.0028	0.0025	0.0053	1.80184	1.93635	1.73214	1.86144	YES	YES
										16747014	10635	RAD51AP1	0.0009	2.8E-12	6.3E-05	1.4E-13	1.65218	4.08979	1.85852	4.60056	YES	YES
										17055828	10643	IGF2BP3	0.0231	1.0E-05	0.0094	3.4E-06	2.3673	8.48646	2.73483	9.80399	no	YES
										16776339	10673	TNFSF13B	0.0204	6.6E-06	0.0012	2.3E-07	1.461	2.5619	1.7254	3.02553	no	YES
										16809377	10681	GNB5	0.0003	0.0008	0.0004	0.001	1.57388	1.68115	1.56044	1.66678	YES	YES
										16728994	10714	POLD3	0.0003	0.0009	0.0021	0.0039	1.61483	1.72135	1.50831	1.6078	YES	YES
										16965983	10744	PTTG2	0.0043	0.003	0.0002	0.0002	1.51009	1.70229	1.73783	1.95902	YES	YES
										16694689	10763	NES	0.0029	0.0062	0.0002	0.0008	1.57041	1.67121	1.77817	1.89232	YES	YES
										17099947	10807	SDCCAG3	1.8E-05	1.9E-06	3.0E-06	3.8E-07	1.59958	1.92196	1.68959	2.0301	YES	YES
										16865398	10859	LILRB1	0.0007	0.0005	1.5E-06	3.5E-06	2.17936	2.69672	3.14758	3.89478	YES	YES
										16848593	10871	CD300C	0.0065	0.0004	0.0006	4.3E-05	1.46181	1.85501	1.63398	2.07349	no	YES
										16692667	10903	MTMR11	4.1E-07	0.0017	0.0005	0.0712	3.60379	2.59961	2.39878	1.73037	YES	no
										17047965	10926	DBF4	0.0143	0.0009	0.0007	4.9E-05	1.34379	1.65142	1.52359	1.87238	no	YES
										17068435	10947	AP3M2	0.0001	2.7E-05	0.0008	0.0001	1.66377	1.99831	1.56373	1.87816	YES	YES
										16919508	10953	TOMM34	0.0004	0.0007	0.0029	0.0031	1.59502	1.74382	1.48641	1.62508	YES	no
										16770590	10993	SDS	4.2E-11	6.2E-08	2.3E-09	9.6E-07	4.34284	4.27162	3.78805	3.72593	YES	YES
										16663958	11004	KIF2C	1.0E-04	2.6E-13	1.3E-06	2.7E-15	1.93531	5.27489	2.33746	6.37098	YES	YES
										16865424	11006	LILRB4	7.1E-05	0.0004	2.3E-06	3.0E-05	2.07146	2.21833	2.44386	2.61713	YES	YES
										16676682	11009	IL24	0.0023	0.0171	0.0005	0.0055	3.76086	3.59424	4.74037	4.53036	no	YES
										16693187	11022	TDRKH	2.7E-11	3.2E-05	2.0E-12	5.1E-06	2.62606	2.02994	2.8532	2.20551	YES	YES
										16875340	11025	LILRB3	0.0001	0.0004	3.7E-06	3.6E-05	2.13824	2.33041	2.53745	2.76549	YES	YES
										17054276	11033	ADAP1	5.4E-14	0.0086	5.4E-12	0.0403	3.50138	1.6352	3.14982	1.47101	YES	no
										16915755	11054	OGFR	2.1E-09	0.0006	2.7E-09	0.0006	2.03184	1.61304	2.04475	1.62329	YES	YES
										16914315	11065	UBE2C	6.9E-06	2.0E-11	1.0E-05	3.4E-11	2.39606	5.46459	2.38761	5.44533	YES	YES
										16926241	11077	HSF2BP	0.0003	0.0097	0.0002	0.0071	1.81752	1.69652	1.86862	1.74421	YES	YES
										16996146	11082	ESM1	7.5E-08	8.2E-05	1.6E-06	0.0005	5.19217	4.29378	4.39067	3.63096	YES	YES
										16771067	11113	CIT	0.0003	0.0002	1.2E-05	1.7E-05	1.62806	1.85061	1.83782	2.08904	YES	YES
										17073146	11156	PTP4A3	5.5E-10	0.0339	2.9E-11	0.0085	3.26979	1.59912	3.69609	1.80761	no	YES
										16957884	11167	FSTL1	2.6E-05	5.8E-05	3.2E-05	6.5E-05	2.08776	2.38631	2.09576	2.39545	YES	YES
										16996684	11174	ADAMTS6	1.1E-05	0.0008	1.1E-05	0.0007	2.57125	2.40578	2.6214	2.4527	YES	YES
										17099549	11182	SLC2A6	4.9E-06	9.7E-05	2.0E-07	8.8E-06	1.75597	1.80209	1.93336	1.98414	YES	YES
										16699533	11221	DUSP10	0.0004	0.0001	0.0007	0.0002	2.04281	2.67219	2.01215	2.63208	YES	YES
										16682402	11240	PADI2	0.0021	0.0002	0.0014	0.0001	2.55054	4.0856	2.69816	4.32207	YES	YES
										16807288	11245	GPR176	5.2E-05	0.0088	2.8E-07	0.0003	2.45883	2.03115	3.26918	2.70056	YES	YES
										16729064	11309	SLCO2B1	0.0002	9.1E-05	1.7E-06	1.9E-06	1.8744	2.26303	2.29576	2.77175	YES	YES
										16837587	11314	CD300A	4.0E-05	2.2E-06	5.1E-05	2.7E-06	2.13401	2.98935	2.13741	2.99411	YES	YES
										16849355	11322	TMC6	1.2E-07	4.2E-13	1.4E-06	5.0E-12	1.80696	2.87394	1.72119	2.73754	YES	YES
										17111711	11326	VSIG4	0.0216	0.0568	0.0013	0.0076	1.7169	1.74047	2.17392	2.20377	no	YES
										17044423	11335	CBX3	8.4E-08	6.8E-09	2.7E-08	2.5E-09	1.6441	1.96132	1.69391	2.02074	YES	YES
										16792954	22795	NID2	4.0E-08	1.4E-07	3.1E-09	1.7E-08	2.99025	3.66005	3.36839	4.1229	YES	YES
										17062049	22797	TFEC	0.0001	0.0043	5.2E-07	9.9E-05	2.37837	2.20907	3.26395	3.03162	YES	YES
										16811085	22801	ITGA11	1.1E-08	2.0E-05	8.1E-08	6.8E-05	5.47124	4.59847	4.99923	4.20175	YES	YES
										16946159	22808	MRAS	0.003	0.1501	1.1E-05	0.0072	1.57011	1.30669	2.00152	1.66572	no	YES
										16781315	22821	RASA3	2.4E-10	0.002	3.2E-11	0.0006	3.13025	1.91783	3.41132	2.09004	YES	YES
										16913315	22839	DLGAP4	3.0E-07	0.0003	3.7E-08	8.0E-05	1.6448	1.52161	1.72992	1.60035	YES	YES
										16786801	22846	VASH1	1.2E-05	2.3E-07	7.3E-08	2.5E-09	1.78272	2.36612	2.09403	2.77931	YES	YES
										16917859	22918	CD93	0.0054	0.0201	0.0009	0.0053	1.55342	1.57509	1.71538	1.73931	no	YES
										16912379	22974	TPX2	2.1E-05	3.6E-21	3.1E-06	6.1E-22	2.09852	10.6485	2.3005	11.6734	YES	YES
										16808876	22995	CEP152	0.0066	5.8E-05	0.0006	5.2E-06	1.37776	1.82052	1.51301	1.99924	no	YES
										16859711	23031	MAST3	2.0E-07	1.9E-06	1.5E-09	4.3E-08	1.90432	2.06374	2.17158	2.35338	YES	YES
										16828046	23035	PHLPP2	0.0002	5.7E-05	3.1E-06	2.0E-06	1.82296	2.21979	2.15236	2.62089	YES	YES
										16962034	23101	MCF2L2	0.0384	0.0872	0.0012	0.0075	1.29536	1.30266	1.5157	1.52424	no	YES
										16959007	23129	PLXND1	1.3E-09	4.3E-05	6.4E-12	1.1E-06	2.38245	2.00934	2.77907	2.34384	YES	YES
										16664156	23139	MAST2	1.3E-10	2.2E-07	1.9E-09	1.3E-06	2.11356	2.06892	2.02132	1.97862	YES	YES
										16859611	23149	FCHO1	1.0E-08	7.6E-05	4.0E-10	7.9E-06	2.39395	2.06115	2.67132	2.29996	YES	YES
										16951306	23180	RFTN1	2.4E-05	5.2E-05	3.6E-05	6.9E-05	1.91714	2.1616	1.9077	2.15096	YES	YES
										16671874	23208	SYT11	0.0005	0.0009	6.1E-05	0.0002	1.90464	2.14114	2.14655	2.4131	YES	YES
										17069816	23213	SULF1	9.2E-06	1.8E-09	2.5E-06	5.2E-10	3.91121	10.7143	4.39783	12.0474	YES	YES
										16965942	23216	TBC1D1	1.5E-10	0.0007	1.6E-11	0.0002	2.02054	1.5425	2.13866	1.63268	YES	YES
										16776658	23250	ATP11A	1.2E-09	8.4E-12	1.3E-09	8.5E-12	2.67281	4.04722	2.71475	4.11072	YES	YES
										16660269	23252	OTUD3	0.0001	4.5E-06	0.0003	1.2E-05	1.62818	2.05857	1.58299	2.00143	YES	YES
										16766403	23306	TMEM194A	0.0003	1.9E-06	1.3E-05	1.1E-07	1.59687	2.16932	1.7811	2.41959	YES	YES
										17056587	23333	DPY19L1	1.9E-07	0.0014	0.0004	0.0774	2.02157	1.67926	1.60157	1.33038	YES	no
										16882975	23397	NCAPH	0.0151	5.1E-13	0.001	1.3E-14	1.50342	5.19993	1.76018	6.08797	no	YES
										16879764	23433	RHOQ	2.8E-06	0.0011	5.4E-08	7.7E-05	1.84108	1.67613	2.0806	1.89418	YES	YES
										17078452	23462	HEY1	0.0054	0.0356	0.0007	0.0092	1.77888	1.70886	2.0448	1.96432	no	YES
										16912520	23509	POFUT1	0.0001	0.0003	8.0E-05	0.0002	1.77545	1.93316	1.81227	1.97325	YES	YES
										16856421	23526	HMHA1	0.0231	0.0015	0.0017	0.0001	1.40464	1.81586	1.62052	2.09495	no	YES
										16846864	23531	MMD	4.9E-07	5.2E-11	3.5E-06	3.5E-10	2.25129	3.90499	2.13009	3.69477	YES	YES
										16841083	23533	PIK3R5	0.0013	0.0042	2.5E-05	0.0002	1.78909	1.89535	2.19544	2.32584	YES	YES
										16818600	23594	ORC6	0.005	9.0E-10	0.0008	8.9E-11	1.46487	2.99432	1.59992	3.27036	no	YES
										17070061	23643	LY96	0.0219	0.0015	0.0072	0.0005	1.65658	2.39858	1.8304	2.65026	no	YES
										16820388	23659	PLA2G15	0.0007	0.0048	1.8E-05	0.0003	1.40932	1.42329	1.56689	1.58242	no	YES
										17104484	24137	KIF4A	0.0001	6.0E-09	3.3E-06	1.8E-10	1.97629	3.74761	2.3313	4.42082	YES	YES
										16703563	25805	BAMBI	6.7E-05	0.0373	1.6E-06	0.0048	3.88556	2.3627	5.39129	3.2783	no	YES
										17108816	25878	MXRA5	0.0001	0.0016	9.2E-05	0.0011	2.40529	2.44444	2.50739	2.5482	YES	YES
										16954707	25886	POC1A	0.0023	1.9E-05	0.0011	9.7E-06	1.64524	2.41229	1.71886	2.52025	YES	YES
										16760419	25900	IFFO1	0.0015	0.009	6.9E-05	0.001	1.62288	1.6338	1.86693	1.8795	YES	YES
										16695741	25903	OLFML2B	1.0E-11	1.7E-10	8.9E-13	2.2E-11	5.26333	6.76235	6.00795	7.71904	YES	YES
										17055937	26031	OSBPL3	7.9E-05	1.3E-06	0.001	1.6E-05	1.57468	2.01521	1.46292	1.87219	YES	no
										17053393	26157	GIMAP2	0.0055	0.0013	8.3E-06	4.8E-06	1.59503	1.96609	2.18315	2.69103	YES	YES
										17005884	26212	OR2B6	0.0376	0.0539	7.5E-05	0.0005	2.0416	2.26931	4.11455	4.57348	no	YES
										16760928	26253	CLEC4E	0.0008	0.0234	4.7E-05	0.0037	2.70032	2.28193	3.46581	2.92881	no	YES
										16851586	26256	CABYR	0.0189	0.0415	0.0015	0.0063	1.73099	1.80313	2.14386	2.23321	no	YES
										16659036	26270	FBXO6	0.1843	0.0826	0.0062	0.0041	1.2202	1.38204	1.52484	1.72709	no	YES
										16685704	26508	HEYL	1.4E-05	0.0011	6.3E-05	0.0028	2.10439	1.97554	2.00127	1.87874	YES	YES
										16832568	26772	SNORD4B	5.6E-06	1.7E-05	1.5E-05	3.4E-05	1.8075	1.998	1.773	1.95986	YES	YES
										16832566	26809	SNORD42A	0.0012	0.0005	0.0239	0.0071	1.61343	1.89217	1.39904	1.64074	YES	no
										17061238	27000	DNAJC2	0.0024	0.0071	0.0004	0.0019	1.4261	1.47464	1.52418	1.57606	no	YES
										16864651	27036	SIGLEC7	0.0006	0.0001	4.7E-05	1.3E-05	2.03	2.69713	2.38137	3.16398	YES	YES
										16817537	27040	LAT	0.0346	0.0277	0.0003	0.0006	1.33943	1.45955	1.67594	1.82624	no	YES
										17072225	27085	MTBP	0.0074	1.8E-05	0.0035	8.0E-06	1.5126	2.3186	1.58577	2.43076	YES	YES
										17098655	27090	ST6GALNAC4	0.0068	0.0031	0.0016	0.0009	1.48168	1.70653	1.59811	1.84064	no	YES
										16873675	27113	BBC3	6.4E-08	0.0056	2.3E-07	0.0091	2.09979	1.57181	2.0527	1.53656	YES	YES
										16929741	27128	CYTH4	0.0027	0.0657	1.4E-05	0.0027	1.73074	1.51031	2.278	1.98786	no	YES
										16775136	27253	PCDH17	0.0003	0.0336	2.8E-05	0.0079	1.70865	1.47081	1.8962	1.63225	no	YES
										17066961	27299	ADAMDEC1	1.1E-12	5.7E-09	6.9E-12	1.8E-08	7.95634	7.6451	7.52063	7.22643	YES	YES
										17064285	28959	TMEM176B	8.0E-17	8.6E-07	4.4E-18	9.3E-08	4.03316	2.53818	4.45663	2.80467	YES	YES
										16677324	28982	FLVCR1	1.5E-07	0.0009	1.3E-08	0.0002	2.06969	1.73935	2.24287	1.88489	YES	YES
										17090085	28989	NTMT1	2.0E-08	0.0003	4.2E-08	0.0004	1.78356	1.5645	1.77489	1.55689	YES	YES
										17080749	29028	ATAD2	0.0111	1.9E-07	0.0014	1.6E-08	1.48216	2.83571	1.65819	3.1725	no	YES
										16698023	29089	UBE2T	0.0008	1.4E-11	7.3E-05	9.3E-13	1.64818	3.82096	1.83669	4.25797	YES	YES
										16827299	29109	FHOD1	6.6E-10	5.0E-08	8.9E-11	9.6E-09	1.74371	1.81959	1.82007	1.89928	YES	YES
										16857258	29128	UHRF1	0.0089	1.5E-07	0.0078	1.4E-07	1.52635	2.99979	1.54954	3.04536	YES	YES
										16928204	29774	POM121L9P	3.8E-05	0.0007	9.4E-06	0.0002	2.37079	2.4022	2.58485	2.61909	YES	YES
										16885807	29798	C2orf27A	0.0001	0.006	4.6E-05	0.0034	1.9006	1.74075	1.98628	1.81922	YES	YES
										16889829	29851	ICOS	0.0049	0.0017	0.0034	0.0012	2.09496	2.78898	2.19415	2.92103	YES	YES
										17044442	29887	SNX10	3.1E-09	9.1E-10	1.1E-11	8.5E-12	3.62215	5.24696	4.63746	6.71773	YES	YES
										16797224	29933	GPR132	0.0001	0.0005	6.0E-05	0.0003	1.97766	2.15498	2.07888	2.26528	YES	YES
										17049312	29992	PILRA	0.001	0.0007	3.9E-05	5.1E-05	1.86518	2.21241	2.22622	2.64065	YES	YES
										17109612	30011	SH3KBP1	4.4E-21	1.7E-06	1.4E-20	2.2E-06	3.01737	1.83569	3.016	1.83486	YES	YES
										16869684	30817	EMR2	2.1E-05	4.9E-06	1.1E-05	2.7E-06	2.48107	3.37977	2.6082	3.55296	YES	YES
										16743148	50507	NOX4	9.5E-05	0.0014	6.0E-05	0.0009	2.66156	2.67536	2.7916	2.80607	YES	YES
										16817271	50615	IL21R	0.0014	0.0121	0.0005	0.0056	1.87377	1.83628	2.015	1.97469	no	YES
										17110902	50943	FOXP3	0.0005	5.1E-08	0.0005	5.1E-08	1.71563	2.95131	1.7368	2.98773	YES	YES
										16763467	51054	PLEKHA8P1	0.0068	0.0002	0.0059	0.0001	1.49925	2.03068	1.52058	2.05958	no	YES
										16965313	51056	LAP3	7.3E-05	0.0026	1.8E-07	4.2E-05	1.63004	1.57456	1.95224	1.8858	YES	YES
										16728141	51083	GAL	0.024	0.0523	0.0004	0.0029	2.34174	2.47226	3.91845	4.13684	no	YES
										17078121	51110	LACTB2	8.7E-05	0.0055	0.0001	0.0063	2.0691	1.87442	2.06349	1.86934	YES	YES
										16977820	51170	HSD17B11	8.9E-13	0.0002	1.1E-10	0.0018	3.40509	2.09681	3.01708	1.85788	YES	YES
										16874097	51171	HSD17B14	1.7E-05	0.0005	5.4E-06	0.0002	2.42392	2.40892	2.60481	2.58869	YES	YES
										16799793	51203	NUSAP1	0.0467	3.3E-16	0.0055	1.2E-17	1.34068	5.43673	1.52051	6.16596	no	YES
										16770272	51275	MAPKAPK5-AS1	2.0E-06	1.1E-05	2.4E-05	7.3E-05	1.51017	1.59786	1.44634	1.53032	YES	no
										17101537	51311	TLR8	0.0378	0.0058	0.0026	0.0005	1.64631	2.28479	2.09829	2.91206	no	YES
										16980974	51313	FAM198B	0.0005	0.0202	6.6E-05	0.0056	2.04115	1.78892	2.30912	2.02378	no	YES
										16815310	51330	TNFRSF12A	2.7E-08	0.0014	3.0E-06	0.0146	3.25863	2.24707	2.69432	1.85794	YES	no
										16725184	51338	MS4A4A	0.0019	0.0044	0.0001	0.0006	1.9701	2.1546	2.36354	2.5849	YES	YES
										16831442	51393	TRPV2	1.0E-06	0.0002	1.3E-09	1.4E-06	1.75905	1.70133	2.07929	2.01106	YES	YES
										16764732	51411	BIN2	0.0095	0.0422	0.0004	0.0043	1.67104	1.6426	2.0708	2.03556	no	YES
										16931384	51512	GTSE1	0.0006	2.0E-10	0.0001	4.3E-11	1.70442	3.6435	1.82905	3.90992	YES	YES
										16677201	51514	DTL	0.0013	7.8E-16	5.9E-06	1.4E-18	1.56364	4.73466	1.92601	5.8319	YES	YES
										16953679	51517	NCKIPSD	1.3E-05	8.3E-05	2.9E-05	0.0001	1.5671	1.64785	1.5481	1.62788	YES	YES
										17052645	51561	IL23A	0.0501	0.0025	0.0046	0.0002	1.98917	3.77263	2.7735	5.26017	no	YES
										16822290	51728	POLR3K	0.0059	0.0204	0.0021	0.0095	1.43033	1.45093	1.50326	1.52491	no	YES
										16931957	51816	CECR1	0.0004	0.0728	4.7E-06	0.0067	1.95924	1.51272	2.452	1.89318	no	YES
										16860920	53827	FXYD5	0.0006	3.9E-05	0.0042	0.0003	1.74361	2.29396	1.59412	2.0973	YES	YES
										17019029	54209	TREM2	1.7E-10	4.3E-05	9.0E-11	2.4E-05	4.675	3.21774	4.94132	3.40105	YES	YES
										17019056	54210	TREM1	2.5E-05	0.0036	3.5E-05	0.0041	3.68016	2.9939	3.66391	2.98067	YES	YES
										17106877	54440	SASH3	0.021	0.0268	0.0023	0.0047	1.5194	1.64453	1.76321	1.90841	no	YES
										16830173	54478	FAM64A	0.0086	1.3E-05	0.0002	2.8E-07	1.63297	2.80596	2.03169	3.49108	YES	YES
										16983373	54491	FAM105A	9.7E-07	0.0046	2.5E-06	0.0069	3.09094	2.1923	3.00379	2.13048	YES	YES
										17056248	54504	CPVL	0.1156	0.0005	0.004	8.2E-06	1.36718	2.39675	1.80247	3.15984	no	YES
										16703407	54518	APBB1IP	0.0307	0.0286	0.0002	0.0005	1.63193	1.85078	2.41251	2.73603	no	YES
										16682760	54546	RNF186	0.0003	0.0023	0.0018	0.0078	3.01902	3.15118	2.62602	2.74097	YES	YES
										16799724	54567	DLL4	1.5E-08	0.0018	1.2E-07	0.0047	2.67049	1.90052	2.52562	1.79742	YES	YES
										16944695	54625	PARP14	3.0E-09	6.5E-05	4.8E-10	1.7E-05	2.3949	2.01771	2.55929	2.15621	YES	YES
										16730788	54734	RAB39A	0.0461	0.0133	0.0005	0.0003	1.61722	2.10268	2.36699	3.07752	no	YES
										17095887	54829	ASPN	2.1E-06	3.9E-06	2.2E-05	2.5E-05	3.56946	4.62081	3.148	4.0752	YES	YES
										17113129	54830	NUP62CL	0.0002	1.8E-05	0.0013	0.0001	2.48101	3.63495	2.19078	3.20973	YES	YES
										16807511	54866	PPP1R14D	2.4E-05	0.0013	0.0004	0.0083	3.99964	3.61265	3.20631	2.89607	YES	YES
										17064939	54892	NCAPG2	0.0399	1.9E-08	0.0044	8.6E-10	1.3311	2.78463	1.50067	3.13938	no	YES
										16679596	55083	KIF26B	1.1E-06	0.0004	9.6E-08	7.4E-05	2.86279	2.52286	3.26066	2.87349	YES	YES
										16843417	55106	SLFN12	0.0671	0.0779	0.0021	0.0054	1.38187	1.47114	1.75023	1.86329	no	YES
										16662648	55143	CDCA8	0.0006	1.5E-10	0.0002	5.0E-11	1.81036	4.31258	1.92423	4.58385	YES	YES
										17087861	55151	TMEM38B	0.0125	0.0103	0.001	0.0013	1.45058	1.60682	1.65623	1.83462	no	YES
										16707551	55165	CEP55	0.0012	7.4E-14	1.2E-05	3.2E-16	1.67166	5.04432	2.05874	6.21236	YES	YES
										16974925	55203	LGI2	0.0033	0.0044	0.0011	0.0018	2.24951	2.64853	2.50179	2.94556	YES	YES
										16804559	55215	FANCI	0.0004	3.0E-13	7.9E-05	4.9E-14	1.61715	3.80713	1.7338	4.08176	YES	YES
										16740848	55231	CCDC87	0.0001	0.0034	7.0E-05	0.0024	1.61212	1.55714	1.64811	1.5919	YES	YES
										16915748	55257	MRGBP	2.8E-05	2.8E-06	0.0002	1.6E-05	1.72193	2.13933	1.62767	2.02223	YES	YES
										16884304	55289	ACOXL	0.0001	0.0083	1.1E-07	9.7E-05	2.82493	2.37637	4.42327	3.72092	YES	YES
										16916396	55321	TMEM74B	0.0004	0.0023	0.0004	0.002	2.26045	2.38504	2.31182	2.43924	YES	YES
										16858080	55337	C19orf66	2.1E-05	0.0009	8.8E-07	9.2E-05	1.55232	1.52296	1.68744	1.65552	YES	YES
										16909700	55355	HJURP	0.0006	2.3E-14	5.5E-05	1.6E-15	1.68656	4.84776	1.87489	5.38909	YES	YES
										17053421	55365	TMEM176A	3.5E-13	3.1E-07	7.0E-15	1.6E-08	4.06046	3.18488	4.71262	3.6964	YES	YES
										16916515	55423	SIRPG	0.0574	0.0111	0.0016	0.0004	1.5638	2.10723	2.14615	2.89195	no	YES
										16704182	55454	CSGALNACT2	1.2E-05	7.8E-05	9.1E-06	6.0E-05	1.85583	1.98653	1.8923	2.02556	YES	YES
										16803469	55466	DNAJA4	0.0033	0.009	0.1908	0.1943	1.65435	1.7396	1.25247	1.31701	YES	no
										16699106	55509	BATF3	5.0E-05	0.0008	1.7E-05	0.0004	1.92611	1.94093	2.03371	2.04936	YES	YES
										16941871	55540	IL17RB	2.0E-20	0.0008	3.5E-18	0.0055	15.9666	2.91094	13.3257	2.42948	YES	YES
										17108428	55558	PLXNA3	9.7E-14	8.4E-07	9.3E-12	1.2E-05	2.6184	2.09947	2.41182	1.93383	YES	YES
										17115118	55559	HAUS7	0.0018	0.0009	0.0002	0.0001	1.39398	1.55382	1.50296	1.6753	no	YES
										16786625	55640	FLVCR2	0.045	5.2E-09	0.0004	8.6E-12	1.39023	3.53841	1.81935	4.63062	no	YES
										16914704	55661	DDX27	3.3E-07	5.5E-05	0.0002	0.0035	1.72123	1.68476	1.48801	1.45648	YES	no
										16897719	55704	CCDC88A	0.0017	0.0114	0.0003	0.0031	1.59071	1.58722	1.73382	1.73002	no	YES
										16749583	55711	FAR2	1.8E-10	1.5E-09	6.4E-10	3.6E-09	3.83061	4.7906	3.73839	4.67527	YES	YES
										16982612	55722	CEP72	6.8E-06	1.6E-06	1.7E-06	4.7E-07	1.86585	2.29219	1.97279	2.42356	YES	YES
										16869588	55723	ASF1B	0.0219	2.7E-08	0.0049	3.8E-09	1.42662	3.07825	1.56221	3.37081	no	YES
										16673557	55732	C1orf112	0.0064	1.1E-08	5.3E-05	3.9E-11	1.37687	2.39849	1.63407	2.84654	no	YES
										16836492	55771	PRR11	0.002	1.3E-15	9.5E-05	3.3E-17	1.59434	5.3246	1.83475	6.12749	YES	YES
										16996545	55789	DEPDC1B	0.0003	5.3E-08	0.0004	8.5E-08	2.09305	4.09492	2.07419	4.05803	YES	YES
										16832880	55803	ADAP2	0.0003	1.2E-06	5.2E-06	2.3E-08	1.7158	2.52742	2.0342	2.99642	YES	YES
										16908154	55825	PECR	7.0E-05	0.0077	7.1E-06	0.0017	1.8223	1.63281	2.00465	1.7962	YES	YES
										16777502	55835	CENPJ	0.0014	7.3E-09	0.0003	1.2E-09	1.48815	2.54614	1.59024	2.72083	no	YES
										16816996	56061	UBFD1	0.0003	0.0001	1.6E-05	7.1E-06	1.41769	1.60477	1.54349	1.74717	no	YES
										16990294	56126	PCDHB10	0.0081	0.0113	0.0056	0.0083	1.97355	2.23819	2.06211	2.33863	no	YES
										16990284	56128	PCDHB8	0.0744	0.0326	0.006	0.0036	2.14399	3.11487	3.3357	4.84623	no	YES
										16916605	56265	CPXM1	7.9E-07	3.4E-05	4.1E-07	1.9E-05	3.12459	3.21893	3.2939	3.39335	YES	YES
										16947053	56670	SUCNR1	0.0123	0.0224	0.0019	0.0054	2.43038	2.72484	3.08283	3.45634	no	YES
										17078355	56704	JPH1	0.0148	0.0012	0.0006	5.9E-05	2.27509	3.92186	3.28173	5.65713	no	YES
										16672478	56833	SLAMF8	0.0001	1.8E-05	1.5E-06	3.9E-07	2.43582	3.47783	3.18424	4.5464	YES	YES
										16920671	56937	PMEPA1	4.5E-11	1.2E-05	6.8E-08	0.0009	5.42311	3.77102	3.93162	2.7339	YES	YES
										17049522	56996	SLC12A9	9.4E-05	0.0013	0.0006	0.0044	1.57382	1.58383	1.4963	1.50582	YES	no
										16915029	57091	CASS4	0.0152	0.0036	0.0027	0.0008	1.56261	1.94729	1.75998	2.19326	no	YES
										16701484	57116	ZNF695	8.2E-11	1.2E-07	1.8E-13	1.1E-09	3.30504	3.23409	4.10702	4.01885	YES	YES
										16753800	57122	NUP107	0.001	1.3E-06	4.1E-05	5.4E-08	1.50669	2.14994	1.69155	2.41373	YES	YES
										16740725	57124	CD248	0.0047	0.0075	0.0025	0.0044	1.6397	1.78542	1.71677	1.86933	YES	YES
										16844061	57125	PLXDC1	1.2E-05	0.0002	3.7E-05	0.0004	1.8299	1.88686	1.78227	1.83774	YES	YES
										16920370	57167	SALL4	9.1E-08	5.2E-05	2.3E-07	8.5E-05	5.76829	4.98836	5.58852	4.83289	YES	YES
										16920121	57169	ZNFX1	3.4E-12	0.0002	4.4E-10	0.0024	1.97417	1.51483	1.8375	1.40995	YES	no
										16889026	57181	SLC39A10	0.0001	6.4E-09	5.8E-06	2.4E-10	1.60826	2.55372	1.7953	2.85072	YES	YES
										16864181	57333	RCN3	2.2E-10	1.3E-06	4.9E-13	1.4E-08	3.13593	2.84518	3.88637	3.52605	YES	YES
										16904780	57405	SPC25	0.0321	6.9E-11	0.0015	8.3E-13	1.38824	3.80201	1.64993	4.51869	no	YES
										17051441	57464	STRIP2	2.3E-07	4.2E-07	6.8E-08	1.5E-07	3.93515	5.24362	4.308	5.74044	YES	YES
										16707120	57559	STAMBPL1	1.3E-06	0.0125	9.8E-07	0.0094	2.06403	1.5673	2.11238	1.60401	no	YES
										16920047	57580	PREX1	1.8E-05	0.079	1.7E-08	0.0025	1.94682	1.38865	2.49734	1.78134	no	YES
										16957170	57650	KIAA1524	0.011	1.1E-11	0.0004	1.3E-13	1.40273	3.37209	1.62784	3.91324	no	YES
										16838581	57674	RNF213	9.3E-11	0.001	5.6E-11	0.0006	2.44534	1.70095	2.51599	1.75009	YES	YES
										16821174	57687	VAT1L	0.0001	0.01	0.0036	0.0673	2.03826	1.79566	1.72368	1.51852	YES	no
										17018654	57699	CPNE5	0.0076	0.1015	9.2E-05	0.0069	1.44257	1.3184	1.7421	1.59215	no	YES
										16860971	57817	HAMP	1.9E-05	0.0379	1.0E-06	0.0081	1.8163	1.41818	2.01507	1.57338	no	YES
										16840113	58191	CXCL16	2.1E-09	3.2E-05	5.8E-09	5.3E-05	2.21722	1.93536	2.19118	1.91263	YES	YES
										16725210	58475	MS4A7	6.9E-05	0.0458	3.9E-06	0.0096	2.17462	1.60374	2.52656	1.86328	no	YES
										16896296	58484	NLRC4	0.0153	0.035	0.0026	0.0094	1.53892	1.58963	1.72897	1.78594	no	YES
										16848793	60386	SLC25A19	0.0029	0.0156	0.0003	0.0032	1.43772	1.4384	1.56812	1.56887	no	YES
										16659200	60672	MIIP	1.1E-05	0.0003	2.3E-06	0.0001	1.54877	1.54936	1.61664	1.61726	YES	YES
										16834196	60681	FKBP10	1.4E-11	2.5E-06	2.3E-12	6.2E-07	5.70299	4.19762	6.36433	4.6844	YES	YES
										16814528	63922	CHTF18	0.0016	0.001	2.5E-05	3.3E-05	1.45216	1.62234	1.6747	1.87096	no	YES
										17017805	63940	GPSM3	1.1E-05	0.0257	5.4E-08	0.0014	1.70402	1.38502	1.98108	1.61022	no	YES
										16685165	63967	CLSPN	0.0002	2.7E-09	9.1E-06	1.1E-10	1.81509	3.43928	2.08075	3.94266	YES	YES
										17057381	64005	MYO1G	0.0589	0.0061	0.0026	0.0003	1.42487	1.90111	1.78768	2.38518	no	YES
										16893634	64090	GAL3ST2	0.005	0.0058	0.0094	0.0093	3.20531	4.13991	2.9906	3.86259	YES	YES
										16931068	64098	PARVG	0.0139	0.0127	0.0028	0.0034	1.48663	1.64592	1.63787	1.81336	no	YES
										16715151	64106	NPFFR1	0.041	0.0237	0.0088	0.0063	1.37757	1.55375	1.52247	1.71718	no	YES
										16978417	64116	SLC39A8	1.5E-05	0.0306	1.3E-08	0.0006	2.2286	1.62148	3.00506	2.18641	no	YES
										16686010	64175	LEPRE1	6.6E-12	4.0E-07	2.6E-13	3.5E-08	2.60751	2.31645	2.86393	2.54425	YES	YES
										16811583	64220	STRA6	0.0008	4.0E-05	0.002	9.3E-05	2.20639	3.37542	2.09807	3.2097	YES	YES
										16812897	64410	KLHL25	0.0005	0.0026	0.003	0.0093	1.54726	1.59277	1.45657	1.49942	YES	no
										17000928	64411	ARAP3	1.1E-08	0.0134	3.5E-10	0.0023	2.02866	1.4327	2.22542	1.57166	no	YES
										16657767	64856	VWA1	0.0001	0.0005	8.4E-05	0.0004	1.71683	1.82972	1.76015	1.87589	YES	YES
										16862001	64857	PLEKHG2	3.4E-09	4.4E-07	5.7E-08	3.1E-06	2.29916	2.37699	2.15851	2.23158	YES	YES
										16663051	65243	ZFP69B	0.023	0.0224	0.001	0.0018	1.3939	1.51258	1.64214	1.78195	no	YES
										17082081	78998	RHPN1-AS1	0.004	0.0055	0.0012	0.0021	1.64673	1.81304	1.77326	1.95234	YES	YES
										16727616	78999	LRFN4	2.2E-11	1.9E-06	4.9E-09	5.3E-05	2.15221	1.91113	1.94888	1.73058	YES	YES
										16750488	79022	TMEM106C	0.0011	0.004	0.0067	0.0149	1.52493	1.58194	1.42446	1.47771	YES	no
										16780808	79070	KDELC1	1.5E-06	0.0005	2.2E-07	0.0001	1.98565	1.82204	2.13466	1.95878	YES	YES
										16875366	79168	LILRA6	0.0113	0.0442	9.4E-05	0.0016	1.71956	1.70124	2.37524	2.34994	no	YES
										16877762	79172	CENPO	0.0003	9.2E-08	4.0E-05	1.1E-08	1.55075	2.3075	1.67375	2.49052	YES	YES
										16762470	79365	BHLHE41	0.0009	0.0031	0.0253	0.0366	2.51439	2.76236	1.868	2.05223	YES	no
										16908685	79411	GLB1L	7.9E-09	8.6E-05	3.3E-10	9.5E-06	2.98908	2.43978	3.41692	2.78899	YES	YES
										16805719	79705	LRRK1	0.0104	2.1E-07	0.0027	4.2E-08	1.44792	2.63491	1.55659	2.83267	no	YES
										16859583	79709	COLGALT1	7.3E-06	4.6E-08	3.0E-08	3.4E-10	1.58928	2.04268	1.81259	2.32969	YES	YES
										16871444	79713	IGFLR1	0.0042	0.0219	0.0002	0.0028	1.53603	1.52764	1.76423	1.75459	no	YES
										16682016	79814	AGMAT	9.4E-14	1.4E-06	3.9E-13	2.6E-06	8.74202	5.12409	8.47742	4.969	YES	YES
										16909239	79853	TM4SF20	7.4E-06	0.0002	3.9E-05	0.0005	15.4676	16.9438	12.6963	13.9081	YES	YES
										17019040	79865	TREML2	0.0311	0.0105	0.0076	0.003	1.53107	1.87666	1.71428	2.10122	no	YES
										16994002	79888	LPCAT1	8.8E-15	8.8E-09	1.1E-17	5.2E-11	3.53881	3.00419	4.30601	3.65549	YES	YES
										16723697	79899	PRR5L	3.8E-05	0.0002	9.2E-06	6.7E-05	1.95968	2.11082	2.09878	2.26065	YES	YES
										16816386	79905	TMC7	8.3E-19	0.0006	3.6E-15	0.0172	10.2914	2.64823	7.65818	1.97064	YES	no
										16832852	79915	ATAD5	0.0276	1.1E-12	0.0016	1.8E-14	1.32912	3.48621	1.52158	3.99103	no	YES
										17003320	79930	DOK3	0.0007	0.0375	7.2E-05	0.0091	1.64714	1.45679	1.82597	1.61495	no	YES
										16709405	79949	PLEKHS1	9.2E-10	2.9E-06	2.3E-07	0.0001	15.2376	12.2208	9.89016	7.93208	YES	YES
										16918976	79980	DSN1	6.8E-06	2.5E-10	1.7E-06	6.7E-11	1.65769	2.50199	1.73419	2.61746	YES	YES
										17025438	79992	AGPAT4-IT1	0.003	0.0017	0.0103	0.0048	1.56592	1.8027	1.48178	1.70584	YES	no
										16910601	80023	NRSN2	0.0003	0.0134	5.5E-05	0.0047	1.77373	1.60885	1.91333	1.73546	no	YES
										16705089	80114	BICC1	0.0002	0.0004	4.6E-05	0.0001	2.66733	3.18824	2.99286	3.57735	YES	YES
										16934909	80115	BAIAP2L2	2.2E-07	3.7E-06	7.0E-07	8.1E-06	3.81883	4.34212	3.67052	4.1735	YES	YES
										17098745	80142	PTGES2	0.0002	0.0003	0.0004	0.0006	1.58564	1.72322	1.55461	1.6895	YES	YES
										16662623	80149	ZC3H12A	0.0001	0.0017	0.0079	0.0287	1.9209	1.92961	1.57606	1.5832	YES	no
										16720049	80162	ATHL1	1.1E-06	0.0005	8.7E-07	0.0004	3.07344	2.63831	3.16962	2.72086	YES	YES
										16834812	80174	DBF4B	0.0002	1.2E-05	1.2E-05	1.1E-06	1.46849	1.75118	1.58212	1.88669	no	YES
										16778887	80183	KIAA0226L	0.0042	0.0081	0.0005	0.0016	2.02048	2.23506	2.39625	2.65073	YES	YES
										16705551	80201	HKDC1	3.1E-14	5.8E-07	4.7E-12	1.1E-05	13.8843	7.45896	10.8902	5.85046	YES	YES
										16925398	80215	RUNX1-IT1	1.6E-05	0.0036	6.6E-06	0.0019	2.94837	2.423	3.16588	2.60175	YES	YES
										17049814	80228	ORAI2	3.8E-08	1.2E-05	1.0E-09	8.2E-07	2.28247	2.21908	2.57277	2.50132	YES	YES
										16818114	80270	HSD3B7	2.9E-05	0.0008	0.0003	0.0034	1.74084	1.72221	1.63093	1.61348	YES	YES
										16802054	80301	PLEKHO2	0.0015	0.0006	9.7E-05	5.4E-05	1.51127	1.7489	1.68336	1.94805	YES	YES
										16914117	80336	PABPC1L	8.8E-08	0.0006	6.5E-06	0.0068	2.55918	2.05231	2.2096	1.77197	YES	YES
										17083370	80380	PDCD1LG2	0.0051	0.0108	0.0002	0.001	1.8782	2.03394	2.34693	2.54154	no	YES
										16909257	80704	SLC19A3	4.6E-05	0.0035	0.0002	0.0084	5.76199	4.63295	5.01436	4.03182	YES	YES
										17043049	80727	TTYH3	3.7E-22	3.6E-15	6.4E-25	1.5E-17	4.33053	3.98217	5.11837	4.70665	YES	YES
										16847578	80774	LIMD2	0.0003	0.0125	0.0002	0.0075	1.73189	1.5981	1.80229	1.66305	no	YES
										16920651	81030	ZBP1	1.3E-05	0.0181	7.4E-07	0.0034	2.75412	1.9442	3.2726	2.31021	no	YES
										17071722	81501	DCSTAMP	6.9E-06	0.0264	8.2E-07	0.0082	2.46786	1.71057	2.76234	1.91468	no	YES
										16742244	81544	GDPD5	1.5E-07	8.0E-05	1.1E-08	1.2E-05	2.63561	2.41573	2.9552	2.70867	YES	YES
										16894710	81553	FAM49A	0.0011	0.0038	0.0008	0.003	1.83531	1.93846	1.88287	1.98869	YES	YES
										16741690	81570	CLPB	0.002	0.0167	0.0002	0.0029	1.43225	1.40904	1.56792	1.54252	no	YES
										16878676	81606	LBH	4.5E-06	0.0056	4.5E-05	0.018	2.03924	1.68233	1.89644	1.56453	YES	no
										16995047	81792	ADAMTS12	4.2E-08	1.3E-06	2.1E-08	7.2E-07	5.04494	5.73308	5.40541	6.14271	YES	YES
										17078028	81796	SLCO5A1	0.0103	0.0031	0.0011	0.0004	1.60692	1.97514	1.85327	2.27794	no	YES
										16921036	81928	CABLES2	2.9E-05	0.0163	9.4E-06	0.008	1.78952	1.50009	1.87835	1.57455	no	YES
										16736891	81930	KIF18A	0.0128	4.7E-11	0.0016	3.0E-12	1.55354	4.7321	1.77136	5.39559	no	YES
										17058582	83451	ABHD11	8.5E-05	5.3E-06	0.0022	0.0001	1.99726	2.73056	1.71959	2.35094	YES	YES
										16760621	83461	CDCA3	0.0144	3.2E-08	0.0005	5.2E-10	1.47289	3.12578	1.75634	3.72732	no	YES
										16801862	83464	APH1B	0.0002	0.0139	5.5E-05	0.0058	1.59442	1.45989	1.68089	1.53906	no	YES
										17082362	83481	EPPK1	3.8E-06	2.4E-06	2.1E-06	1.4E-06	2.87628	3.8161	3.02002	4.00682	YES	YES
										16864234	83596	BCL2L12	0.0008	0.0004	0.0001	8.4E-05	1.58502	1.81812	1.72105	1.97415	YES	YES
										16958124	83666	PARP9	0.0019	0.0083	0.001	0.0049	1.50681	1.53651	1.56008	1.59083	YES	YES
										17087813	83856	FSD1L	4.9E-06	0.0014	1.7E-05	0.0027	1.87965	1.71106	1.82688	1.66302	YES	YES
										16829764	83903	GSG2	0.0006	2.4E-08	4.2E-05	1.6E-09	1.73554	3.15554	1.95978	3.56326	YES	YES
										16704320	83937	RASSF4	5.3E-09	3.5E-07	1.5E-10	2.0E-08	3.03402	3.26327	3.51861	3.78446	YES	YES
										16850595	84034	EMILIN2	3.4E-09	1.3E-09	3.6E-11	3.0E-11	2.49978	3.22353	2.89455	3.7326	YES	YES
										16819355	84166	NLRC5	7.1E-05	0.0032	1.9E-05	0.0013	1.98592	1.86185	2.12902	1.99601	YES	YES
										16829858	84225	ZMYND15	1.3E-08	0.0028	3.0E-07	0.0117	1.98646	1.5331	1.86135	1.43655	YES	no
										16666982	84230	LRRC8C	0.0298	0.0048	0.001	0.0002	1.31604	1.55965	1.53691	1.82141	no	YES
										17068385	84296	GINS4	0.0068	6.3E-06	0.001	7.4E-07	1.67619	2.99186	1.90783	3.40532	YES	YES
										16770124	84329	HVCN1	0.0332	0.0056	0.0028	0.0005	1.38261	1.6924	1.59548	1.95297	no	YES
										17054631	84433	CARD11	3.0E-05	0.0034	5.9E-06	0.0011	3.45821	2.88785	3.97053	3.31566	YES	YES
										16911212	84515	MCM8	0.0111	2.7E-06	0.0011	1.9E-07	1.45825	2.44012	1.64389	2.75074	no	YES
										16912954	84557	MAP1LC3A	0.0079	0.009	0.1356	0.0932	1.67155	1.87145	1.33783	1.49783	YES	no
										17014257	84624	FNDC1	2.9E-06	1.0E-05	1.8E-06	6.7E-06	8.58358	12.2239	9.33927	13.3001	YES	YES
										16725227	84689	MS4A14	0.0088	0.0501	0.0007	0.0091	1.84179	1.75696	2.24955	2.14595	no	YES
										16850663	84777	DLGAP1-AS2	1.3E-08	0.0002	8.6E-07	0.0019	4.58908	3.32404	3.74459	2.71234	YES	YES
										16686832	84793	FOXD2-AS1	4.2E-17	9.1E-13	3.1E-15	1.9E-11	4.34762	4.42276	3.96826	4.03685	YES	YES
										16874633	84798	C19orf48	0.0073	0.0054	0.0001	0.0002	1.44168	1.60207	1.72295	1.91463	no	YES
										17002141	84868	HAVCR2	3.9E-05	1.1E-07	7.8E-07	2.8E-09	2.23932	3.74805	2.71633	4.54643	YES	YES
										16943350	84873	GPR128	5.6E-06	0.0024	6.4E-05	0.0093	13.612	8.32372	10.1476	6.20527	YES	YES
										16757636	84900	RNFT2	4.8E-10	4.4E-05	2.2E-13	2.4E-07	3.51895	2.66386	4.73981	3.58805	YES	YES
										16817519	84901	NFATC2IP	1.3E-05	0.0018	6.7E-05	0.0047	1.83063	1.69376	1.75058	1.6197	YES	YES
										16728832	84957	RELT	0.0007	3.8E-06	5.3E-05	2.9E-07	1.53109	2.0942	1.69008	2.31166	YES	YES
										16919181	85449	KIAA1755	0.0003	0.0042	0.0031	0.0183	1.69448	1.67885	1.5515	1.53718	YES	no
										17069506	85479	DNAJC5B	5.2E-06	0.0252	3.3E-07	0.0056	2.61278	1.76375	3.02278	2.04053	no	YES
										16874846	89790	SIGLEC10	0.001	0.0001	0.0003	3.4E-05	2.05953	2.89411	2.26206	3.17871	YES	YES
										16798801	89839	ARHGAP11B	4.9E-05	5.9E-17	3.9E-06	4.5E-18	1.85291	5.79927	2.0546	6.43053	YES	YES
										17086818	89846	FGD3	0.0081	0.0187	0.0014	0.005	1.5781	1.64989	1.75696	1.83689	no	YES
										17035100	89870	TRIM15	9.3E-18	1.2E-12	1.4E-11	4.1E-08	9.39744	8.93788	5.43766	5.17174	YES	YES
										17027400	89870	TRIM15	4.0E-18	3.1E-12	6.2E-12	8.7E-08	9.30307	8.17965	5.45121	4.79293	YES	YES
										17026159	89870	TRIM15	1.4E-17	4.7E-12	2.3E-11	1.4E-07	8.78293	7.93333	5.11897	4.6238	YES	YES
										17006207	89870	TRIM15	4.1E-17	2.7E-10	5.6E-11	3.9E-06	8.14929	6.25851	4.809	3.69323	YES	YES
										16862529	90273	CEACAM21	0.0033	0.0411	0.0002	0.0062	1.53198	1.43942	1.74894	1.64327	no	YES
										17065525	90459	ERI1	0.0048	0.0233	0.0002	0.0026	1.54587	1.5413	1.80063	1.79531	no	YES
										16808630	90525	SHF	0.0081	0.0164	0.0005	0.0019	1.41268	1.47351	1.59763	1.66643	no	YES
										16764398	91010	FMNL3	7.0E-07	2.0E-05	9.5E-08	4.2E-06	2.00391	2.0778	2.15235	2.23171	YES	YES
										16906000	91404	SESTD1	0.0008	0.0006	9.4E-06	1.6E-05	1.72761	2.00428	2.11498	2.45368	YES	YES
										16879385	91461	PKDCC	1.2E-08	1.3E-05	3.3E-08	2.2E-05	5.44772	4.78794	5.30012	4.65823	YES	YES
										16750416	91523	PCED1B	0.0132	0.0002	0.005	7.0E-05	1.5522	2.29982	1.66326	2.46437	no	YES
										16683788	91544	UBXN11	5.5E-05	0.0027	0.0002	0.0059	1.67974	1.60387	1.62098	1.54777	YES	YES
										16843404	91607	SLFN11	1.1E-06	2.1E-07	1.6E-05	2.0E-06	2.71736	3.78317	2.44087	3.39824	YES	YES
										16943452	91775	NXPE3	0.0006	0.0561	5.3E-06	0.0039	1.73836	1.45341	2.12968	1.78059	no	YES
										16811061	91860	CALML4	2.5E-08	0.0021	2.4E-06	0.0191	3.62796	2.32746	2.97589	1.90913	YES	no
										16820883	91862	MARVELD3	0.0001	1.1E-09	0.0001	1.7E-09	2.05393	4.3391	2.05056	4.33199	YES	YES
										16694446	92312	MEX3A	0.0212	0.0002	0.0091	7.1E-05	1.7362	3.10315	1.89064	3.37919	no	YES
										16753689	92797	HELB	1.0E-07	0.0133	1.2E-09	0.0012	2.43411	1.63389	2.86449	1.92279	no	YES
										16870131	93323	HAUS8	0.0005	0.0041	2.7E-06	9.8E-05	1.36878	1.37499	1.55061	1.55764	no	YES
										16891890	93349	SP140L	6.4E-11	0.0019	8.1E-12	0.0005	2.50753	1.66185	2.68299	1.77813	YES	YES
										17052513	93432	LOC93432	6.8E-09	7.4E-06	1.3E-08	9.8E-06	18.0239	14.8776	17.8786	14.7577	YES	YES
										17072313	93594	WDR67	0.0114	1.3E-07	0.0013	9.1E-09	1.38212	2.39429	1.5248	2.64147	no	YES
										16747958	93978	CLEC6A	0.0031	0.002	0.0001	0.0001	2.11491	2.64291	2.70703	3.38285	YES	YES
										16964888	94031	HTRA3	4.6E-07	0.0061	2.0E-06	0.0115	3.4779	2.25049	3.28629	2.1265	YES	no
										16778559	94240	EPSTI1	3.3E-11	0.0004	2.8E-12	8.2E-05	4.40042	2.51082	4.97224	2.8371	YES	YES
										16694506	112770	C1orf85	0.0004	0.0024	5.1E-05	0.0005	1.4646	1.49561	1.56498	1.59812	no	YES
										17024002	113115	MTFR2	0.009	6.8E-07	0.0014	7.5E-08	1.44843	2.471	1.59208	2.71606	no	YES
										16740282	113130	CDCA5	5.7E-05	4.5E-09	4.1E-05	3.4E-09	1.73469	2.80586	1.77126	2.86501	YES	YES
										16819827	113540	CMTM1	3.7E-07	5.8E-08	1.6E-05	1.4E-06	1.78492	2.16487	1.63846	1.98723	YES	YES
										16690427	113802	HENMT1	7.7E-14	1.8E-06	2.2E-15	1.3E-07	3.53951	2.55123	3.99486	2.87945	YES	YES
										16923643	114043	C21orf90	0.0068	0.0006	0.0005	6.0E-05	1.67248	2.25069	1.96639	2.64622	YES	YES
										16679697	114548	NLRP3	0.0014	0.0031	0.0002	0.0006	1.87202	2.05152	2.1278	2.33181	YES	YES
										16743912	114769	CARD16	0.0185	0.0221	0.0057	0.0085	1.4425	1.55461	1.55229	1.67294	no	YES
										16886564	114793	FMNL2	3.5E-12	0.0114	2.8E-13	0.003	2.48145	1.45832	2.66744	1.56761	no	YES
										17073340	114822	RHPN1	0.0044	0.0033	0.0053	0.0038	1.64613	1.89437	1.64245	1.89013	YES	YES
										16838418	114897	C1QTNF1	0.0005	2.8E-05	3.3E-05	2.2E-06	1.98665	2.83977	2.33392	3.33618	YES	YES
										16934725	114904	C1QTNF6	8.1E-06	0.0005	5.6E-06	0.0003	1.57793	1.54958	1.60468	1.57585	YES	YES
										17020787	115004	MB21D1	3.5E-08	8.3E-10	9.4E-07	1.4E-08	2.4807	3.57194	2.25203	3.24268	YES	YES
										16680705	115110	LOC115110	8.2E-06	0.0543	2.3E-07	0.0091	1.89819	1.39413	2.15298	1.58126	no	YES
										16661636	115273	RAB42	2.8E-09	2.2E-05	3.2E-11	9.5E-07	2.76395	2.38568	3.23936	2.79603	YES	YES
										16689400	115362	GBP5	0.0003	0.0032	4.5E-06	0.0002	3.32554	3.2938	4.74615	4.70085	YES	YES
										17071640	115908	CTHRC1	8.7E-10	2.5E-06	2.8E-10	9.7E-07	5.23324	4.61443	5.69642	5.02285	YES	YES
										16740238	116071	BATF2	0.0023	0.0054	0.0057	0.0105	1.63299	1.73869	1.56977	1.67139	YES	no
										16766658	116986	AGAP2	0.0332	0.0182	0.0085	0.0056	1.51719	1.77679	1.69379	1.9836	no	YES
										17025230	117289	TAGAP	0.0328	0.0109	0.0068	0.0026	1.72138	2.24105	2.02384	2.63482	no	YES
										16977251	118429	ANTXR2	8.6E-05	0.0057	9.2E-05	0.0055	1.84689	1.69524	1.86132	1.70848	YES	YES
										16717005	118788	PIK3AP1	1.7E-16	1.8E-09	1.1E-18	3.2E-11	5.18051	4.03866	6.23824	4.86326	YES	YES
										16719506	119467	CLRN3	8.8E-12	1.9E-07	7.7E-11	7.1E-07	29.7289	21.9034	26.124	19.2474	YES	YES
										16764220	121268	RHEBL1	0.0004	0.0082	2.5E-06	0.0003	1.75488	1.67138	2.16643	2.06334	YES	YES
										16768941	121457	IKBIP	0.0034	1.7E-09	0.0003	8.3E-11	1.42305	2.58733	1.57101	2.85635	no	YES
										16819856	123920	CMTM3	0.0082	0.0003	0.0062	0.0002	1.62506	2.30739	1.66871	2.36936	YES	YES
										16815289	124222	PAQR4	5.1E-05	0.0184	1.1E-08	0.0001	1.73014	1.47323	2.25434	1.91959	no	YES
										16836375	124540	MSI2	1.2E-11	0.0011	5.0E-12	0.0006	2.40675	1.63078	2.49075	1.6877	YES	YES
										16842701	124923	SGK494	0.0034	0.0022	0.0004	0.0003	1.54655	1.75978	1.72209	1.95953	YES	YES
										16839425	124935	SLC43A2	2.6E-20	2.7E-05	3.2E-23	3.0E-07	3.59861	1.87517	4.22485	2.20149	YES	YES
										16849652	125058	TBC1D16	4.5E-09	4.1E-05	4.7E-10	8.1E-06	1.88599	1.70088	1.99662	1.80065	YES	YES
										16857237	126282	TNFAIP8L1	0.0044	1.5E-07	0.001	2.7E-08	1.45022	2.42099	1.55234	2.59148	no	YES
										16867074	126321	MFSD12	4.1E-08	1.1E-06	6.7E-09	2.5E-07	1.87585	1.98305	1.97716	2.09015	YES	YES
										16870394	126364	LRRC25	0.0016	0.0004	4.3E-05	1.6E-05	1.78447	2.26423	2.17214	2.75613	YES	YES
										16700263	126731	CCSAP	0.0139	4.5E-05	0.0001	2.5E-07	1.33	1.82019	1.5946	2.18231	no	YES
										16694617	128239	IQGAP3	1.0E-08	2.8E-12	1.1E-08	3.0E-12	2.81316	5.04028	2.86062	5.12531	YES	YES
										16919692	128497	SPATA25	0.0028	0.0085	0.0079	0.0179	1.71883	1.80053	1.62825	1.70564	YES	no
										16879250	130589	GALM	1.5E-12	0.0027	2.4E-12	0.0027	3.56219	1.84844	3.58715	1.8614	YES	YES
										16899378	130951	M1AP	6.7E-07	0.0304	2.4E-09	0.0017	3.90498	2.02947	5.48216	2.84915	no	YES
										16967071	132946	ARL9	0.0437	0.0024	0.0017	9.1E-05	1.45989	2.04306	1.83204	2.56386	no	YES
										16984189	133584	EGFLAM	0.0729	0.026	0.0047	0.0023	1.29756	1.49566	1.52393	1.75659	no	YES
										17106438	139818	DOCK11	0.0552	0.0128	0.0039	0.0011	1.38065	1.68593	1.64606	2.01003	no	YES
										17049649	140453	MUC17	0.0001	0.0031	0.001	0.0114	12.683	11.136	9.08705	7.97871	YES	no
										16913369	140711	C20orf118	3.0E-06	3.4E-05	1.2E-05	9.0E-05	5.31201	6.17876	4.87356	5.66877	YES	YES
										16705754	140766	ADAMTS14	3.1E-09	1.4E-06	1.2E-08	3.2E-06	2.6248	2.58972	2.56071	2.52648	YES	YES
										16919697	140825	NEURL2	0.0014	0.0009	0.012	0.0055	1.60411	1.84133	1.45661	1.67202	YES	no
										16920247	140876	FAM65C	0.0489	0.0285	0.004	0.0034	1.4083	1.60518	1.67081	1.90439	no	YES
										16726115	144097	C11orf84	2.3E-06	6.3E-09	1.5E-05	3.7E-08	1.69862	2.28457	1.6332	2.19659	YES	YES
										16784967	145389	SLC38A6	0.0046	0.0036	5.3E-05	9.8E-05	1.40722	1.54451	1.65467	1.8161	no	YES
										16795304	145508	CEP128	0.1024	0.0002	0.0084	9.5E-06	1.32196	2.22206	1.58754	2.66846	no	YES
										16813029	145864	HAPLN3	0.0036	2.5E-07	0.0007	4.2E-08	1.7505	3.58105	1.94492	3.97878	YES	YES
										16848619	146722	CD300LF	1.1E-06	3.4E-06	8.9E-08	4.3E-07	2.91367	3.52962	3.34565	4.05292	YES	YES
										16837044	146771	TCAM1P	0.0232	0.0184	0.0092	0.0085	1.89572	2.27996	2.11525	2.54399	no	YES
										16845794	146909	KIF18B	0.001	3.0E-13	0.0002	3.7E-14	1.69085	4.82004	1.85452	5.28662	YES	YES
										16835797	146956	EME1	4.3E-06	5.9E-09	2.0E-07	3.6E-10	2.0523	3.1856	2.30985	3.58537	YES	YES
										16916988	149837	LINC00654	0.0046	0.0129	0.0023	0.0074	1.46366	1.51226	1.52032	1.57081	no	YES
										16899013	150726	FBXO41	0.0002	0.0004	0.0001	0.0003	1.56611	1.68436	1.60058	1.72142	YES	YES
										16893068	151176	FAM132B	8.6E-06	0.0048	6.0E-06	0.0035	2.0499	1.73598	2.10483	1.7825	YES	YES
										16889251	151246	SGOL2	0.051	2.7E-07	0.0009	1.2E-09	1.30335	2.47288	1.59397	3.02428	no	YES
										16909715	151507	MSL3P1	0.0083	0.0023	7.1E-05	3.7E-05	1.80605	2.34466	2.51174	3.2608	YES	YES
										16951485	151648	SGOL1	0.008	9.5E-11	0.0006	3.8E-12	1.56477	4.27418	1.80689	4.9355	YES	YES
										16938007	152273	FGD5	0.0003	0.0107	2.4E-05	0.0023	1.71931	1.58716	1.8999	1.75387	no	YES
										17046664	154881	KCTD7	8.1E-09	0.0213	1.3E-10	0.0027	1.96103	1.37112	2.17519	1.52086	no	YES
										17067102	157313	CDCA2	0.0599	2.2E-09	0.0074	9.1E-11	1.48384	5.25535	1.7791	6.30105	no	YES
										17076251	157860	LOC157860	0.0003	0.0059	0.0022	0.0207	4.78349	4.3281	3.81956	3.45593	YES	no
										17110181	159013	CXorf38	0.0003	0.0018	0.0004	0.0021	1.51711	1.55103	1.51489	1.54877	YES	YES
										16736773	159963	SLC5A12	2.1E-05	0.0034	5.5E-06	0.0013	3.99798	3.19634	4.542	3.63128	YES	YES
										16748248	160364	CLEC12A	0.1604	0.1314	0.0016	0.0033	1.42396	1.60229	2.27745	2.56266	no	YES
										17099847	169714	QSOX2	4.2E-12	0.0006	1.5E-14	2.2E-05	2.39479	1.64377	2.74141	1.88168	YES	YES
										16921999	193629	LINC00189	0.0053	0.0225	0.0001	0.0016	1.617	1.62557	1.97785	1.98833	no	YES
										16771998	196383	RILPL2	3.4E-05	0.0004	1.4E-05	0.0002	1.57992	1.61027	1.62976	1.66106	YES	YES
										16752185	196410	METTL7B	2.1E-15	3.1E-06	3.1E-12	0.0002	9.44872	4.50435	7.02739	3.35007	YES	YES
										16757474	196463	PLBD2	1.7E-12	3.3E-05	7.2E-16	1.9E-07	1.92856	1.56621	2.20085	1.78734	YES	YES
										16884732	200350	FOXD4L1	0.0002	0.0004	0.0103	0.0092	1.62875	1.77289	1.39837	1.52212	YES	no
										16843519	201299	RDM1	0.0027	0.0084	0.0001	0.0008	1.47171	1.52035	1.66631	1.72138	no	YES
										17068158	203100	HTRA4	9.1E-10	6.1E-05	4.7E-11	7.9E-06	3.49949	2.64883	3.99675	3.02522	YES	YES
										17113513	203413	CXorf61	0.0043	0.0315	0.0003	0.0047	3.67226	3.33968	5.51881	5.019	no	YES
										16714725	219623	TMEM26	4.6E-05	9.2E-05	4.5E-07	2.4E-06	1.8698	2.10264	2.23168	2.50958	YES	YES
										16819521	221188	GPR114	3.9E-05	0.0014	2.1E-07	3.6E-05	1.74266	1.69577	2.06997	2.01426	YES	YES
										17009117	221416	C6orf223	0.0016	0.0082	0.0061	0.0207	2.35853	2.42179	2.12512	2.18212	YES	no
										17008056	221472	FGD2	0.0461	0.0331	0.0024	0.0029	1.45014	1.63732	1.78943	2.02041	no	YES
										17017572	221527	ZBTB12	5.9E-05	0.0007	5.6E-06	0.0001	1.45974	1.48379	1.55115	1.5767	no	YES
										17044521	221883	HOXA11-AS	0.0004	0.0197	1.9E-05	0.0028	2.15282	1.8581	2.60087	2.24482	no	YES
										16667094	253152	EPHX4	0.0001	4.6E-05	0.0008	0.0002	2.97613	4.28132	2.63799	3.79489	YES	YES
										17011949	254228	FAM26E	0.016	0.0002	0.0027	3.0E-05	1.65862	2.68127	1.90623	3.08155	no	YES
										16688999	255231	MCOLN2	0.0612	0.0652	0.0003	0.0012	1.47651	1.6096	2.16578	2.361	no	YES
										16969495	255743	NPNT	0.0061	0.0089	0.0049	0.0073	2.13921	2.45481	2.2127	2.53914	YES	YES
										16816670	257629	ANKS4B	9.4E-14	0.0062	1.2E-11	0.0343	15.4755	3.10576	12.0316	2.41463	YES	no
										16697544	259266	ASPM	0.2181	2.2E-18	0.0098	6.2E-21	1.21543	7.39024	1.52312	9.2611	no	YES
										16874432	259307	IL4I1	7.0E-08	2.4E-08	3.8E-09	2.0E-09	1.4726	1.64766	1.54556	1.72929	no	YES
										16719882	282969	FUOM	0.0014	0.0002	0.0028	0.0004	1.94907	2.62658	1.8859	2.54145	YES	YES
										16719659	282974	STK32C	0.0014	0.0002	2.0E-05	5.5E-06	1.37566	1.58373	1.55092	1.7855	no	YES
										16742086	283209	PGM2L1	1.1E-18	1.3E-07	6.0E-18	2.7E-07	6.5842	3.53203	6.44429	3.45697	YES	YES
										16747712	283314	C1RL-AS1	6.9E-07	0.0001	8.4E-07	0.0001	1.95446	1.88664	1.96668	1.89843	YES	YES
										16752602	283375	SLC39A5	3.0E-05	0.0005	0.0002	0.0018	4.78592	4.9914	4.0875	4.263	YES	YES
										16755692	283431	GAS2L3	0.0001	2.0E-07	4.1E-06	6.9E-09	2.00875	3.35481	2.38655	3.98576	YES	YES
										16781053	283487	LINC00346	0.0001	5.5E-06	0.0005	2.4E-05	2.01335	2.79824	1.88331	2.61751	YES	YES
										16777756	283537	SLC46A3	2.2E-05	0.0092	4.9E-06	0.0036	2.25552	1.83222	2.44899	1.98939	YES	YES
										16784215	283554	GPR137C	0.0022	0.0331	0.0002	0.0066	1.70971	1.58132	1.95838	1.81132	no	YES
										16825909	283932	FBXL19-AS1	0.0001	0.0002	4.6E-05	7.5E-05	1.88474	2.15329	1.97356	2.25477	YES	YES
										16875723	284417	TMEM150B	4.2E-07	0.0033	2.4E-06	0.0075	4.34259	2.783	3.9879	2.55569	YES	YES
										16668002	284611	FAM102B	1.4E-13	8.3E-06	2.4E-14	2.2E-06	2.82861	2.06221	2.99863	2.18617	YES	YES
										16916462	284759	SIRPB2	0.0061	0.0266	0.0002	0.002	1.57476	1.57267	1.90563	1.9031	no	YES
										16931499	284930	LOC284930	0.1381	0.067	0.0032	0.0026	1.85308	2.57859	3.53324	4.91656	no	YES
										16889054	284992	CCDC150	0.0355	4.1E-06	0.0005	2.2E-08	1.47587	2.98195	1.94731	3.93447	no	YES
										17002820	285590	SH3PXD2B	0.0019	0.0003	0.0016	0.0003	1.58902	1.94681	1.61354	1.97686	YES	YES
										16991460	285643	KIF4B	0.0005	2.3E-07	6.6E-06	3.4E-09	1.81549	3.07623	2.20851	3.74218	YES	YES
										17088159	286333	FAM225A	4.1E-06	0.0515	2.6E-09	0.0012	2.61315	1.62725	3.67288	2.28716	no	YES
										17099174	286336	FAM78A	0.0101	0.0118	0.0006	0.0012	1.43465	1.54948	1.64461	1.77625	no	YES
										16692624	337873	HIST2H2BC	0.001	0.0019	3.7E-05	0.0002	1.58703	1.71192	1.81123	1.95377	YES	YES
										16988906	337876	CHSY3	0.0054	0.0008	8.3E-05	1.8E-05	1.51581	1.87581	1.83751	2.2739	YES	YES
										16805877	339010	POTEB	0.0066	0.0468	0.0006	0.009	2.28706	2.10903	2.93989	2.71104	no	YES
										17024559	340152	ZC3H12D	0.0005	0.0001	0.0013	0.0003	1.85649	2.35242	1.79571	2.27541	YES	YES
										17016760	340198	IFITM4P	0.0008	4.4E-07	0.0018	1.1E-06	1.52078	2.2475	1.4875	2.19831	YES	no
										17031434	340198	IFITM4P	0.0002	5.7E-07	0.0001	4.9E-07	1.62734	2.25985	1.65167	2.29364	YES	YES
										17033890	340198	IFITM4P	0.0001	6.2E-07	0.0001	6.8E-07	1.62553	2.22882	1.63508	2.24191	YES	YES
										17028653	340198	IFITM4P	0.0002	8.8E-08	0.0008	3.4E-07	1.57514	2.31876	1.52148	2.23975	YES	YES
										17019019	340205	TREML1	0.0337	0.0076	0.0021	0.0006	1.35303	1.6063	1.5677	1.86115	no	YES
										17060840	346606	MOGAT3	0.0004	0.0063	0.0005	0.0073	3.23782	3.02451	3.21128	2.99971	YES	YES
										17093397	347240	KIF24	0.0124	5.0E-07	0.0019	5.1E-08	1.56915	3.21161	1.77588	3.63472	no	YES
										16936191	348645	C22orf34	0.2046	0.2254	0.0016	0.0058	1.22757	1.27499	1.69482	1.76029	no	YES
										17027749	352961	HCG26	0.0066	0.0018	0.0303	0.0073	1.51329	1.80943	1.39733	1.67079	YES	no
										17045258	353345	GPR141	0.1185	0.0663	0.0098	0.0078	1.32649	1.51133	1.61501	1.84006	no	YES
										16700456	375061	FAM89A	0.0118	0.0056	0.0028	0.0016	1.4684	1.69071	1.59396	1.83528	no	YES
										16995938	375444	C5orf34	0.1299	3.9E-08	0.0005	1.2E-11	1.22464	2.62209	1.61518	3.45828	no	YES
										16657598	375790	AGRN	4.1E-05	0.0004	1.8E-06	3.7E-05	1.8026	1.87259	2.02411	2.1027	YES	YES
										16695960	387597	ILDR2	0.0002	0.0062	0.0003	0.0082	2.57174	2.31058	2.5233	2.26706	YES	YES
										16840245	388325	SCIMP	0.0408	0.0021	0.0071	0.0003	1.66482	2.61409	1.9882	3.12185	no	YES
										17099027	389792	IER5L	2.4E-08	1.4E-09	2.1E-06	6.6E-08	2.59194	3.65049	2.24658	3.16409	YES	YES
										16710216	399815	LOC399815	0.0046	0.0046	0.001	0.0014	1.86131	2.15776	2.08602	2.41825	YES	YES
										16745956	399972	FLJ39051	0.001	0.0005	2.5E-06	3.2E-06	1.61485	1.88687	2.04402	2.38832	YES	YES
										16824566	400506	C16orf88	0.0022	0.0004	0.0002	5.2E-05	1.40794	1.63952	1.52806	1.77939	no	YES
										16848447	400619	LINC00511	4.0E-05	0.0094	2.1E-05	0.006	1.81594	1.58221	1.87771	1.63602	YES	YES
										17005281	401237	LINC00340	0.0009	0.0051	0.0007	0.004	2.23703	2.30485	2.31465	2.38483	YES	YES
										17006815	401251	SAPCD1	7.6E-06	0.0016	4.2E-05	0.0043	2.13657	1.91512	2.01881	1.80957	YES	YES
										16991757	406938	MIR146A	1.2E-05	0.0008	4.1E-07	7.9E-05	3.25948	3.00169	4.08572	3.76258	YES	YES
										16846299	406972	MIR196A1	2.1E-05	0.0018	0.0004	0.0103	2.24528	2.06309	1.97918	1.81859	YES	no
										16843602	414062	CCL3L3	0.0002	0.003	4.7E-06	0.0002	2.36798	2.33778	3.0075	2.96914	YES	YES
										16712035	414149	ACBD7	0.0097	0.0173	0.0005	0.0019	1.54175	1.63763	1.81497	1.92784	no	YES
										16761148	440081	DDX12P	0.0008	5.0E-06	3.9E-05	2.8E-07	1.50926	2.026	1.67801	2.25253	YES	YES
										16781354	440153	OR11H12	0.001	0.0009	0.0132	0.0076	1.77229	2.04721	1.54618	1.78603	YES	no
										16902690	440905	LOC440905	1.3E-05	0.0077	1.7E-06	0.0021	9.89517	5.46812	13.2521	7.32319	YES	YES
										17011939	441168	FAM26F	0.0168	0.0051	0.0006	0.0003	1.70573	2.18003	2.19779	2.80893	no	YES
										17118185	441179	LOC441179	0.203	0.0407	0.0079	0.0017	1.2313	1.51724	1.56341	1.92649	no	YES
										16885685	445582	POTEE	0.0022	0.0085	0.0002	0.0013	3.98816	4.33734	5.67856	6.17574	YES	YES
										17088006	445815	PALM2-AKAP2	6.5E-08	0.0182	1.2E-08	0.0073	2.16765	1.49235	2.30477	1.58675	no	YES
										16931125	553158	PRR5-ARHGAP8	0.0004	0.0002	0.0161	0.0039	1.5149	1.73793	1.32712	1.52251	YES	no
										16692583	554282	FAM72C	0.0455	3.7E-08	0.0029	7.8E-10	1.38182	3.19898	1.63953	3.79558	no	YES
										16817601	606724	LOC606724	0.025	0.054	0.0022	0.0092	1.40879	1.43988	1.61589	1.65155	no	YES
										16995866	643977	FLJ32255	0.0049	0.0056	0.0002	0.0004	1.94558	2.25172	2.4946	2.88713	YES	YES
										16901558	644903	FLJ38668	4.3E-05	7.2E-05	8.2E-06	1.8E-05	1.60525	1.76606	1.69592	1.86582	YES	YES
										16989113	645121	CCNI2	3.2E-20	0.0035	3.8E-19	0.007	8.37188	2.04268	7.98029	1.94713	YES	YES
										16935090	646851	FAM227A	3.1E-06	0.0061	7.3E-05	0.0302	2.55386	1.9436	2.22909	1.69643	YES	no
										16669568	647135	SRGAP2B	0.0199	4.6E-07	0.0003	2.9E-09	1.29342	2.05269	1.50891	2.39468	no	YES
										16850656	649446	DLGAP1-AS1	3.7E-12	0.0007	5.3E-11	0.0021	3.54865	2.03954	3.33407	1.91621	YES	YES
										16817562	653390	RRN3P2	8.1E-08	0.095	5.2E-11	0.0039	2.00121	1.28973	2.43292	1.56796	no	YES
										17027880	677820	SNORA38	0.0004	0.009	0.0008	0.0133	1.57794	1.51131	1.55032	1.48486	YES	no
										16919227	677839	SNORA71C	0.0026	9.5E-06	0.0138	6.4E-05	1.57426	2.32653	1.45536	2.15081	YES	no
										16902703	728378	POTEF	5.1E-06	0.0031	4.4E-07	0.0006	8.67929	5.47464	11.6883	7.37266	YES	YES
										16691883	728833	FAM72D	0.042	2.3E-09	0.0021	3.1E-11	1.59621	6.13086	2.0714	7.956	no	YES
										17107167	728911	CT45A2	0.1135	0.2036	0.0013	0.0087	2.45963	2.44783	6.63975	6.6079	no	YES
										16676526	729533	FAM72A	0.0002	4.6E-07	1.0E-06	2.9E-09	1.79433	2.7448	2.22744	3.40734	YES	YES
										16982085	731424	LOC731424	0.0041	0.0645	0.0002	0.0084	1.72813	1.54271	2.10189	1.87636	no	YES
										17083996	100048912	CDKN2B-AS1	0.0002	0.0051	6.5E-05	0.0028	2.14856	1.99759	2.27688	2.11688	YES	YES
										16914743	100113393	SNORD12B	0.0052	2.8E-07	0.0134	1.1E-06	1.5583	2.85156	1.48824	2.72335	YES	no
										17052552	100124692	LOC100124692	3.0E-13	3.3E-07	4.5E-12	1.6E-06	45.2932	22.962	38.1212	19.3261	YES	YES
										16765450	100124700	HOTAIR	0.0002	0.0015	0.0007	0.0036	2.44888	2.56088	2.27666	2.38078	YES	YES
										16901799	100128130	LOC100128130	7.6E-13	5.4E-10	1.4E-15	3.6E-12	4.28496	4.58545	5.42991	5.81068	YES	YES
										16732747	100128242	LOC100128242	0.0002	0.013	2.8E-05	0.004	1.59877	1.46052	1.70864	1.56089	no	YES
										16943976	100129297	LOC100129297	0.0018	0.016	0.0004	0.0052	3.19252	3.02033	3.88173	3.67236	no	YES
										16713419	100129482	ZNF37BP	0.0042	0.0048	0.0001	0.0003	1.3918	1.49705	1.57691	1.69615	no	YES
										16753663	100129940	LOC100129940	0.0035	0.0115	0.0008	0.0038	2.67818	2.86669	3.18382	3.40793	no	YES
										17024176	100130476	LOC100130476	0.002	0.0364	3.1E-05	0.0025	1.69475	1.55177	2.08743	1.91132	no	YES
										17117864	100130502	LOC100130502	0.0009	0.0069	6.2E-05	0.001	3.40162	3.42349	4.58085	4.6103	YES	YES
										16897146	100130502	LOC100130502	0.0003	0.0062	1.8E-05	0.0009	2.57029	2.40334	3.16283	2.9574	YES	YES
										16849349	100131096	LOC100131096	0.0094	7.4E-07	0.0054	4.1E-07	1.47573	2.59206	1.52953	2.68656	no	YES
										16697654	100131234	LOC100131234	8.7E-05	9.6E-05	3.2E-06	6.5E-06	1.87548	2.1701	2.15857	2.49766	YES	YES
										16814079	100132169	WASIR2	2.6E-06	5.3E-05	6.1E-07	1.7E-05	1.9821	2.0556	2.10115	2.17907	YES	YES
										17117884	100132708	CYP4F30P	0.001	0.0147	4.3E-05	0.0018	3.82631	3.39328	5.56493	4.93514	no	YES
										17099678	100151684	RNU6ATAC	0.001	0.0075	0.0003	0.0034	1.48059	1.47924	1.54703	1.54562	no	YES
										16996347	100151684	RNU6ATAC	0.0002	0.0082	7.3E-05	0.004	1.53331	1.45073	1.59329	1.50748	no	YES
										16899476	100170221	SNAR-H	0.0038	0.0092	0.0001	0.0006	1.78712	1.90772	2.22252	2.37251	YES	YES
										16874512	100170227	SNAR-D	0.0006	0.0343	7.2E-05	0.0097	2.54171	2.0152	3.00989	2.3864	no	YES
										16843981	100170841	C17orf96	0.173	0.0508	0.0048	0.0018	1.28731	1.56953	1.71376	2.08947	no	YES
										16763608	100233209	PCED1B-AS1	0.0858	0.0238	0.007	0.0023	1.47162	1.88378	1.86347	2.38537	no	YES
										16749632	100287314	LOC100287314	0.0042	0.005	0.094	0.0642	2.61866	3.22003	1.76304	2.16791	YES	no
										17051474	100287482	SMKR1	0.0249	0.0133	0.0008	0.0008	1.40327	1.59177	1.68137	1.90724	no	YES
										16798812	100288637	LOC100288637	0.0044	1.5E-10	0.0009	2.3E-11	1.64475	4.40006	1.80896	4.83933	YES	YES
										16825422	100289092	LOC100289092	0.0441	0.0062	3.4E-05	9.4E-06	1.248	1.45626	1.61034	1.87907	no	YES
										17056785	100302113	MIR1200	4.8E-05	0.0025	1.1E-06	0.0002	2.504	2.30413	3.1177	2.86885	YES	YES
										16846209	100302211	MIR1203	0.0082	0.0006	0.0027	0.0002	1.479	1.88969	1.5756	2.01313	no	YES
										16743403	100302275	MIR548L	0.0437	0.0414	0.0014	0.0026	1.33479	1.43657	1.60337	1.72564	no	YES
										16933396	100313914	MIR548J	0.2081	0.0036	0.0066	5.8E-05	1.21085	1.74275	1.52873	2.20027	no	YES
										17088991	100379345	MIR181A2HG	0.007	0.0019	0.0002	8.7E-05	1.67224	2.09238	2.07453	2.59574	YES	YES
										16991760	100422938	MIR3142	0.002	0.0004	0.0006	0.0001	2.46576	3.65953	2.79194	4.14364	YES	YES
										16948565	100505687	LOC100505687	0.0004	0.0013	0.0003	0.0011	1.62303	1.72323	1.65145	1.75339	YES	YES
										16948555	100505687	LOC100505687	3.3E-07	0.0101	1.2E-07	0.0053	2.21082	1.61154	2.31805	1.6897	no	YES
										16998044	100505994	LOC100505994	0.002	0.0064	0.0017	0.0054	2.25715	2.4346	2.32056	2.503	YES	YES
										16876648	100506054	LOC100506054	4.7E-06	0.0083	1.0E-05	0.0114	1.85386	1.53642	1.82909	1.51589	YES	no
										17089844	100506100	LOC100506100	0.0179	0.0052	0.0017	0.0006	1.48839	1.79311	1.71703	2.06855	no	YES
										16829002	100506581	C16orf95	0.0084	0.012	0.0016	0.0032	1.42345	1.51761	1.54297	1.64504	no	YES
										16762880	100506660	DDX11-AS1	0.0008	0.0064	8.6E-05	0.0012	1.5143	1.51789	1.65029	1.65421	YES	YES
										16945447	100507032	LOC100507032	4.2E-06	0.1601	4.1E-09	0.0082	2.03212	1.29524	2.57933	1.64402	no	YES
										16767642	100507377	LOC100507377	7.2E-05	0.0258	3.6E-06	0.0046	3.35538	2.28335	4.2759	2.90977	no	YES
										16885802	100507460	LOC100507460	1.3E-08	8.1E-12	8.1E-10	6.9E-13	3.24522	6.10617	3.7036	6.96864	YES	YES
										17028352	100507463	LOC100507463	0.0002	0.0063	3.7E-05	0.0023	1.65589	1.56145	1.75645	1.65627	YES	YES
										16885799	100507474	LOC100507474	8.2E-06	3.9E-09	4.5E-06	2.2E-09	2.02337	3.28424	2.09467	3.39997	YES	YES
										16890519	100507488	DNAPTP3	0.0014	0.0238	0.0003	0.0088	2.06827	1.88297	2.31135	2.10427	no	YES
										17117999	100508227	LOC100508227	0.0221	0.0004	0.0004	7.6E-06	1.64012	2.59942	2.20153	3.48919	no	YES
										16904105	100526664	LY75-CD302	1.5E-08	0.002	2.4E-08	0.0023	2.31837	1.72154	2.31994	1.72271	YES	YES
										16887313	100526832	PHOSPHO2-KLHL23	3.4E-05	0.0002	0.0001	0.0005	1.77185	1.88665	1.69939	1.80949	YES	YES
										16696895	100527964	LOC100527964	0.0394	0.0121	0.0024	0.001	1.3076	1.50196	1.501	1.72411	no	YES
										17026288	100532732	MSH5-SAPCD1	7.4E-05	0.0013	0.0003	0.0033	1.9611	1.95172	1.86329	1.85438	YES	YES
										17027947	100532732	MSH5-SAPCD1	1.6E-05	0.0018	8.4E-05	0.0046	2.02611	1.86715	1.919	1.76845	YES	YES
										16882576	100616499	MIR4435-1	3.8E-09	3.1E-07	2.3E-09	1.9E-07	2.65656	2.81193	2.74428	2.90479	YES	YES
										16774912	100874074	DLEU7-AS1	3.5E-09	4.4E-05	2.1E-08	0.0001	3.75726	2.98727	3.55835	2.82912	YES	YES
										17044516	100874323	HOXA-AS4	0.0004	0.0003	0.0012	0.0008	2.2303	2.73453	2.08518	2.5566	YES	YES
										16916144	NA		9.3E-06	6.2E-06	0.0008	0.0002	1.68403	1.93471	1.48702	1.70838	YES	no
										17118144	NA		0.0007	0.0093	0.0028	0.0222	2.34703	2.23657	2.14238	2.04156	YES	no
										17046979	NA		0.0051	0.0063	0.0405	0.0333	1.8245	2.068	1.55888	1.76693	YES	no
										16780851	NA		4.1E-05	0.002	7.5E-07	0.0001	9.92176	8.32898	17.4782	14.6723	YES	YES
										16882561	NA		1.3E-12	4.6E-10	3.3E-14	2.2E-11	3.34301	3.61738	3.79397	4.10535	YES	YES
										16899982	NA		1.7E-08	2.5E-05	1.5E-08	2.0E-05	3.75737	3.29243	3.86805	3.38941	YES	YES
										16786650	NA		0.0008	1.5E-07	3.1E-07	6.5E-11	2.34447	5.49547	3.89539	9.13086	YES	YES
										17037290	NA		3.9E-06	7.0E-05	5.2E-07	1.5E-05	2.22295	2.32642	2.43583	2.5492	YES	YES
										17102387	NA		0.0019	0.0002	0.0035	0.0003	2.05444	2.97664	1.98503	2.87607	YES	YES
										16988915	NA		0.0004	0.0091	2.2E-07	6.0E-05	2.05086	1.91069	2.99492	2.79023	YES	YES
										16892075	NA		4.0E-09	0.0001	5.0E-08	0.0005	2.46146	2.02004	2.31841	1.90265	YES	YES
										16916012	NA		2.8E-11	2.7E-06	2.3E-12	4.1E-07	2.11379	1.86942	2.24941	1.98935	YES	YES
										17042487	NA		1.3E-05	0.0012	1.3E-05	0.0011	1.99209	1.8652	2.01732	1.88882	YES	YES
										17000439	NA		0.0003	8.6E-09	1.4E-05	3.2E-10	1.784	3.31999	2.05784	3.82961	YES	YES
										17033661	NA		5.3E-05	0.0015	4.0E-05	0.0012	1.81724	1.77672	1.85503	1.81368	YES	YES
										16914823	NA		0.0012	6.6E-05	7.5E-06	6.8E-07	1.74545	2.36474	2.22285	3.01151	YES	YES
										17042519	NA		1.9E-06	0.0033	4.6E-06	0.0048	2.03761	1.69932	2.00413	1.6714	YES	YES
										16927861	NA		0.0008	0.0005	0.0013	0.0006	1.66871	1.94729	1.64939	1.92475	YES	YES
										16810559	NA		0.0037	7.6E-06	0.0005	9.0E-07	1.57008	2.41749	1.74457	2.68615	YES	YES
										17042548	NA		0.0015	0.0004	0.0004	0.0001	1.44971	1.67472	1.53414	1.77226	no	YES
										17040037	NA		0.0013	0.0005	0.0002	0.0001	1.44111	1.63316	1.53736	1.74224	no	YES
										17029847	NA		0.0036	0.0006	0.0006	0.0001	1.40715	1.64995	1.50955	1.77001	no	YES
										16782094	NA		0.0671	0.0096	0.0047	0.0007	1.71279	2.5864	2.34493	3.54095	no	YES
										17061949	NA		0.04	0.0009	0.0067	0.0001	1.51492	2.3296	1.753	2.69572	no	YES
										16781827	NA		0.0381	0.0098	0.0075	0.0022	1.47029	1.81963	1.66254	2.05757	no	YES
										16781916	NA		0.1988	0.0963	0.0077	0.0055	1.2339	1.40227	1.56608	1.77977	no	YES
										17039907	NA		0.0121	0.018	0.0024	0.0051	1.44253	1.5336	1.57272	1.672	no	YES
										16948569	NA		0.0021	0.0384	5.8E-05	0.0039	1.94262	1.73302	2.45072	2.18631	no	YES
										17114453	NA		0.1269	0.2068	0.0018	0.0099	2.26688	2.31286	5.63356	5.74784	no	YES
										17114461	NA		0.117	0.1967	0.0011	0.0072	2.21848	2.25412	5.5441	5.63316	no	YES
										16837344	NA		0.0067	0.0226	4.1E-05	0.0006	2.40279	2.48599	3.95799	4.09505	no	YES
										17054474	NA		0.002	0.0559	2.6E-05	0.004	2.08202	1.74357	2.80562	2.34954	no	YES
										17104519	NA		0.0133	5.8E-14	0.0009	1.4E-15	1.78058	11.054	2.22024	13.7834	no	YES
