# Supplementary material for: Genomic similarity between gastroesophageal junction and esophageal Barrett's adenocarcinomas
Source: Oncotarget. 2016 Jun 23;7(34):54867–82. doi: 10.18632/oncotarget.10253 (PMC5342387; doi:10.18632/oncotarget.10253)
Supplement: Supplementary file 4 [file oncotarget-07-54867-s004.xlsx]

## Sheet: Sup Table S4
Sup Table S4: Genes down-regulated in cancer (GEJAC and tEAC) relative to normal tissues
DAVID ONTOLOGY		GEJAC DWN (N=352 Entrez IDs in DAVID)			tEAC DWN (N=415 Entrez IDs in DAVID)			GEJAClist		DOWN TRANSCRIPTS (p<0.01 & FC<0.67)			ANOVA p values (batch adjusted)				Fold change (non-logged expression)
CATEGORY	TERM	COUNTS	GENES	BENJAMINI	COUNTS	GENES	BENJAMINI	fraction		ProbeID	ENTREZ_ID	Name	GEJAC vs NE	GEJAC vs NG	tEAC vs NE	tEAC vs NG	GEJAC / NE	GEJAC / NG	tEAC / NE	tEAC / NG	GEJAC down	tEAC down
SP_PIR_KEYWORDS	oxidoreductase	43	55214, 4128, 53905, 254295, 2110, 145226, 23171, 36, 33, 645, 218, 34, 1629, 2878, 4329, 25824, 51706, 1646, 57016, 131, 1562, 125, 126410, 4199, 224, 51547, 51181, 79912, 2327, 22949, 8310, 1718, 56898, 3163, 137872, 55328, 120227, 51, 3248, 7108, 260293, 873, 84188	7.30527e-13	45	10170, 55214, 4128, 53905, 254295, 2110, 145226, 23171, 33, 645, 218, 9249, 66002, 123099, 1629, 2878, 4329, 284273, 25824, 51706, 1646, 57016, 131, 1562, 126410, 4199, 224, 51547, 51181, 79912, 2327, 22949, 8310, 56898, 3163, 137872, 55328, 120227, 51, 3248, 7108, 260293, 873, 2820, 84188	1.49507e-11	1.12658		16907812	33	ACADL	0.0004	4.2E-18	6.4E-06	3.7E-20	0.617538	0.187129	0.527699	0.159906	YES	YES
GOTERM_BP_FAT	GO:0055114~oxidation reduction	46	55214, 4128, 53905, 254295, 2110, 145226, 23171, 36, 33, 645, 218, 34, 2878, 4329, 25824, 51706, 1646, 57016, 131, 1562, 125, 126410, 4199, 317671, 2157, 224, 51547, 4724, 51181, 79912, 2327, 22949, 8310, 1718, 56898, 3163, 137872, 55328, 7881, 120227, 51, 3248, 7108, 260293, 873, 84188	2.58562e-11	49	10170, 55214, 4128, 53905, 254295, 2110, 145226, 23171, 33, 645, 218, 9249, 66002, 123099, 2878, 4329, 284273, 25824, 51706, 57016, 1646, 131, 1562, 1528, 126410, 4199, 317671, 2157, 224, 51547, 9352, 4724, 51181, 79912, 2327, 22949, 8310, 56898, 3163, 137872, 55328, 120227, 51, 3248, 7108, 260293, 873, 2820, 84188	2.62772e-11	1.10679		16666239	34	ACADM	1.5E-08	0.003	1.1E-05	0.0627	0.516557	0.663703	0.601579	0.772944	YES	no
SP_PIR_KEYWORDS	nadp	17	4199, 126410, 53905, 51547, 145226, 645, 51181, 218, 79912, 2327, 22949, 120227, 7108, 57016, 873, 1646, 84188	2.03421e-06	21	4199, 126410, 10170, 53905, 51547, 145226, 645, 51181, 218, 79912, 2327, 9249, 83594, 22949, 120227, 7108, 284273, 57016, 1646, 873, 84188	1.13395e-08	0.95441		16710245	36	ACADSB	0.0003	4.4E-06	0.0038	5.3E-05	0.588768	0.426719	0.650619	0.471546	YES	YES
GOTERM_MF_FAT	GO:0048037~cofactor binding	21	4199, 63826, 53905, 2110, 51547, 36, 23171, 2729, 33, 645, 34, 2327, 8310, 1718, 56898, 1629, 51, 3248, 4329, 84706, 9517	2.10111e-05	18	4199, 63826, 53905, 2110, 51547, 23171, 2729, 33, 645, 2327, 8310, 56898, 1629, 4329, 3248, 51, 84706, 9517	0.00627136	1.37547		16849026	51	ACOX1	0.0018	0.0021	7.2E-05	0.0002	0.655595	0.598143	0.575671	0.525224	YES	YES
GOTERM_MF_FAT	GO:0050662~coenzyme binding	18	4199, 53905, 2110, 51547, 36, 23171, 2729, 33, 645, 34, 2327, 8310, 1718, 56898, 1629, 4329, 3248, 51	1.18371e-05	15	4199, 53905, 2110, 51547, 23171, 2729, 33, 645, 2327, 8310, 56898, 1629, 4329, 3248, 51	0.00573016	1.41477		16886308	92	ACVR2A	4.8E-06	0.0067	2.7E-06	0.0043	0.567284	0.666223	0.552237	0.648551	YES	YES
GOTERM_BP_FAT	GO:0006631~fatty acid metabolic process	17	2110, 2167, 79071, 36, 2690, 33, 34, 55268, 22949, 8310, 56898, 51, 3248, 79602, 1646, 131, 84188	0.000570043	16	2110, 79071, 2690, 33, 55268, 22949, 8310, 56898, 123099, 116285, 51, 3248, 79602, 1646, 131, 84188	0.0114808	1.25266		16978236	125	ADH1B	7.5E-07	0.0084	5.4E-06	0.0205	0.171443	0.32471	0.194645	0.368653	YES	no
SP_PIR_KEYWORDS	FAD	13	53905, 4128, 2110, 36, 33, 34, 79912, 2327, 8310, 1718, 55328, 51, 51706	9.007e-05	11	8310, 4128, 53905, 55328, 2110, 51, 51706, 33, 79912, 2327, 2820	0.0124767	1.39334		16978261	131	ADH7	2.8E-42	2.3E-20	2.1E-42	7.0E-21	0.0129024	0.0538676	0.0118075	0.0492965	YES	YES
KEGG_PATHWAY	hsa00071:Fatty acid metabolism	8	8310, 125, 224, 51, 36, 33, 34, 131	9.37663e-05	5	8310, 224, 51, 33, 131	0.0779719	1.88636		16990848	154	ADRB2	1.6E-14	8.4E-10	2.8E-11	1.5E-07	0.169173	0.185437	0.218674	0.239697	YES	YES
GOTERM_MF_FAT	GO:0009055~electron carrier activity	17	4199, 126410, 317671, 53905, 4128, 2110, 36, 33, 34, 79912, 8310, 3163, 120227, 51, 51706, 260293, 1562	0.000713981	17	4199, 126410, 8310, 317671, 66002, 3163, 4128, 53905, 2110, 120227, 51, 260293, 51706, 33, 1562, 79912, 9249	0.0117498	1.17898		16917183	182	JAG1	0.0004	0.053	1.6E-05	0.0083	0.587042	0.700336	0.511135	0.609779	no	YES
SP_PIR_KEYWORDS	fatty acid metabolism	9	8310, 4594, 51, 3248, 36, 33, 79602, 34, 55268	0.000855935	8	8310, 4594, 116285, 51, 3248, 33, 79602, 55268	0.0182294	1.32635		16665674	205	AK4	0.0041	0.0028	0.0038	0.0026	0.621	0.540251	0.613667	0.533872	YES	YES
SP_PIR_KEYWORDS	lipid metabolism	12	8310, 7436, 51, 3248, 36, 8228, 1646, 33, 79602, 34, 55268, 84188	0.0038848	15	6721, 166929, 64801, 33, 55268, 8310, 7357, 7436, 116285, 3248, 51, 79602, 1646, 8228, 84188	0.000297882	0.943182		17097472	210	ALAD	1.8E-06	1.5E-11	1.6E-07	1.6E-12	0.641325	0.443007	0.6061	0.418675	YES	YES
GOTERM_MF_FAT	GO:0050660~FAD binding	9	8310, 1718, 53905, 2110, 51, 36, 33, 34, 2327	0.00736111	6	8310, 53905, 2110, 51, 33, 2327	0.637241	1.76847		16842326	218	ALDH3A1	8.3E-14	1.2E-07	4.1E-15	1.2E-08	0.0716394	0.1121	0.0574637	0.0899179	YES	YES
GOTERM_BP_FAT	GO:0019395~fatty acid oxidation	7	8310, 56898, 2110, 51, 79602, 34, 131	0.030125	6	8310, 56898, 2110, 51, 79602, 131	0.325032	1.37547		16832147	224	ALDH3A2	2.4E-17	4.7E-05	3.9E-19	2.9E-06	0.276071	0.503664	0.24505	0.447069	YES	YES
GOTERM_BP_FAT	GO:0034440~lipid oxidation	7	8310, 56898, 2110, 51, 79602, 34, 131	0.030125	6	8310, 56898, 2110, 51, 79602, 131	0.325032	1.37547		16714618	288	ANK3	1.8E-07	0.0085	2.1E-06	0.0244	0.450773	0.619219	0.481697	0.661699	YES	no
SP_PIR_KEYWORDS	Flavoprotein	10	8310, 4128, 2110, 51, 36, 51706, 33, 34, 79912, 2327	0.0069535	9	8310, 4128, 2110, 51, 51706, 33, 79912, 2327, 2820	0.0845671	1.30997		17104313	367	AR	5.4E-11	0.0013	1.3E-09	0.0049	0.364722	0.562028	0.391197	0.602826	YES	YES
INTERPRO	IPR013764:Acyl-CoA oxidase/dehydrogenase, type1/2, C-terminal	5	8310, 51, 36, 33, 34	0.0441189	3	8310, 51, 33	0.944813	1.96496		16829728	443	ASPA	0.0041	4.5E-10	0.0072	1.2E-09	0.480898	0.122674	0.498017	0.127041	YES	YES
INTERPRO	IPR006091:Acyl-CoA oxidase/dehydrogenase, central region	5	8310, 51, 36, 33, 34	0.0441189	3	8310, 51, 33	0.944813	1.96496		16854928	498	ATP5A1	6.0E-06	5.0E-06	1.1E-06	1.2E-06	0.607893	0.53631	0.578015	0.509951	YES	YES
GOTERM_MF_FAT	GO:0003995~acyl-CoA dehydrogenase activity	5	8310, 51, 36, 33, 34	0.015528	3	8310, 51, 33	0.674835	1.96496		16856476	513	ATP5D	0.0038	0.0188	0.0015	0.0096	0.695002	0.694996	0.666118	0.666112	no	YES
KEGG_PATHWAY	hsa00982:Drug metabolism	7	125, 4128, 2941, 218, 131, 1562, 2327	0.00932238	7	4128, 2941, 2946, 218, 131, 1562, 2327	0.0471085	1.17898		17105018	538	ATP7A	7.9E-08	4.0E-06	7.7E-09	6.5E-07	0.583805	0.568554	0.551896	0.537478	YES	YES
KEGG_PATHWAY	hsa00280:Valine, leucine and isoleucine degradation	6	224, 1629, 4594, 4329, 36, 34	0.0102757	5	224, 1629, 4594, 4329, 5095	0.0693112	1.41477		16872452	645	BLVRB	8.8E-09	0.0006	6.3E-09	0.0004	0.405194	0.526226	0.394671	0.51256	YES	YES
GOTERM_MF_FAT	GO:0016628~oxidoreductase activity, acting on the CH-CH group of donors, NAD or NADP as acceptor	5	1718, 7108, 1646, 645, 22949	0.0262648	4	7108, 1646, 645, 22949	0.498563	1.47372		16719644	664	BNIP3	4.2E-08	0.0023	5.5E-06	0.0246	0.223677	0.371004	0.289566	0.480292	YES	no
KEGG_PATHWAY	hsa03320:PPAR signaling pathway	7	4199, 8310, 2167, 51, 10580, 33, 34	0.00842043	5	4199, 8310, 51, 10580, 33	0.177142	1.65057		16930954	706	TSPO	1.9E-09	0.0131	4.7E-11	0.002	0.412506	0.652175	0.367276	0.580666	no	YES
SP_PIR_KEYWORDS	metal-binding	75	23239, 55786, 4493, 254295, 2110, 23200, 23515, 51043, 85377, 27330, 166336, 3480, 79148, 6419, 538, 389114, 57573, 1562, 4199, 125, 317671, 55799, 2157, 9252, 390927, 5071, 10002, 148268, 163059, 7691, 4594, 443, 84239, 222696, 153769, 55616, 9314, 58491, 4501, 285671, 55214, 210, 199777, 55561, 2872, 201501, 3983, 54836, 116412, 2273, 367, 5138, 84708, 131, 342926, 375449, 8897, 23099, 126410, …	0.0187513	76	23239, 341277, 254295, 2110, 23200, 51043, 85377, 27330, 3480, 79148, 51274, 116285, 538, 389114, 57573, 1562, 1528, 4199, 317671, 55799, 2157, 50862, 91392, 5071, 10002, 7691, 4594, 84239, 55616, 153769, 9314, 3040, 58491, 4501, 220441, 285671, 55214, 210, 199777, 55561, 83594, 51304, 2872, 201501, 3983, 66002, 54836, 116412, 2273, 367, 84708, 131, 375449, 342926, 8897, 23099, 126410, 9378, 6382…	0.495115	1.16346		16979133	817	CAMK2D	0.0004	6.0E-06	3.7E-05	5.7E-07	0.674762	0.527393	0.622048	0.486192	no	YES
COG_ONTOLOGY	Energy production and conversion	6	125, 137872, 2110, 1629, 131, 79912	0.00710534	6	137872, 2110, 1629, 131, 79912, 2820	0.0105329	1.17898		16922477	873	CBR1	1.3E-12	1.2E-10	2.7E-11	1.1E-09	0.317682	0.281117	0.338643	0.299666	YES	YES
KEGG_PATHWAY	hsa00980:Metabolism of xenobiotics by cytochrome P450	6	125, 2941, 1646, 218, 131, 1562	0.0259036	6	2941, 2946, 1646, 218, 131, 1562	0.069719	1.17898		16794606	957	ENTPD5	0.02	1.5E-05	0.0098	6.5E-06	0.642928	0.350876	0.606413	0.330948	no	YES
										16737200	966	CD59	0.0092	0.0017	0.0004	0.0001	0.713095	0.600749	0.625292	0.52678	no	YES
										16968468	1040	CDS1	4.8E-06	0.123	5.2E-09	0.0058	0.414403	0.70087	0.308683	0.522068	no	YES
										16795664	1112	FOXN3	8.9E-06	7.9E-07	5.5E-05	3.8E-06	0.659082	0.559919	0.681984	0.579375	YES	no
										16972305	1182	CLCN3	0.0001	0.0265	1.3E-06	0.0021	0.566849	0.673617	0.480841	0.57141	no	YES
										17003065	1212	CLTB	5.7E-06	0.0217	6.6E-09	0.0005	0.461756	0.624765	0.356547	0.482416	no	YES
										16711280	1316	KLF6	0.0294	0.0732	0.0007	0.0049	0.759541	0.75597	0.641559	0.638542	no	YES
										16724922	1500	CTNND1	0.002	0.0059	4.9E-09	4.1E-07	0.786249	0.767606	0.615159	0.600572	no	YES
										16855973	1528	CYB5A	0.0487	2.1E-09	0.0003	1.5E-12	0.757719	0.327912	0.587227	0.254129	no	YES
										16707729	1562	CYP2C18	0.0023	9.9E-05	0.0001	7.5E-06	0.238075	0.100084	0.15933	0.0669805	YES	YES
										16690103	1629	DBT	1.4E-07	3.7E-11	6.3E-06	1.4E-09	0.58757	0.42501	0.633216	0.458028	YES	YES
										16711343	1646	AKR1C2	0.0006	1.8E-07	0.0002	6.8E-08	0.30852	0.101481	0.274861	0.0904092	YES	YES
										16988301	1657	DMXL1	9.0E-07	0.0003	5.1E-07	0.0002	0.613328	0.643837	0.600633	0.630511	YES	YES
										16687618	1718	DHCR24	2.7E-08	0.0067	3.0E-09	0.0019	0.401823	0.590564	0.368281	0.541268	YES	YES
										17109927	1756	DMD	0.0003	0.0228	8.7E-05	0.0098	0.413679	0.504907	0.373225	0.455531	no	YES
										16696120	1805	DPT	1.5E-07	1.6E-05	2.8E-07	2.2E-05	0.188136	0.18789	0.190054	0.189805	YES	YES
										16854486	1824	DSC2	6.4E-12	0.0005	4.7E-15	6.4E-06	0.187557	0.37496	0.13537	0.270629	YES	YES
										17097132	1902	LPAR1	0.0031	0.0052	0.0013	0.0026	0.547303	0.494229	0.512381	0.462693	YES	YES
										16998682	1946	EFNA5	0.0001	0.0024	1.0E-05	0.0004	0.330538	0.339255	0.268443	0.275523	YES	YES
										17052690	2051	EPHB6	2.2E-10	0.0003	7.0E-12	3.1E-05	0.222201	0.363563	0.18718	0.306262	YES	YES
										16678114	2052	EPHX1	7.5E-12	0.0065	2.0E-11	0.0081	0.400035	0.658632	0.402864	0.663289	YES	YES
										16971943	2110	ETFDH	1.4E-10	5.7E-08	7.2E-12	5.4E-09	0.422226	0.413494	0.387528	0.379514	YES	YES
										17078134	2138	EYA1	0.0016	0.0199	0.0005	0.009	0.483268	0.517491	0.441111	0.472348	no	YES
										17115729	2157	F8	0.0003	0.0013	0.0006	0.0023	0.564092	0.538106	0.578066	0.551436	YES	YES
										17078592	2167	FABP4	8.3E-07	0.0012	8.0E-06	0.0043	0.259584	0.344207	0.291648	0.386725	YES	YES
										17107230	2273	FHL1	0.0008	5.8E-05	0.0008	5.4E-05	0.546175	0.402465	0.538558	0.396852	YES	YES
										16696352	2327	FMO2	9.7E-11	3.0E-06	4.8E-10	7.3E-06	0.380653	0.43593	0.390795	0.447543	YES	YES
										16878443	2355	FOSL2	0.0121	0.0034	0.0017	0.0006	0.714053	0.612551	0.649162	0.556885	no	YES
										16866650	2593	GAMT	6.3E-06	7.0E-07	0.0002	1.2E-05	0.481511	0.366237	0.540818	0.411346	YES	YES
										16718670	2674	GFRA1	0.0014	0.0019	0.0005	0.0008	0.490658	0.422592	0.450941	0.388384	YES	YES
										16984365	2690	GHR	3.4E-15	2.7E-11	2.0E-15	1.5E-11	0.281982	0.27801	0.27204	0.268208	YES	YES
										17020174	2729	GCLC	1.1E-06	0.0017	8.0E-09	7.5E-05	0.530973	0.612179	0.459789	0.530108	YES	YES
										16886677	2820	GPD2	0.0002	0.0022	1.3E-05	0.0004	0.68673	0.688995	0.641218	0.643333	no	YES
										16866849	2872	MKNK2	5.1E-16	8.2E-05	2.3E-16	3.8E-05	0.367035	0.579705	0.35515	0.560933	YES	YES
										16991192	2878	GPX3	5.2E-20	2.4E-08	1.7E-18	1.6E-07	0.26283	0.404673	0.276865	0.426282	YES	YES
										17088652	2934	GSN	6.0E-06	3.7E-05	8.3E-08	1.3E-06	0.542091	0.503145	0.472333	0.438398	YES	YES
										17020103	2941	GSTA4	8.3E-10	3.6E-05	4.5E-08	0.0004	0.296272	0.377146	0.337428	0.429536	YES	YES
										16668355	2946	GSTM2	0.0036	0.0066	0.0008	0.0021	0.704811	0.667972	0.663091	0.628433	no	YES
										16820528	3038	HAS3	0.0011	0.0092	2.6E-05	0.0007	0.451236	0.457791	0.347035	0.352075	YES	YES
										16814121	3040	HBA2	0.0054	0.001	0.0039	0.0007	0.656523	0.537325	0.640435	0.524158	YES	YES
										16705577	3098	HK1	1.1E-16	1.1E-05	2.5E-15	5.0E-05	0.43414	0.609549	0.449788	0.63152	YES	YES
										16815528	3163	HMOX2	3.4E-05	0.0002	0.0001	0.0004	0.616468	0.581708	0.631253	0.59566	YES	YES
										16981606	3248	HPGD	7.4E-06	1.8E-07	6.2E-06	1.5E-07	0.219383	0.108353	0.210743	0.104086	YES	YES
										16949759	3280	HES1	0.0012	0.0573	6.3E-05	0.0099	0.62286	0.711309	0.547287	0.625005	no	YES
										16691414	3321	IGSF3	1.6E-10	0.0003	8.4E-11	0.0002	0.247615	0.398112	0.235848	0.379193	YES	YES
										17005223	3400	ID4	7.6E-12	2.1E-05	1.2E-09	0.0003	0.28183	0.398344	0.32572	0.46038	YES	YES
										16805495	3480	IGF1R	0.0093	0.0011	0.0014	0.0002	0.632058	0.48686	0.5608	0.431972	YES	YES
										16851026	3613	IMPA2	3.9E-10	0.0215	3.7E-11	0.0065	0.296318	0.595441	0.266944	0.536417	no	YES
										16698923	3664	IRF6	6.5E-09	0.0368	2.5E-11	0.0027	0.35825	0.648887	0.292709	0.530174	no	YES
										16920150	3745	KCNB1	1.1E-10	0.0011	1.9E-11	0.0004	0.457929	0.631941	0.434633	0.599793	YES	YES
										16922759	3772	KCNJ15	0.0017	8.6E-07	0.0038	2.3E-06	0.318958	0.101799	0.343755	0.109713	YES	YES
										16718622	3983	ABLIM1	8.3E-14	3.4E-07	2.7E-15	2.5E-08	0.333932	0.416812	0.301786	0.376687	YES	YES
										16775434	4008	LMO7	0.0002	0.0475	2.1E-08	0.0002	0.504869	0.6408	0.336353	0.426913	no	YES
										16882834	4118	MAL	7.5E-18	4.5E-06	2.2E-18	1.5E-06	0.0174831	0.0907767	0.01492	0.0774687	YES	YES
										17102829	4128	MAOA	2.2E-05	0.0002	2.4E-06	2.6E-05	0.32653	0.291861	0.278466	0.2489	YES	YES
										17021217	4199	ME1	2.6E-08	0.0002	3.3E-08	0.0002	0.309991	0.387841	0.306946	0.384031	YES	YES
										16794632	4329	ALDH6A1	0.0014	9.8E-15	0.0012	1.1E-14	0.654166	0.24489	0.64578	0.241751	YES	YES
										16996089	4338	MOCS2	1.1E-05	0.0003	2.2E-06	9.8E-05	0.686504	0.686657	0.66023	0.660377	no	YES
										16819217	4493	MT1E	0.0013	1.9E-16	0.0201	1.9E-14	0.492192	0.0800586	0.596834	0.0970794	YES	no
										16819264	4501	MT1X	5.2E-08	1.8E-08	1.2E-05	1.6E-06	0.365001	0.272818	0.445269	0.332813	YES	YES
										17019831	4594	MUT	1.0E-05	0.0004	1.2E-07	1.8E-05	0.644997	0.652445	0.579727	0.586422	YES	YES
										16855196	4645	MYO5B	0.004	0.1	1.0E-05	0.003	0.593686	0.693727	0.435521	0.508909	no	YES
										16984741	4724	NDUFS4	3.1E-06	0.0001	2.8E-06	0.0001	0.638107	0.636135	0.631977	0.630024	YES	YES
										16905475	4780	NFE2L2	2.5E-25	4.1E-11	8.7E-27	1.9E-12	0.383367	0.51775	0.36057	0.486962	YES	YES
										16856946	4782	NFIC	1.0E-05	1.1E-07	3.1E-05	3.2E-07	0.618984	0.483568	0.632044	0.493771	YES	YES
										16858805	4784	NFIX	1.1E-10	0.0004	1.0E-09	0.0011	0.399458	0.554764	0.416663	0.578657	YES	YES
										16665588	4919	ROR1	0.0004	6.9E-07	8.1E-06	1.8E-08	0.410529	0.207567	0.316882	0.160219	YES	YES
										17111738	4983	OPHN1	0.0328	0.0008	0.0024	5.6E-05	0.753293	0.573289	0.661169	0.503178	no	YES
										16995809	5019	OXCT1	7.2E-06	0.0067	3.0E-05	0.0136	0.350581	0.464868	0.37307	0.494688	YES	no
										17025440	5071	PARK2	0.0001	6.0E-06	2.5E-05	1.5E-06	0.531981	0.394497	0.493478	0.365945	YES	YES
										16673191	5087	PBX1	0.0003	0.0046	0.0009	0.0084	0.534108	0.543833	0.554542	0.564639	YES	YES
										16776117	5095	PCCA	0.0032	1.4E-06	0.0008	3.2E-07	0.680544	0.44728	0.639682	0.420424	no	YES
										16911632	5126	PCSK2	0.0004	3.5E-06	2.6E-05	3.0E-07	0.659385	0.505441	0.60458	0.463431	YES	YES
										17056426	5137	PDE1C	0.0106	0.0027	0.0063	0.0017	0.674735	0.562423	0.651261	0.542857	no	YES
										16741725	5138	PDE2A	1.4E-09	0.0012	5.4E-08	0.0065	0.506676	0.650814	0.542181	0.696418	YES	no
										16840846	5187	PER1	0.0005	0.0003	9.1E-06	1.2E-05	0.593193	0.510839	0.500046	0.430624	YES	YES
										16818630	5257	PHKB	0.0002	2.0E-05	1.2E-05	1.7E-06	0.703929	0.605772	0.654647	0.563363	no	YES
										16748835	5288	PIK3C2G	0.0163	0.0002	0.002	1.9E-05	0.21973	0.0505735	0.135047	0.0310826	no	YES
										16860902	5348	FXYD1	1.5E-05	0.0093	4.2E-06	0.0041	0.428971	0.5399	0.398282	0.501275	YES	YES
										16698816	5362	PLXNA2	4.1E-06	0.0015	5.0E-07	0.0004	0.499677	0.560326	0.459931	0.515756	YES	YES
										16935455	5372	PMM1	1.2E-12	0.0007	3.6E-13	0.0003	0.379718	0.588246	0.363224	0.562693	YES	YES
										16777794	5412	UBL3	3.5E-10	2.3E-13	9.4E-12	1.0E-14	0.364208	0.221488	0.322261	0.195978	YES	YES
										16716507	5507	PPP1R3C	4.4E-19	3.7E-05	3.9E-19	2.3E-05	0.109521	0.327864	0.104844	0.313864	YES	YES
										16945993	5523	PPP2R3A	2.1E-06	2.0E-09	0.0005	4.1E-07	0.360971	0.19342	0.472434	0.253145	YES	YES
										16677228	5525	PPP2R5A	1.3E-10	2.4E-06	8.5E-10	7.2E-06	0.562724	0.604609	0.574652	0.617425	YES	YES
										17097000	5774	PTPN3	0.0002	0.0787	1.5E-06	0.0057	0.588804	0.736178	0.489206	0.61165	no	YES
										16867432	5802	PTPRS	8.0E-05	3.5E-05	0.0003	0.0001	0.401986	0.304515	0.43222	0.327418	YES	YES
										17050847	5803	PTPRZ1	3.4E-09	9.0E-06	7.4E-11	5.5E-07	0.070426	0.0909094	0.048829	0.063031	YES	YES
										16852463	5874	RAB27B	0.0001	5.4E-06	1.2E-06	8.1E-08	0.327944	0.188683	0.230165	0.132425	YES	YES
										16867613	5990	RFX2	0.0077	0.0045	1.1E-06	3.4E-06	0.620899	0.531922	0.400044	0.342717	YES	YES
										16694322	6016	RIT1	9.2E-09	0.0009	5.7E-11	3.7E-05	0.571749	0.680728	0.51583	0.614151	no	YES
										16816978	6338	SCNN1B	1.7E-29	7.0E-21	9.8E-31	4.1E-22	0.0365909	0.0437946	0.0307005	0.0367445	YES	YES
										16816962	6340	SCNN1G	3.5E-16	4.0E-20	4.8E-17	7.5E-21	0.124931	0.0488261	0.111198	0.0434588	YES	YES
										16936933	6419	SETMAR	1.3E-07	9.6E-05	2.6E-05	0.0027	0.580351	0.61484	0.649202	0.687783	YES	no
										16922851	6450	SH3BGR	7.7E-06	0.0049	5.7E-06	0.0038	0.51402	0.602526	0.502894	0.589484	YES	YES
										16948461	6657	SOX2	3.1E-10	0.0062	5.2E-11	0.0022	0.0600283	0.241122	0.0494461	0.198615	YES	YES
										16930768	6721	SREBF2	1.4E-05	0.0045	5.6E-09	3.0E-05	0.602716	0.668725	0.489921	0.543577	no	YES
										16930623	7008	TEF	0.0047	4.6E-05	4.3E-05	4.6E-07	0.759678	0.606786	0.662424	0.529106	no	YES
										17086208	7091	TLE4	2.3E-06	4.7E-05	2.9E-06	5.2E-05	0.503194	0.484177	0.50115	0.48221	YES	YES
										16972993	7098	TLR3	0.0013	0.0096	0.0008	0.0068	0.509301	0.512169	0.489849	0.492607	YES	YES
										16726680	7108	TM7SF2	7.3E-10	6.5E-06	5.6E-10	4.6E-06	0.445022	0.491906	0.435974	0.481905	YES	YES
										16940055	7123	CLEC3B	4.6E-07	0.0002	1.4E-06	0.0003	0.556066	0.585451	0.565849	0.595751	YES	YES
										17012281	7164	TPD52L1	2.7E-12	0.0027	2.1E-11	0.0056	0.163037	0.410704	0.172985	0.435764	YES	YES
										17088100	7357	UGCG	0.0065	0.0006	1.6E-05	2.7E-06	0.712283	0.58538	0.572191	0.470247	no	YES
										17083197	7436	VLDLR	3.5E-10	0.0002	3.9E-10	0.0001	0.211189	0.331207	0.206311	0.323557	YES	YES
										16721835	7465	WEE1	0.0011	0.0977	2.6E-07	0.0009	0.647961	0.764565	0.488036	0.575861	no	YES
										16876147	7691	ZNF132	0.0005	1.5E-07	0.0057	2.4E-06	0.567572	0.334295	0.634603	0.373775	YES	YES
										16731441	7704	ZBTB16	0.0079	3.2E-05	0.0085	3.6E-05	0.50499	0.25852	0.502246	0.257115	YES	YES
										17016467	7754	ZNF204P	0.0397	0.0007	0.0059	8.8E-05	0.698567	0.475462	0.611289	0.416059	no	YES
										16947255	7881	KCNAB1	0.0001	0.0003	0.0064	0.0066	0.598538	0.550577	0.694281	0.638648	YES	no
										17052939	7984	ARHGEF5	0.001	0.0619	3.8E-05	0.0092	0.60595	0.705727	0.523471	0.609667	no	YES
										17073213	8000	PSCA	0.0075	3.0E-07	0.0007	1.9E-08	0.314431	0.0575195	0.222685	0.0407362	YES	YES
										16798067	8123	PAR5	0.0025	0.0002	0.0087	0.0008	0.475563	0.322704	0.520029	0.352878	YES	YES
										17108943	8228	PNPLA4	5.6E-05	0.0004	0.0002	0.001	0.450005	0.419418	0.478557	0.44603	YES	YES
										16974182	8310	ACOX3	3.5E-21	5.2E-05	7.1E-21	4.9E-05	0.357409	0.624595	0.355059	0.620489	YES	YES
										16906615	8436	SDPR	5.7E-05	0.0019	3.6E-05	0.0013	0.476797	0.496468	0.460675	0.479681	YES	YES
										16978301	8649	LAMTOR3	1.8E-09	0.0002	1.9E-11	8.8E-06	0.547871	0.640268	0.498657	0.582755	YES	YES
										16938271	8850	KAT2B	6.3E-15	0.0008	7.7E-14	0.0021	0.3144	0.573628	0.32722	0.597019	YES	YES
										16658536	8863	PER3	0.0027	1.2E-05	0.0005	2.1E-06	0.537851	0.31912	0.476279	0.282588	YES	YES
										16909958	8864	PER2	0.2271	0.0002	0.0027	5.0E-07	0.830009	0.483225	0.620042	0.360984	no	YES
										16928867	8897	MTMR3	2.9E-08	9.5E-07	3.1E-08	8.9E-07	0.623683	0.600151	0.619037	0.59568	YES	YES
										16968797	8916	HERC3	8.6E-07	0.0004	5.3E-07	0.0003	0.610472	0.650698	0.598778	0.638233	YES	YES
										16753270	9194	SLC16A7	3.4E-09	2.8E-09	1.4E-08	8.3E-09	0.226862	0.156933	0.23686	0.163849	YES	YES
										16712292	9200	PTPLA	1.0E-06	4.0E-06	5.8E-08	4.0E-07	0.428112	0.372466	0.379858	0.330484	YES	YES
										16707601	9211	LGI1	5.5E-16	0.0014	9.5E-16	0.0013	0.205402	0.499391	0.203233	0.494117	YES	YES
										16681827	9249	DHRS3	0.0021	0.029	1.4E-05	0.0011	0.630446	0.668384	0.50896	0.539588	no	YES
										16795794	9252	RPS6KA5	0.0005	0.0007	0.0068	0.0056	0.618554	0.560325	0.685488	0.620958	YES	no
										16852997	9306	SOCS6	0.0024	0.0005	1.0E-05	4.9E-06	0.658502	0.551695	0.532536	0.446159	YES	YES
										17096827	9314	KLF4	1.8E-05	0.0001	1.8E-07	4.5E-06	0.441829	0.410844	0.356919	0.331889	YES	YES
										16855454	9352	TXNL1	4.8E-11	0.0009	3.4E-13	4.7E-05	0.547453	0.701988	0.500582	0.641885	no	YES
										16897450	9378	NRXN1	0.0003	5.9E-07	2.9E-05	5.6E-08	0.652076	0.469946	0.600189	0.432551	YES	YES
										17085722	9413	FAM189A2	0.0008	5.3E-05	0.0048	0.0003	0.32451	0.183022	0.38413	0.216647	YES	YES
										16812685	9455	HOMER2	0.0001	1.5E-05	0.0013	0.0001	0.308723	0.191246	0.370014	0.229214	YES	YES
										16795192	9517	SPTLC2	3.0E-05	0.0003	1.4E-05	0.0002	0.652665	0.636831	0.635225	0.619814	YES	YES
										16855697	9525	VPS4B	1.1E-19	0.0037	2.1E-21	0.0004	0.293774	0.658028	0.265201	0.594028	YES	YES
										16868912	9545	RAB3D	1.3E-09	1.8E-05	8.2E-10	1.1E-05	0.408523	0.4685	0.396694	0.454935	YES	YES
										16856031	9658	ZNF516	5.3E-05	2.3E-05	1.0E-06	8.7E-07	0.632018	0.549927	0.564265	0.490975	YES	YES
										16756510	9671	WSCD2	2.1E-05	0.0003	3.3E-06	7.2E-05	0.542469	0.527942	0.50367	0.490183	YES	YES
										16808940	9728	SECISBP2L	2.6E-07	4.8E-07	1.0E-08	3.3E-08	0.638527	0.581233	0.597888	0.54424	YES	YES
										16964749	9778	KIAA0232	9.3E-11	5.8E-05	2.4E-12	4.9E-06	0.513894	0.614709	0.475228	0.568457	YES	YES
										16946886	9819	TSC22D2	2.7E-05	5.3E-06	2.9E-07	1.1E-07	0.664562	0.575158	0.596488	0.516242	YES	YES
										16960560	9934	P2RY14	0.0001	0.0025	2.0E-05	0.0006	0.388541	0.397757	0.337402	0.345405	YES	YES
										16922501	9980	DOPEY2	0.0002	1.1E-08	0.0013	9.0E-08	0.597962	0.360351	0.636675	0.38368	YES	YES
										16802681	10002	NR2E3	0.0008	0.0007	0.0002	0.0002	0.664087	0.597806	0.631908	0.568838	YES	YES
										16962129	10057	ABCC5	0.0012	5.9E-15	1.5E-05	3.4E-17	0.613055	0.197708	0.507936	0.163807	YES	YES
										16978113	10098	TSPAN5	7.5E-06	0.0008	4.0E-05	0.0023	0.39182	0.426213	0.419646	0.456481	YES	YES
										17062280	10157	AASS	9.4E-06	0.0085	1.2E-05	0.0089	0.479157	0.589432	0.477894	0.587879	YES	YES
										16887237	10170	DHRS9	1.6E-07	0.0092	7.2E-09	0.0016	0.155711	0.332749	0.120659	0.257844	YES	YES
										16745002	10205	MPZL2	4.2E-18	0.0079	4.7E-21	0.0002	0.203086	0.590166	0.163386	0.474798	YES	YES
										16819039	10265	IRX5	2.3E-11	1.6E-05	3.3E-11	1.7E-05	0.256814	0.356552	0.254279	0.353033	YES	YES
										17081401	10397	NDRG1	0.0004	0.0086	0.0005	0.0084	0.575361	0.601641	0.571065	0.597149	YES	YES
										16690343	10451	VAV3	5.2E-08	0.0026	5.9E-06	0.0253	0.368654	0.51774	0.436207	0.612611	YES	no
										16838750	10458	BAIAP2	7.1E-12	0.0097	3.5E-12	0.0058	0.271301	0.569429	0.259097	0.543813	YES	YES
										16804716	10509	SEMA4B	0.0354	0.2341	3.7E-05	0.0037	0.71869	0.794207	0.50862	0.562063	no	YES
										16710020	10579	TACC2	0.0105	0.0459	0.001	0.0091	0.675987	0.685948	0.59706	0.605858	no	YES
										16716795	10580	SORBS1	0.0002	0.0015	6.1E-05	0.0006	0.42197	0.402617	0.385205	0.367538	YES	YES
										16722405	10819	OR7E14P	0.0664	0.1265	0.0015	0.0084	0.70035	0.692774	0.529845	0.524113	no	YES
										16769585	10970	CKAP4	2.0E-05	0.0009	0.0014	0.0145	0.62714	0.641506	0.70449	0.720627	YES	no
										16874740	11012	KLK11	4.0E-11	1.7E-05	4.0E-10	5.8E-05	0.114604	0.18955	0.126325	0.208935	YES	YES
										16911651	11034	DSTN	3.6E-06	0.0067	3.2E-08	0.0004	0.595034	0.692961	0.525855	0.612396	no	YES
										16929882	11078	TRIOBP	8.0E-10	0.0001	7.1E-10	9.7E-05	0.564156	0.654828	0.557399	0.646986	YES	YES
										16660810	11123	RCAN3	0.0001	0.0025	0.0041	0.0234	0.644062	0.651091	0.71596	0.723774	YES	no
										17022139	11149	BVES	0.0015	5.8E-08	0.0074	4.4E-07	0.536756	0.253978	0.587777	0.27812	YES	YES
										16780264	11166	SOX21	2.3E-08	1.9E-15	2.9E-09	3.0E-16	0.245275	0.0708603	0.216088	0.0624281	YES	YES
										16745064	11181	TREH	0.0022	4.5E-05	0.0029	6.1E-05	0.623465	0.45298	0.62673	0.455352	YES	YES
										16799760	11261	CHP1	0.0032	1.5E-06	2.9E-06	1.2E-09	0.777347	0.592036	0.659032	0.501926	no	YES
										16904447	22837	COBLL1	1.5E-11	9.3E-12	9.3E-11	3.8E-11	0.433507	0.35044	0.444802	0.359571	YES	YES
										16716525	22849	CPEB3	1.6E-18	8.9E-08	2.1E-19	1.5E-08	0.366935	0.503892	0.347966	0.477844	YES	YES
										16998309	22936	ELL2	2.2E-11	6.8E-07	1.3E-10	1.8E-06	0.445729	0.489309	0.456083	0.500675	YES	YES
										17097211	22949	PTGR1	7.0E-13	3.8E-08	9.8E-16	2.6E-10	0.297843	0.332152	0.242667	0.27062	YES	YES
										16983692	23037	PDZD2	1.4E-22	4.4E-05	6.6E-23	1.8E-05	0.193079	0.484846	0.184196	0.462539	YES	YES
										16744138	23086	EXPH5	1.5E-11	0.0008	1.0E-10	0.0017	0.286376	0.486958	0.298132	0.506948	YES	YES
										17089188	23099	ZBTB43	2.7E-05	1.9E-05	9.4E-06	7.9E-06	0.630996	0.55893	0.608927	0.539382	YES	YES
										16778130	23111	SPG20	0.0002	0.0029	0.0002	0.0037	0.502765	0.514321	0.507975	0.519651	YES	YES
										16993235	23138	N4BP3	1.9E-18	0.0289	1.0E-19	0.007	0.210109	0.659095	0.189054	0.593048	no	YES
										16956088	23150	FRMD4B	1.9E-09	0.0935	1.5E-14	0.0005	0.46668	0.78094	0.352851	0.590458	no	YES
										16938630	23171	GPD1L	4.7E-10	6.4E-08	1.5E-10	2.3E-08	0.377073	0.357056	0.358611	0.339574	YES	YES
										16948493	23200	ATP11B	1.3E-06	3.0E-05	1.1E-06	2.5E-05	0.563671	0.545952	0.55632	0.538832	YES	YES
										16898924	23233	EXOC6B	7.7E-13	2.8E-06	2.3E-14	2.2E-07	0.432106	0.526633	0.397471	0.484422	YES	YES
										16852789	23239	PHLPP1	3.8E-05	0.0002	1.9E-07	3.2E-06	0.536546	0.498122	0.441687	0.410056	YES	YES
										17002753	23291	FBXW11	4.6E-07	2.2E-05	1.0E-07	6.5E-06	0.674345	0.666709	0.652921	0.645527	no	YES
										17075112	23362	PSD3	0.0552	5.0E-08	0.0006	9.9E-11	0.746899	0.338365	0.582444	0.263862	no	YES
										16797051	23368	PPP1R13B	2.6E-05	0.0006	4.1E-05	0.0008	0.603912	0.604495	0.606767	0.607353	YES	YES
										16790744	23428	SLC7A8	0.001	8.4E-08	0.0085	1.2E-06	0.548564	0.284116	0.615283	0.318672	YES	YES
										16848318	23461	ABCA5	2.4E-06	0.0014	8.1E-07	0.0007	0.476863	0.545353	0.45318	0.518269	YES	YES
										16922573	23515	MORC3	6.2E-09	0.0078	1.6E-08	0.0103	0.407237	0.616503	0.412113	0.623884	YES	no
										16855637	23556	PIGN	2.1E-18	9.4E-10	2.9E-21	5.1E-12	0.296495	0.378171	0.252642	0.322238	YES	YES
										17114707	23641	LDOC1	3.6E-12	0.003	4.7E-11	0.0078	0.268205	0.525687	0.2852	0.558998	YES	YES
										16661459	23673	STX12	2.2E-09	3.2E-24	1.3E-10	3.3E-25	0.615126	0.307776	0.584298	0.292351	YES	YES
										16935142	25777	SUN2	7.2E-05	0.0011	7.1E-06	0.0002	0.667999	0.665922	0.625851	0.623906	no	YES
										16726439	25824	PRDX5	3.9E-05	3.5E-06	1.2E-06	1.7E-07	0.632721	0.523825	0.573073	0.474444	YES	YES
										16791669	25831	HECTD1	3.2E-10	1.0E-06	1.6E-11	1.0E-07	0.51592	0.538412	0.481801	0.502805	YES	YES
										17087758	25934	NIPSNAP3A	8.1E-05	0.0084	6.9E-06	0.0017	0.661364	0.713784	0.615972	0.664795	no	YES
										16729290	25987	TSKU	0.0003	0.0021	7.6E-05	0.0008	0.575949	0.561868	0.540046	0.526843	YES	YES
										16947148	26084	ARHGEF26	1.1E-08	0.0001	1.0E-07	0.0005	0.247478	0.329427	0.268852	0.357879	YES	YES
										16669389	26227	PHGDH	0.0091	0.0015	0.0477	0.0073	0.508576	0.357073	0.594798	0.41761	YES	no
										16981588	26269	FBXO8	2.8E-08	7.9E-07	9.5E-09	3.1E-07	0.561959	0.533764	0.543905	0.516615	YES	YES
										16944654	26355	FAM162A	1.8E-19	0.0019	5.6E-23	2.0E-05	0.341496	0.672606	0.29001	0.571201	no	YES
										16916407	27111	SDCBP2	0.011	0.0337	0.0002	0.002	0.524362	0.513609	0.378934	0.371164	no	YES
										16999897	27125	AFF4	1.1E-05	2.7E-06	1.4E-07	6.7E-08	0.7113	0.635004	0.655483	0.585175	no	YES
										16709201	27250	PDCD4	2.8E-13	2.0E-08	1.3E-11	2.4E-07	0.327518	0.361353	0.354901	0.391564	YES	YES
										17112439	27330	RPS6KA6	1.7E-08	4.4E-08	8.5E-09	2.3E-08	0.219487	0.162203	0.206146	0.152343	YES	YES
										17059249	27445	PCLO	0.0005	0.0089	0.0003	0.0056	0.3377	0.365919	0.314238	0.340496	YES	YES
										16855761	28513	CDH19	0.0068	0.0001	0.0093	0.0002	0.467666	0.257673	0.475569	0.262027	YES	YES
										16845259	28958	COA3	1.1E-06	2.2E-05	1.1E-07	3.6E-06	0.563365	0.541135	0.526348	0.50558	YES	YES
										16988539	28966	SNX24	4.2E-17	9.3E-05	1.9E-15	0.0005	0.313152	0.549877	0.333102	0.584908	YES	YES
										17063141	29062	WDR91	7.8E-14	0.0001	6.6E-13	0.0003	0.416793	0.598381	0.427794	0.614174	YES	YES
										16756136	29915	HCFC2	7.0E-11	6.2E-05	6.5E-10	0.0002	0.530909	0.632755	0.546023	0.650769	YES	YES
										17092153	50808	AK3	2.5E-06	0.0005	5.2E-07	0.0002	0.628781	0.659851	0.60288	0.63267	YES	YES
										16735738	50862	RNF141	3.3E-21	0.0038	1.8E-21	0.002	0.307884	0.68443	0.298296	0.663116	no	YES
										16671545	51043	ZBTB7B	1.3E-05	0.0011	7.6E-06	0.0007	0.617481	0.64332	0.603392	0.628641	YES	YES
										16850069	51181	DCXR	1.2E-07	3.9E-08	1.3E-06	2.8E-07	0.475951	0.383303	0.505059	0.406744	YES	YES
										17113031	51209	RAB9B	3.3E-07	0.0724	2.9E-09	0.0085	0.517151	0.759502	0.451625	0.663269	no	YES
										16966008	51274	KLF3	0.0003	1.8E-07	1.4E-07	1.3E-10	0.694393	0.513173	0.575861	0.425575	no	YES
										16997275	51301	GCNT4	0.0091	2.5E-09	0.002	3.8E-10	0.44115	0.0858026	0.371186	0.0721946	YES	YES
										16952746	51304	ZDHHC3	0.0107	0.0061	1.0E-05	2.1E-05	0.761233	0.694776	0.61127	0.557905	no	YES
										16793973	51382	ATP6V1D	1.0E-20	0.0004	2.8E-23	9.4E-06	0.399632	0.688457	0.360951	0.621819	no	YES
										17014091	51429	SNX9	7.1E-05	0.0032	1.4E-07	4.7E-05	0.695983	0.719905	0.606407	0.62725	no	YES
										16850009	51547	SIRT7	4.7E-05	0.0008	3.3E-06	0.0001	0.641273	0.63845	0.593533	0.59092	YES	YES
										17025609	51660	MPC1	2.3E-05	2.2E-08	1.0E-05	1.1E-08	0.580525	0.40044	0.56126	0.387151	YES	YES
										16698136	51706	CYB5R1	2.1E-07	1.1E-08	1.4E-06	5.1E-08	0.579299	0.469679	0.598386	0.485154	YES	YES
										16800536	53905	DUOX1	1.1E-16	2.5E-05	1.8E-16	2.4E-05	0.108919	0.28429	0.106981	0.279232	YES	YES
										16925911	54101	RIPK4	5.4E-09	3.9E-07	7.5E-13	4.2E-10	0.336649	0.314898	0.244077	0.228306	YES	YES
										17106415	54521	WDR44	4.6E-05	0.0012	9.2E-06	0.0003	0.671375	0.677234	0.641334	0.64693	no	YES
										16970140	54532	USP53	1.5E-05	2.7E-05	6.3E-07	2.1E-06	0.569025	0.508695	0.513032	0.458638	YES	YES
										16761617	54682	MANSC1	0.0009	0.0611	1.8E-05	0.0065	0.560904	0.671915	0.463131	0.554792	no	YES
										16944120	54762	GRAMD1C	0.0002	0.0005	1.5E-05	7.0E-05	0.499027	0.449653	0.437612	0.394314	YES	YES
										16998594	54826	GIN1	0.0002	0.0003	2.6E-05	6.1E-05	0.675985	0.626002	0.639486	0.592202	no	YES
										17088206	54836	BSPRY	0.0005	0.0011	1.4E-05	6.2E-05	0.560485	0.508063	0.473035	0.428793	YES	YES
										16888822	54842	MFSD6	0.0007	0.0033	0.0007	0.0031	0.659625	0.639048	0.654143	0.633737	YES	YES
										16802497	54852	PAQR5	1.7E-09	0.0003	4.4E-11	2.6E-05	0.24552	0.366143	0.204696	0.305262	YES	YES
										16865590	54869	EPS8L1	2.5E-09	0.0597	1.6E-12	0.0023	0.232884	0.585165	0.163549	0.410948	no	YES
										16806564	54893	MTMR10	3.1E-11	1.3E-05	1.9E-12	1.8E-06	0.467845	0.555753	0.436363	0.518355	YES	YES
										16681542	54897	CASZ1	0.0946	0.0019	0.0071	1.0E-04	0.73422	0.485518	0.60008	0.396815	no	YES
										16685626	54933	RHBDL2	0.0085	0.0858	3.6E-05	0.0027	0.446145	0.522614	0.268209	0.31418	no	YES
										16925187	54943	DNAJC28	4.5E-06	0.001	0.0001	0.0076	0.59865	0.639714	0.649926	0.694507	YES	no
										17095020	54981	NMRK1	1.7E-12	0.002	4.9E-12	0.0027	0.361348	0.600941	0.36453	0.606234	YES	YES
										16687602	55001	TTC22	1.1E-16	0.0234	1.9E-18	0.0035	0.207874	0.626039	0.179468	0.54049	no	YES
										16835909	55040	EPN3	3.9E-06	4.2E-06	2.2E-06	2.4E-06	0.360574	0.283429	0.343679	0.270149	YES	YES
										16699643	55061	SUSD4	3.6E-20	4.8E-06	5.6E-23	5.0E-08	0.0593033	0.21685	0.0419553	0.153415	YES	YES
										17071776	55074	OXR1	1.8E-07	0.0003	5.8E-08	0.0001	0.596664	0.651298	0.577981	0.630905	YES	YES
										16962632	55214	LEPREL1	0.0041	0.0003	0.0075	0.0005	0.396511	0.231586	0.417002	0.243554	YES	YES
										16698476	55220	KLHDC8A	4.7E-12	1.1E-09	7.9E-12	1.4E-09	0.364355	0.33971	0.362595	0.338069	YES	YES
										16687273	55268	ECHDC2	0.0001	0.0001	9.5E-05	8.1E-05	0.576144	0.499879	0.561856	0.487482	YES	YES
										16846887	55273	TMEM100	0.009	3.7E-09	0.0018	4.9E-10	0.667196	0.301577	0.6096	0.275543	no	YES
										16980693	55294	FBXW7	2.5E-05	0.0077	8.9E-06	0.0038	0.588413	0.665465	0.565031	0.639021	YES	YES
										16716327	55328	RNLS	7.6E-14	8.5E-08	5.1E-13	2.5E-07	0.199362	0.257777	0.207484	0.268278	YES	YES
										16761406	55359	STYK1	0.0792	1.3E-06	0.0027	1.2E-08	0.66711	0.236951	0.490672	0.174282	no	YES
										17063845	55503	TRPV6	0.0101	0.0085	0.0064	0.0057	0.468127	0.381547	0.440575	0.359091	no	YES
										16980031	55534	MAML3	1.1E-07	0.0038	2.2E-09	0.0004	0.507883	0.6438	0.45437	0.575967	YES	YES
										16740094	55561	CDC42BPG	6.1E-08	5.2E-05	1.8E-10	8.4E-07	0.461678	0.49763	0.387653	0.417841	YES	YES
										17111656	55613	MTMR8	0.0067	2.2E-05	0.0153	5.9E-05	0.534205	0.288296	0.565756	0.305323	YES	no
										16683317	55616	ASAP3	8.6E-06	1.4E-07	5.3E-05	7.1E-07	0.545885	0.404976	0.573597	0.425535	YES	YES
										16719393	55760	DHX32	0.0007	1.1E-06	0.0068	1.3E-05	0.655061	0.460428	0.709803	0.498905	YES	no
										16875155	55786	ZNF415	0.004	0.0001	0.0553	0.0018	0.573633	0.389658	0.688581	0.46774	YES	no
										17020620	55788	LMBRD1	2.6E-05	0.0041	2.2E-07	0.0002	0.654338	0.703251	0.582169	0.625687	no	YES
										16692918	55793	FAM63A	2.0E-13	7.3E-10	4.0E-16	5.3E-12	0.420768	0.41848	0.367525	0.365527	YES	YES
										17114220	55796	MBNL3	5.4E-05	0.0155	3.8E-06	0.0031	0.538287	0.636974	0.482741	0.571244	no	YES
										16941885	55799	CACNA2D3	1.5E-22	6.5E-05	2.3E-21	0.0002	0.147565	0.43909	0.154146	0.458673	YES	YES
										17105206	56062	KLHL4	0.0035	0.0161	9.9E-05	0.0012	0.676119	0.671409	0.583571	0.579506	no	YES
										16735531	56674	TMEM9B	5.8E-10	2.6E-05	1.6E-11	2.0E-06	0.631273	0.689451	0.596536	0.651512	no	YES
										16978548	56898	BDH2	0.0003	1.6E-05	7.2E-05	4.3E-06	0.599968	0.465522	0.5636	0.437304	YES	YES
										17098981	56904	SH3GLB2	6.3E-07	0.0002	1.1E-06	0.0003	0.624876	0.652864	0.627209	0.655303	YES	YES
										16972824	56977	STOX2	9.8E-09	0.0005	7.9E-10	9.4E-05	0.295147	0.413686	0.260691	0.365392	YES	YES
										16681501	56998	CTNNBIP1	4.4E-22	0.0095	2.8E-21	0.0133	0.212394	0.649217	0.215757	0.659497	YES	no
										17051827	57016	AKR1B10	0.0006	2.1E-05	3.4E-05	1.6E-06	0.176882	0.0682324	0.117291	0.0452451	YES	YES
										16917139	57144	PAK7	4.3E-05	2.5E-05	5.9E-07	7.1E-07	0.561592	0.477263	0.482575	0.410111	YES	YES
										16956897	57337	SENP7	0.0007	9.5E-05	0.0003	3.7E-05	0.632097	0.515678	0.602346	0.491407	YES	YES
										16790143	57447	NDRG2	1.5E-15	0.0122	3.8E-16	0.0052	0.314406	0.668994	0.298491	0.635131	no	YES
										16865917	57573	ZNF471	9.1E-09	1.4E-05	1.8E-08	2.0E-05	0.371258	0.405577	0.373579	0.408113	YES	YES
										16852726	57614	KIAA1468	3.9E-21	5.4E-06	1.0E-23	7.8E-08	0.337217	0.568546	0.298915	0.503968	YES	YES
										16857676	57662	CAMSAP3	0.0112	0.0117	0.0022	0.0031	0.691499	0.634392	0.633689	0.581357	no	YES
										16735557	57758	SCUBE2	2.2E-08	1.4E-18	7.2E-10	6.6E-20	0.417064	0.153098	0.370163	0.135881	YES	YES
										16672412	57863	CADM3	9.4E-07	0.0023	1.7E-06	0.0029	0.520694	0.613672	0.523996	0.617564	YES	YES
										16865945	58491	ZNF71	0.0001	0.0012	0.0008	0.0045	0.557038	0.547318	0.597299	0.586876	YES	YES
										16970923	60592	SCOC	0.0007	0.0036	0.0002	0.0015	0.526514	0.505678	0.490456	0.471046	YES	YES
										16829629	63826	SRR	7.4E-10	9.3E-06	1.4E-08	5.4E-05	0.420954	0.474765	0.448347	0.50566	YES	YES
										17084020	63951	DMRTA1	7.4E-08	6.9E-05	2.1E-08	2.6E-05	0.327601	0.368718	0.304675	0.342915	YES	YES
										16710322	64077	LHPP	2.9E-05	0.0119	1.2E-05	0.0065	0.555078	0.65037	0.532726	0.624181	no	YES
										16998850	64097	EPB41L4A	1.7E-11	0.014	1.3E-12	0.0036	0.26483	0.573116	0.236513	0.511835	no	YES
										17016545	64288	ZSCAN31	1.4E-11	6.5E-11	2.2E-12	1.4E-11	0.347217	0.283706	0.32443	0.265087	YES	YES
										16701037	64388	GREM2	0.0002	3.7E-06	5.3E-05	1.3E-06	0.372528	0.218032	0.339604	0.198763	YES	YES
										16854594	64762	GAREM	0.0959	1.7E-05	0.0008	3.3E-08	0.701641	0.310322	0.476175	0.210603	no	YES
										16993243	64777	RMND5B	4.0E-18	0.0068	6.0E-21	0.0002	0.385058	0.724947	0.33962	0.6394	no	YES
										16678680	64801	ARV1	0.0002	0.0035	5.0E-05	0.0013	0.678424	0.689298	0.649712	0.660125	no	YES
										16998700	64839	FBXL17	1.4E-06	2.5E-05	2.5E-06	3.7E-05	0.619566	0.599324	0.62267	0.602326	YES	YES
										17111435	65267	WNK3	0.0002	6.7E-05	0.0017	0.0005	0.6134	0.525364	0.663627	0.568382	YES	YES
										16859166	66002	CYP4F12	0.0211	0.0186	0.0002	0.0004	0.456885	0.370948	0.268547	0.218035	no	YES
										16739259	79026	AHNAK	6.3E-16	0.0001	1.5E-18	2.4E-06	0.31042	0.533926	0.265171	0.456097	YES	YES
										16978995	79071	ELOVL6	1.6E-05	1.2E-05	4.7E-07	6.7E-07	0.459723	0.375926	0.391866	0.320438	YES	YES
										16799739	79094	CHAC1	4.6E-07	9.4E-11	1.2E-06	2.4E-10	0.352984	0.17992	0.361771	0.1844	YES	YES
										16698756	79098	C1orf116	1.6E-05	0.0006	8.9E-08	1.4E-05	0.32702	0.335918	0.237972	0.244447	YES	YES
										16915993	79144	PPDPF	1.9E-08	0.0004	1.0E-09	6.2E-05	0.536817	0.627797	0.498563	0.58306	YES	YES
										16843480	79148	MMP28	3.1E-05	0.0011	1.9E-07	2.9E-05	0.329208	0.343761	0.236642	0.247104	YES	YES
										16826586	79191	IRX3	1.5E-17	1.1E-07	5.3E-17	1.9E-07	0.252112	0.379234	0.253902	0.381927	YES	YES
										17112426	79366	HMGN5	2.1E-06	0.001	5.1E-06	0.0016	0.402084	0.464767	0.411177	0.475278	YES	YES
										16890424	79582	SPAG16	0.0001	0.005	0.0008	0.0161	0.45685	0.496601	0.502412	0.546127	YES	no
										16746696	79602	ADIPOR2	0.0002	1.5E-08	9.8E-05	9.0E-09	0.617706	0.393458	0.600761	0.382665	YES	YES
										16823636	79641	ROGDI	5.9E-12	1.2E-05	9.6E-11	5.5E-05	0.428242	0.531906	0.448148	0.556631	YES	YES
										16771805	79720	VPS37B	0.0003	0.0049	7.4E-08	1.4E-05	0.633767	0.645308	0.488196	0.497085	YES	YES
										16702431	79746	ECHDC3	2.0E-06	0.0001	3.8E-06	0.0002	0.321992	0.326854	0.326369	0.331296	YES	YES
										16889664	79800	ALS2CR8	0.0001	0.0101	4.6E-05	0.0051	0.625198	0.680952	0.600869	0.654452	no	YES
										17079448	79815	NIPAL2	3.1E-10	0.0037	3.5E-10	0.0033	0.407294	0.617438	0.402269	0.609819	YES	YES
										16802653	79875	THSD4	1.1E-15	0.002	1.6E-17	0.0002	0.149345	0.442617	0.123633	0.366414	YES	YES
										16749105	79912	PYROXD1	0.0001	4.0E-06	1.2E-05	4.7E-07	0.538803	0.392742	0.484342	0.353045	YES	YES
										16845197	79990	PLEKHH3	4.9E-08	8.1E-05	2.8E-11	4.5E-07	0.575896	0.618153	0.493544	0.529758	YES	YES
										16718106	79991	OBFC1	3.4E-10	8.8E-05	7.6E-13	1.6E-06	0.461686	0.565106	0.398581	0.487865	YES	YES
										16827574	80004	ESRP2	5.7E-10	2.0E-06	4.9E-11	3.1E-07	0.378806	0.408967	0.347306	0.374959	YES	YES
										16993302	80108	ZFP2	0.009	0.0004	0.0357	0.0017	0.646247	0.475146	0.700875	0.515312	YES	no
										16812517	80154	AGSK1	1.8E-06	1.2E-07	2.1E-07	1.9E-08	0.509112	0.391968	0.470875	0.362529	YES	YES
										16812572	80154	AGSK1	3.8E-06	9.1E-07	5.7E-07	1.8E-07	0.508201	0.408136	0.472231	0.379248	YES	YES
										16812855	80154	AGSK1	2.6E-07	8.4E-08	9.3E-08	3.4E-08	0.500865	0.408355	0.480855	0.392041	YES	YES
										16803959	80154	AGSK1	1.8E-07	3.8E-07	3.1E-08	8.8E-08	0.496506	0.430896	0.467467	0.405695	YES	YES
										16812764	80154	AGSK1	2.4E-07	3.1E-07	1.2E-07	1.6E-07	0.487429	0.413401	0.471671	0.400036	YES	YES
										16966621	80157	CWH43	3.6E-34	3.6E-16	2.2E-35	1.5E-17	0.0245617	0.0766168	0.0204108	0.0636686	YES	YES
										16741023	80194	TMEM134	4.2E-14	0.0036	1.2E-15	0.0005	0.45042	0.707461	0.418096	0.65669	no	YES
										16870367	80726	KIAA1683	6.3E-05	0.0034	6.6E-05	0.0033	0.564392	0.599518	0.559916	0.594762	YES	YES
										16775166	81550	TDRD3	0.0001	0.0005	0.0001	0.0005	0.659075	0.624829	0.652943	0.619015	YES	YES
										16779059	81617	CAB39L	3.0E-10	0.0008	7.0E-10	0.001	0.378709	0.543831	0.381274	0.547514	YES	YES
										16661544	83667	SESN2	1.8E-07	4.8E-05	1.8E-08	8.8E-06	0.429854	0.450433	0.392641	0.411439	YES	YES
										17010544	83699	SH3BGRL2	3.4E-05	0.0001	2.3E-07	2.8E-06	0.485286	0.439014	0.392395	0.35498	YES	YES
										16685227	83931	STK40	7.8E-08	0.0004	6.1E-10	1.8E-05	0.582615	0.653827	0.524369	0.588461	YES	YES
										16998112	83989	FAM172A	2.3E-11	0.0005	7.7E-11	0.0008	0.50403	0.662284	0.509069	0.668905	YES	no
										16855056	84064	HDHD2	0.0004	1.4E-05	1.5E-05	7.0E-07	0.710874	0.590111	0.649846	0.53945	no	YES
										16933703	84164	ASCC2	1.2E-10	4.4E-11	8.6E-12	4.5E-12	0.597632	0.518565	0.5701	0.494675	YES	YES
										16722252	84188	FAR1	6.2E-09	3.9E-10	6.2E-10	5.3E-11	0.504731	0.397176	0.473675	0.372738	YES	YES
										16962799	84239	ATP13A4	2.5E-07	0.0001	1.6E-07	8.4E-05	0.127926	0.157621	0.118721	0.146279	YES	YES
										16735952	84280	BTBD10	1.2E-06	0.0136	3.3E-09	0.0005	0.620038	0.747351	0.545307	0.657276	no	YES
										16883921	84417	C2orf40	8.3E-08	0.0031	1.5E-07	0.0037	0.439797	0.582411	0.441807	0.585073	YES	YES
										16901497	84620	ST6GAL2	3.7E-21	1.9E-05	2.3E-19	0.0001	0.130894	0.372248	0.144053	0.409671	YES	YES
										16990787	84651	SPINK7	5.0E-31	0.0187	1.1E-31	0.006	0.0133694	0.436492	0.0114579	0.374084	no	YES
										16818610	84706	GPT2	1.0E-11	9.0E-10	2.1E-11	1.4E-09	0.218281	0.188216	0.218688	0.188567	YES	YES
										16975971	84708	LNX1	4.9E-16	3.2E-06	4.6E-18	1.1E-07	0.264787	0.420894	0.229383	0.364617	YES	YES
										16968447	84803	AGPAT9	0.0014	2.2E-06	2.8E-05	4.3E-08	0.474492	0.245465	0.364735	0.188685	YES	YES
										16801400	84952	CGNL1	8.8E-09	2.3E-08	3.4E-08	6.2E-08	0.359761	0.293082	0.370426	0.30177	YES	YES
										16661398	84958	SYTL1	2.8E-10	0.0003	6.9E-10	0.0005	0.465445	0.600287	0.468646	0.604414	YES	YES
										16839524	84981	MIR22HG	0.007	8.0E-06	0.0023	2.4E-06	0.657632	0.414003	0.616471	0.388091	YES	YES
										17024227	85021	REPS1	2.2E-06	0.0006	8.3E-06	0.0012	0.628649	0.662828	0.642593	0.67753	YES	no
										16929969	85377	MICALL1	2.0E-18	3.0E-13	5.5E-20	1.4E-14	0.36429	0.370305	0.336097	0.341646	YES	YES
										16795368	85439	STON2	1.4E-13	0.014	4.3E-16	0.0008	0.303846	0.640716	0.255779	0.539357	no	YES
										16738409	85456	TNKS1BP1	2.3E-07	1.9E-06	1.1E-10	4.9E-09	0.535282	0.492794	0.44153	0.406484	YES	YES
										16971526	85462	FHDC1	0.0312	0.0135	0.0032	0.0019	0.638111	0.527085	0.532216	0.439615	no	YES
										17043727	85477	SCIN	0.0004	0.0009	0.0005	0.0011	0.270973	0.221052	0.273986	0.22351	YES	YES
										16852849	89778	SERPINB11	7.5E-47	0.0033	7.0E-46	0.0045	0.0314079	0.565795	0.0318528	0.57381	YES	YES
										17116028	90665	TBL1Y	1.0E-07	0.0029	1.4E-07	0.003	0.436972	0.574908	0.435495	0.572965	YES	YES
										16853674	91133	L3MBTL4	3.2E-08	4.3E-06	4.1E-08	4.5E-06	0.272878	0.268768	0.2699	0.265835	YES	YES
										16939942	91392	ZNF502	0.0208	0.0096	0.0033	0.002	0.541513	0.425369	0.44997	0.35346	no	YES
										16930860	91689	C22orf32	5.1E-11	2.2E-09	2.5E-12	1.8E-10	0.547211	0.511106	0.515847	0.481812	YES	YES
										16985629	92259	MRPS36	2.7E-07	0.0016	1.1E-07	0.0008	0.5965	0.683021	0.580257	0.664422	no	YES
										16857449	92359	CRB3	0.0169	0.0002	0.0003	2.6E-06	0.749436	0.563904	0.637499	0.479679	no	YES
										16757831	92558	CCDC64	2.1E-05	0.0003	2.0E-05	0.0003	0.551559	0.536263	0.545364	0.53024	YES	YES
										16710453	92565	FANK1	0.0634	0.037	0.0059	0.0049	0.737508	0.653714	0.629313	0.557812	no	YES
										17071871	93035	PKHD1L1	5.2E-07	0.0007	1.1E-06	0.0011	0.293305	0.369516	0.299324	0.377099	YES	YES
										16831224	93649	MYOCD	0.0014	0.0172	3.1E-05	0.0013	0.42451	0.455984	0.315736	0.339146	no	YES
										16930371	113828	FAM83F	1.9E-09	0.0052	4.5E-09	0.0067	0.279998	0.499473	0.283603	0.505904	YES	YES
										17069024	114786	XKR4	4.1E-09	2.8E-06	5.2E-10	5.6E-07	0.497573	0.510293	0.469232	0.481227	YES	YES
										16774976	115825	WDFY2	1.0E-18	0.0003	3.9E-19	0.0001	0.339879	0.614986	0.327474	0.59254	YES	YES
										16824655	116285	ACSM1	0.0012	0.0019	0.0001	0.0003	0.705746	0.660805	0.654076	0.612425	no	YES
										16876132	116412	ZNF837	5.5E-06	3.2E-06	6.1E-06	3.3E-06	0.663498	0.592926	0.660196	0.589975	YES	YES
										16716341	118932	ANKRD22	1.2E-05	2.9E-05	9.2E-08	5.9E-07	0.343469	0.282597	0.25814	0.21239	YES	YES
										16708933	119391	GSTO2	0.016	0.016	0.0019	0.0029	0.657702	0.5949	0.575119	0.520203	no	YES
										16709610	119548	PNLIPRP3	1.0E-21	0.0002	3.7E-22	6.1E-05	0.126043	0.422586	0.11756	0.394145	YES	YES
										16735317	120065	OR5P2	0.0875	0.0158	0.0036	0.0008	0.553977	0.353434	0.354818	0.226372	no	YES
										16736073	120227	CYP2R1	5.2E-10	6.8E-07	4.1E-08	1.3E-05	0.491895	0.504656	0.534281	0.548142	YES	YES
										16783927	122773	KLHDC1	0.0034	1.1E-05	0.0034	1.2E-05	0.625489	0.409982	0.620223	0.406531	YES	YES
										16796652	123099	DEGS2	0.003	0.0056	0.0003	0.001	0.526218	0.476648	0.449243	0.406924	YES	YES
										16830041	124961	ZFP3	0.0007	0.0058	0.0037	0.0178	0.493841	0.493428	0.543003	0.54255	YES	no
										16854702	125476	INO80C	4.1E-09	2.3E-06	1.4E-12	6.2E-09	0.39113	0.400989	0.305022	0.312711	YES	YES
										16856848	126295	ZNF57	2.9E-07	3.2E-06	2.4E-08	4.4E-07	0.475646	0.436518	0.43608	0.400207	YES	YES
										16859117	126410	CYP4F22	2.3E-47	1.2E-16	6.2E-48	9.5E-18	0.0375533	0.183236	0.0339762	0.165782	YES	YES
										16693295	126638	RPTN	2.4E-38	0.0006	3.7E-39	9.5E-05	0.14863	0.639222	0.13836	0.595053	YES	YES
										16683908	126695	C1orf172	0.0142	0.061	0.0002	0.003	0.693998	0.708674	0.560605	0.572459	no	YES
										16679020	128178	EDARADD	1.9E-13	6.0E-14	1.1E-12	2.3E-13	0.366114	0.278608	0.374511	0.284998	YES	YES
										16891555	130367	SGPP2	0.1827	0.211	0.0031	0.0099	0.736048	0.69997	0.495952	0.471642	no	YES
										16966685	132671	SPATA18	1.6E-05	0.0015	1.5E-07	5.9E-05	0.424251	0.462244	0.338996	0.369354	YES	YES
										16969817	132720	C4orf32	0.0007	7.4E-10	0.0007	8.4E-10	0.632816	0.33927	0.627517	0.336429	YES	YES
										16965162	132864	CPEB2	2.4E-13	1.2E-08	7.8E-14	4.2E-09	0.365889	0.394412	0.350282	0.377589	YES	YES
										16977770	132989	C4orf36	2.5E-07	0.0001	2.8E-06	0.0005	0.536533	0.566242	0.56565	0.596972	YES	YES
										16979213	133022	TRAM1L1	1.1E-05	2.7E-07	0.0003	6.6E-06	0.639179	0.518012	0.693811	0.562288	YES	no
										17001757	134466	ZNF300P1	0.0019	0.0002	0.004	0.0004	0.61074	0.474913	0.629473	0.48948	YES	YES
										17069550	137872	ADHFE1	7.2E-05	3.1E-14	0.0008	7.7E-13	0.458231	0.133254	0.515028	0.149771	YES	YES
										17111641	139285	AMER1	2.4E-05	0.0077	2.5E-05	0.0072	0.57193	0.652037	0.566965	0.646377	YES	YES
										17102104	139411	PTCHD1	8.4E-05	0.0253	1.1E-05	0.0077	0.381095	0.513218	0.331147	0.445952	no	YES
										16865925	140612	ZFP28	3.4E-06	0.0032	4.5E-05	0.0125	0.465839	0.555903	0.508332	0.606611	YES	no
										17111649	142689	ASB12	0.007	0.0025	0.0229	0.0073	0.646308	0.544247	0.68841	0.5797	YES	no
										16736167	144100	PLEKHA7	0.1965	0.1782	0.0009	0.0027	0.8246	0.779256	0.597865	0.564989	no	YES
										16785709	145226	RDH12	1.4E-26	2.6E-23	6.5E-26	6.7E-23	0.0767368	0.0564541	0.0772016	0.056796	YES	YES
										16796152	145270	PRIMA1	8.6E-07	1.3E-05	1.1E-07	2.5E-06	0.441688	0.410851	0.404591	0.376344	YES	YES
										16794586	145483	FAM161B	0.0004	0.0066	0.0002	0.004	0.671513	0.685301	0.653013	0.666422	no	YES
										16801428	145781	GCOM1	0.0013	0.0022	5.6E-06	3.2E-05	0.752684	0.715026	0.65884	0.625877	no	YES
										16823263	146439	CCDC64B	2.7E-17	0.0027	4.3E-18	0.0008	0.339495	0.657944	0.321161	0.622414	YES	YES
										16841982	146691	TOM1L2	1.8E-20	3.1E-05	2.3E-23	3.5E-07	0.316852	0.573558	0.274469	0.496837	YES	YES
										16830398	147040	KCTD11	4.3E-10	0.0693	1.2E-12	0.0058	0.428975	0.752242	0.366797	0.643207	no	YES
										16855600	147372	CCBE1	1.4E-07	5.4E-06	4.0E-06	5.7E-05	0.277611	0.25808	0.323679	0.300907	YES	YES
										16867409	148022	TICAM1	6.1E-11	0.2767	2.0E-16	0.0027	0.419077	0.847716	0.309879	0.626829	no	YES
										16861553	148268	ZNF570	0.0005	0.0025	0.0049	0.0134	0.513546	0.491773	0.582354	0.557664	YES	no
										16882861	150696	PROM2	2.0E-06	0.0006	6.3E-07	0.0002	0.262686	0.308874	0.23916	0.281211	YES	YES
										16947613	151742	PPM1L	0.0001	0.0049	4.8E-06	0.0006	0.535617	0.57309	0.467254	0.499944	YES	YES
										16990572	153769	SH3RF2	2.3E-08	3.3E-06	1.2E-11	1.1E-08	0.26902	0.264728	0.188181	0.185179	YES	YES
										17012262	154214	RNF217	4.7E-06	0.0086	4.6E-05	0.026	0.346126	0.479257	0.385671	0.534012	YES	no
										17011261	154442	BVES-AS1	3.4E-06	1.1E-10	8.1E-06	2.9E-10	0.5122	0.301611	0.52117	0.306893	YES	YES
										16754808	160335	TMTC2	0.0004	9.4E-05	8.2E-06	3.0E-06	0.600861	0.493049	0.512586	0.420613	YES	YES
										16869044	163059	ZNF433	1.3E-06	0.0019	1.3E-05	0.0064	0.501859	0.585223	0.534401	0.623171	YES	YES
										16665069	163747	C1orf177	4.6E-38	0.0257	4.9E-39	0.0051	0.115749	0.720635	0.105727	0.658245	no	YES
										16961056	165679	SPTSSB	0.0016	6.0E-07	3.2E-05	1.1E-08	0.293361	0.0843599	0.189264	0.0544254	YES	YES
										16955800	166336	PRICKLE2	0.0048	0.0101	0.0015	0.0041	0.642919	0.607146	0.601881	0.568392	no	YES
										16969575	166929	SGMS2	0.2063	0.063	0.0005	0.0003	0.781149	0.636155	0.492956	0.401456	no	YES
										16870788	199777	ZNF626	1.3E-06	1.7E-07	2.7E-06	3.0E-07	0.485039	0.375968	0.490221	0.379985	YES	YES
										16855111	201501	ZBTB7C	6.3E-18	3.9E-06	1.1E-19	2.1E-07	0.155296	0.329794	0.131663	0.279607	YES	YES
										16992705	202134	FAM153B	0.0004	0.0006	5.2E-05	0.0001	0.546945	0.483665	0.494521	0.437307	YES	YES
										16705810	219699	UNC5B	0.0001	0.0051	6.2E-06	0.0007	0.547514	0.583838	0.481472	0.513414	YES	YES
										16855629	220441	RNF152	0.0067	5.9E-16	0.0002	4.8E-18	0.685235	0.207658	0.58149	0.176219	no	YES
										16714581	220963	SLC16A9	2.7E-14	1.3E-06	4.5E-13	5.7E-06	0.082584	0.159352	0.0919518	0.177428	YES	YES
										17016579	222696	ZSCAN23	0.0037	0.0007	0.0836	0.0133	0.615136	0.490757	0.747196	0.596115	YES	no
										17089877	254295	PHYHD1	2.9E-06	1.8E-05	5.2E-07	4.5E-06	0.468678	0.424912	0.434888	0.394277	YES	YES
										17069577	254778	C8orf46	0.0002	1.5E-06	0.0003	2.7E-06	0.626389	0.468971	0.633578	0.474354	YES	YES
										16756310	255394	TCP11L2	1.0E-22	4.6E-06	4.2E-22	6.6E-06	0.292405	0.543571	0.293713	0.546003	YES	YES
										17085760	256691	MAMDC2	9.3E-08	1.0E-05	3.3E-08	4.3E-06	0.190599	0.188406	0.173528	0.171531	YES	YES
										16688506	257194	NEGR1	0.0072	0.0079	9.9E-05	0.0003	0.582684	0.515864	0.445693	0.394583	YES	YES
										16803212	257364	SNX33	0.0006	0.0027	1.4E-06	3.2E-05	0.69682	0.678382	0.590954	0.575318	no	YES
										16664388	260293	CYP4X1	9.0E-06	0.0025	7.6E-07	0.0005	0.190762	0.253776	0.150269	0.199907	YES	YES
										16668919	260425	MAGI3	4.4E-06	1.6E-08	4.4E-07	2.0E-09	0.520745	0.361617	0.478447	0.332245	YES	YES
										16821162	283927	NUDT7	0.0001	0.0179	2.2E-05	0.0065	0.445184	0.546595	0.40243	0.494102	no	YES
										16855999	284273	ZADH2	0.0026	0.0002	2.5E-05	3.9E-06	0.704167	0.586507	0.602261	0.501628	no	YES
										16872796	284340	CXCL17	0.0011	0.0004	5.4E-05	3.5E-05	0.178752	0.0997927	0.11185	0.0624429	YES	YES
										16860183	284443	ZNF493	0.02	8.3E-05	0.0076	2.8E-05	0.640773	0.385569	0.593528	0.357141	no	YES
										16926260	284837	LOC284837	2.8E-12	6.4E-05	3.3E-10	0.0007	0.427329	0.568518	0.466201	0.620234	YES	YES
										16968834	285512	FAM13A-AS1	4.4E-06	0.0002	9.8E-06	0.0002	0.576092	0.573161	0.583399	0.580431	YES	YES
										16985217	285671	RNF180	1.0E-05	0.0001	1.7E-05	0.0002	0.417879	0.398159	0.421865	0.401958	YES	YES
										16987610	285704	RGMB	0.0052	3.8E-19	0.004	3.9E-19	0.661936	0.149874	0.648481	0.146828	YES	YES
										17075789	286133	SCARA5	0.0068	0.0003	0.0212	0.0011	0.612562	0.443736	0.655163	0.474596	YES	no
										16956199	317649	EIF4E3	3.1E-06	0.0054	0.0004	0.069	0.530081	0.633344	0.620453	0.741321	YES	no
										16987381	317671	RFESD	0.0001	4.1E-09	0.0002	6.3E-09	0.639817	0.409511	0.641003	0.41027	YES	YES
										17063975	340307	CTAGE6P	0.0377	0.0365	0.0055	0.0078	0.687168	0.625972	0.598738	0.545417	no	YES
										17112205	340533	KIAA2022	1.8E-10	5.0E-14	3.2E-10	8.0E-14	0.355179	0.208436	0.354522	0.208051	YES	YES
										16735288	341277	OVCH2	0.1304	0.0049	0.0087	0.0002	0.732795	0.484085	0.574989	0.379838	no	YES
										16749446	341346	C12orf70	0.004	0.0159	0.0003	0.0025	0.630174	0.620624	0.552709	0.544333	no	YES
										16875181	342926	ZNF677	3.8E-05	5.8E-05	1.2E-06	3.6E-06	0.621705	0.562939	0.561192	0.508145	YES	YES
										16900910	343990	KIAA1211L	2.2E-07	0.0005	9.8E-09	6.1E-05	0.402343	0.47838	0.354086	0.421003	YES	YES
										16902945	344148	NCKAP5	1.4E-13	0.0057	6.0E-13	0.0084	0.188825	0.495313	0.193588	0.507809	YES	YES
										16949264	344887	LOC344887	8.8E-08	7.3E-05	7.7E-08	5.9E-05	0.231673	0.269703	0.224088	0.260873	YES	YES
										16962763	344905	ATP13A5	1.4E-13	5.8E-37	1.3E-14	1.6E-37	0.406269	0.0887675	0.381818	0.0834249	YES	YES
										16977159	345079	SOWAHB	0.0278	0.001	8.4E-05	3.7E-06	0.732267	0.558528	0.56067	0.427645	no	YES
										16987645	345757	FAM174A	3.4E-10	9.5E-06	5.5E-11	2.4E-06	0.465831	0.526231	0.441599	0.498858	YES	YES
										17102523	347404	LANCL3	4.0E-11	1.1E-06	7.8E-12	2.8E-07	0.2955	0.341766	0.274277	0.317219	YES	YES
										16798050	347746	PAR-SN	0.0069	0.0002	0.0042	0.0001	0.56208	0.3714	0.537247	0.354992	YES	YES
										16810572	348093	RBPMS2	0.0057	2.3E-05	0.0097	4.3E-05	0.58745	0.356325	0.603293	0.365934	YES	YES
										16860203	353088	ZNF429	0.0009	0.0008	0.0002	0.0002	0.404729	0.32388	0.354591	0.283757	YES	YES
										16801305	374618	TEX9	0.0015	0.0001	0.0003	2.7E-05	0.563561	0.416314	0.516213	0.381338	YES	YES
										16985440	375449	MAST4	1.8E-23	3.0E-05	9.3E-23	4.6E-05	0.268818	0.562964	0.270951	0.567429	YES	YES
										16884441	376940	ZC3H6	0.0006	0.001	0.0016	0.002	0.631815	0.579218	0.65077	0.596595	YES	YES
										16926778	387590	TPTEP1	0.0002	3.7E-07	0.0002	3.2E-07	0.532025	0.336136	0.521762	0.329652	YES	YES
										16804186	388152	LOC388152	0.0005	0.0005	0.0006	0.0005	0.650591	0.586453	0.650938	0.586766	YES	YES
										16841435	388335	TMEM220	0.0029	3.7E-07	0.0007	7.6E-08	0.594388	0.319678	0.544901	0.293062	YES	YES
										16860312	388524	RPSAP58	3.1E-07	2.0E-05	1.1E-06	4.3E-05	0.258203	0.251568	0.270408	0.263459	YES	YES
										16939755	389114	ZNF662	5.4E-05	5.0E-09	0.0001	1.0E-08	0.526308	0.302665	0.534195	0.3072	YES	YES
										16990966	389337	ARHGEF37	2.4E-06	1.5E-08	5.9E-06	3.4E-08	0.480219	0.328428	0.489429	0.334727	YES	YES
										16861563	390927	ZNF793	3.5E-07	0.0043	5.8E-07	0.005	0.413905	0.5535	0.415305	0.555372	YES	YES
										16690036	391059	FRRS1	6.4E-07	0.0106	2.3E-07	0.0056	0.343486	0.518753	0.321851	0.486079	no	YES
										17098698	399665	FAM102A	0.0335	7.2E-09	0.0024	1.8E-10	0.702829	0.283348	0.595578	0.24011	no	YES
										16829852	400569	MED11	5.7E-08	0.0002	5.7E-07	0.0008	0.56533	0.625803	0.588656	0.651624	YES	YES
										16898903	400961	PAIP2B	1.5E-12	2.6E-09	1.4E-10	6.4E-08	0.143984	0.140584	0.172605	0.168529	YES	YES
										17092003	401491	FLJ35024	9.2E-08	0.0003	9.4E-09	5.5E-05	0.516516	0.581421	0.482356	0.542969	YES	YES
										16680034	401934	RNF223	3.2E-14	0.0002	3.5E-14	0.0001	0.249589	0.45667	0.244288	0.44697	YES	YES
										16968488	404201	WDFY3-AS2	0.006	0.0051	8.5E-05	0.0002	0.722141	0.662196	0.617801	0.566518	no	YES
										17087107	407011	MIR23B	2.8E-15	0.0212	3.8E-18	0.001	0.15642	0.549628	0.118475	0.416298	no	YES
										17092879	407035	MIR31	0.0001	0.0571	1.9E-06	0.0058	0.257346	0.440438	0.173918	0.297654	no	YES
										16956591	415117	STX19	1.4E-05	0.0002	2.1E-08	1.2E-06	0.317706	0.294158	0.212921	0.197139	YES	YES
										16803932	440295	GOLGA6L9	3.5E-10	0.0003	5.1E-10	0.0003	0.54921	0.663949	0.546895	0.66115	YES	YES
										16812759	440299	DNM1P41	6.1E-06	0.0009	0.0005	0.0138	0.620685	0.653897	0.691635	0.728642	YES	no
										16853325	440498	HSBP1L1	7.5E-05	0.0318	2.3E-07	0.0012	0.526095	0.655236	0.417459	0.519933	no	YES
										16669443	440689	HIST2H2BF	6.8E-06	6.3E-08	2.3E-07	3.0E-09	0.653737	0.524373	0.604328	0.484742	YES	YES
										17063996	445328	ARHGEF35	0.0017	0.0063	2.8E-05	0.0003	0.391797	0.364659	0.273762	0.254799	YES	YES
										16664235	541468	LURAP1	9.0E-05	0.0005	7.1E-07	1.4E-05	0.714094	0.693001	0.642683	0.623699	no	YES
										16998745	642987	TMEM232	0.0307	9.7E-06	0.0004	5.5E-08	0.766352	0.498749	0.63622	0.414058	no	YES
										16837915	643008	SMIM5	5.2E-06	0.0001	5.8E-08	4.0E-06	0.349373	0.335487	0.273512	0.262641	YES	YES
										16826606	643911	CRNDE	4.0E-05	0.0004	5.3E-06	9.0E-05	0.285037	0.265603	0.240249	0.223869	YES	YES
										16722215	644943	RASSF10	9.1E-07	0.0034	5.2E-06	0.0079	0.208758	0.324404	0.230073	0.357527	YES	YES
										16681887	645359	LOC645359	0.0072	0.0377	1.5E-05	0.0005	0.721073	0.7322	0.577902	0.58682	no	YES
										17019190	647024	C6orf132	2.9E-12	0.0174	8.3E-16	0.0003	0.277389	0.608286	0.211027	0.462762	no	YES
										16993202	653316	FAM153C	5.5E-06	0.0271	6.2E-07	0.0082	0.502344	0.668547	0.460517	0.612881	no	YES
										16831890	654346	LGALS9C	0.0056	3.9E-09	0.001	5.1E-10	0.516004	0.158642	0.448375	0.13785	YES	YES
										17094233	654466	KGFLP2	1.2E-09	0.0003	1.3E-06	0.0122	0.405626	0.531956	0.491691	0.644826	YES	no
										16828108	692111	SNORD71	0.0021	3.2E-05	0.0007	1.0E-05	0.667859	0.502266	0.632842	0.475931	no	YES
										16966047	693159	MIR574	3.7E-21	4.0E-05	1.9E-24	2.6E-07	0.281678	0.554781	0.237059	0.466902	YES	YES
										16996541	693167	MIR582	0.0192	0.008	0.0086	0.0039	0.549979	0.43075	0.504479	0.395114	no	YES
										17065171	693181	MIR596	0.0848	0.0237	0.0072	0.0024	0.727836	0.594934	0.601316	0.491516	no	YES
										16867326	729359	PLIN4	1.6E-05	9.5E-07	0.0002	1.1E-05	0.598227	0.481023	0.643344	0.517301	YES	YES
										16860322	730087	ZNF726	0.0036	0.0034	0.0075	0.006	0.493738	0.414148	0.518263	0.43472	YES	YES
										16798132	100033413	SNORD116-1	0.0063	1.8E-05	0.0012	3.2E-06	0.462551	0.215804	0.392636	0.183185	YES	YES
										16798146	100033417	SNORD116-5	0.0305	9.9E-05	0.0062	1.6E-05	0.581231	0.290542	0.495181	0.247528	no	YES
										16798164	100033426	SNORD116-14	0.0209	5.9E-05	0.0057	1.4E-05	0.619349	0.348305	0.556386	0.312896	no	YES
										16798206	100033431	SNORD116-20	0.018	7.8E-05	0.0032	1.2E-05	0.59806	0.337609	0.518847	0.292893	no	YES
										16831217	100126313	MIR744	8.1E-07	0.0004	2.9E-06	0.0008	0.54573	0.590612	0.559241	0.605234	YES	YES
										16742742	100126333	MIR708	4.2E-20	3.7E-12	4.3E-20	2.6E-12	0.178682	0.223369	0.173399	0.216764	YES	YES
										16983420	100126347	MIR887	0.0002	0.0334	1.2E-05	0.0069	0.629352	0.726375	0.573293	0.661673	no	YES
										17117805	100127909	LOC100127909	1.7E-08	4.1E-07	3.6E-10	2.0E-08	0.179289	0.151125	0.139224	0.117354	YES	YES
										16815332	100128770	LOC100128770	0.001	0.01	0.0001	0.0021	0.686448	0.69544	0.634385	0.642695	no	YES
										17118138	100129233	LOC100129233	0.0003	0.0005	3.3E-05	9.9E-05	0.346957	0.288111	0.291657	0.24219	YES	YES
										16950840	100129480	LOC100129480	5.5E-05	0.0841	3.2E-07	0.0065	0.382585	0.608271	0.28268	0.449433	no	YES
										16926807	100130418	CECR7	0.0009	0.0001	0.0698	0.0096	0.49994	0.37321	0.685044	0.511392	YES	no
										16822649	100130430	LOC100130430	1.4E-05	1.2E-06	9.8E-08	1.7E-08	0.698704	0.60552	0.634204	0.549622	no	YES
										16930381	100130899	LOC100130899	3.9E-10	0.0085	3.0E-09	0.0171	0.228666	0.485474	0.243453	0.516868	YES	no
										16737194	100131378	C11orf91	0.0052	0.0377	2.7E-05	0.0011	0.580786	0.607579	0.428511	0.448279	no	YES
										16900238	100131662	LOC100131662	3.1E-41	1.1E-23	4.9E-40	6.4E-23	0.196859	0.285503	0.200346	0.29056	YES	YES
										17118478	100132288	TEKT4P2	0.0001	0.012	5.1E-05	0.0066	0.493202	0.569029	0.467497	0.539371	no	YES
										16670317	100132417	FCGR1C	0.1484	0.0792	0.0061	0.0051	0.805476	0.721463	0.655579	0.5872	no	YES
										16803966	100133144	UBE2Q2P3	1.3E-11	0.0012	4.7E-13	0.0002	0.464597	0.654663	0.429763	0.605579	YES	YES
										17101387	100288814	LOC100288814	1.5E-07	1.8E-05	8.0E-09	2.0E-06	0.397582	0.399596	0.352915	0.354703	YES	YES
										16696346	100302178	MIR1295A	4.1E-05	7.2E-09	7.5E-06	1.4E-09	0.468981	0.254403	0.428978	0.232703	YES	YES
										16974244	100302277	MIR548I2	1.8E-08	0.0007	1.3E-09	0.0001	0.454849	0.56851	0.417216	0.521474	YES	YES
										16688368	100302279	MIR1262	0.0005	3.1E-07	0.0002	9.6E-08	0.542598	0.317709	0.506988	0.296858	YES	YES
										16907546	100329109	GCSHP3	0.0063	0.0028	0.0032	0.0015	0.685621	0.597696	0.659911	0.575283	no	YES
										16904484	100337591	SNORA70F	3.1E-08	2.1E-07	1.1E-05	2.0E-05	0.334407	0.282253	0.421511	0.355772	YES	YES
										16855244	100422865	MIR4320	0.1805	0.1424	0.0008	0.0019	0.701925	0.618055	0.399485	0.351752	no	YES
										16709317	100422909	MIR4295	0.0008	0.01	0.0004	0.0065	0.662336	0.678115	0.644495	0.659849	no	YES
										16823334	100463285	MTRNR2L4	0.0007	0.0055	0.0003	0.0029	0.68078	0.679288	0.658099	0.656657	no	YES
										16735734	100463486	MTRNR2L8	1.1E-10	3.2E-10	1.4E-10	3.5E-10	0.416149	0.348281	0.412252	0.34502	YES	YES
										17025189	100500851	MIR3918	6.1E-05	0.0501	2.1E-07	0.0024	0.404626	0.585469	0.295612	0.427732	no	YES
										16870815	100505594	LOC100505594	4.4E-06	0.0004	4.6E-07	7.2E-05	0.396826	0.416914	0.352724	0.37058	YES	YES
										16878215	100505624	LOC100505624	0.0011	0.0012	5.2E-05	0.0001	0.711441	0.657864	0.648473	0.599639	no	YES
										16925442	100506428	CBR3-AS1	1.3E-05	0.0013	8.0E-05	0.0038	0.433984	0.471123	0.465873	0.50574	YES	YES
										16775834	100507533	SOX21-AS1	6.0E-12	1.0E-07	7.1E-13	1.8E-08	0.112411	0.133045	0.0963152	0.113995	YES	YES
										16868158	100507567	RAB11B-AS1	1.1E-05	0.0007	0.0007	0.0104	0.55831	0.578592	0.637238	0.660388	YES	no
										17109272	100532742	PIR-FIGF	1.6E-10	3.0E-05	1.9E-10	2.8E-05	0.338806	0.433544	0.334687	0.428274	YES	YES
										17088116	100616114	MIR4668	0.0211	0.0649	0.0007	0.0062	0.540049	0.543653	0.395069	0.397705	no	YES
										17118140	100652853	HP07349	0.0002	0.0006	0.0083	0.0114	0.566247	0.526531	0.668393	0.621513	YES	no
										16819244	NA		0.008	1.5E-07	0.0559	2.7E-06	0.65878	0.344073	0.737823	0.385356	YES	no
										16954608	NA		0.0002	9.7E-06	0.0038	0.0002	0.64161	0.516944	0.707541	0.570064	YES	no
										16754933	NA		3.5E-07	0.0001	3.7E-06	0.0006	0.627539	0.655241	0.652499	0.681303	YES	no
										16773080	NA		0.0036	0.0064	0.003	0.0054	0.638845	0.595042	0.62812	0.585053	YES	YES
										17112263	NA		4.4E-05	0.0002	1.3E-05	8.9E-05	0.593675	0.561386	0.565502	0.534746	YES	YES
										16722270	NA		0.0008	1.5E-09	4.7E-05	6.9E-11	0.570497	0.267463	0.4966	0.232818	YES	YES
										16843074	NA		0.0003	8.8E-05	7.9E-05	2.5E-05	0.525802	0.415954	0.484572	0.383338	YES	YES
										16901512	NA		2.9E-29	3.6E-08	5.5E-29	3.0E-08	0.252141	0.504695	0.248917	0.498241	YES	YES
										16843156	NA		8.3E-07	4.7E-08	3.5E-06	1.6E-07	0.457862	0.337665	0.475278	0.350508	YES	YES
										16853699	NA		8.3E-05	1.2E-06	5.3E-06	9.6E-08	0.446029	0.284765	0.382764	0.244373	YES	YES
										16947018	NA		7.1E-08	4.9E-06	6.3E-07	2.2E-05	0.391945	0.379498	0.417465	0.404207	YES	YES
										16798242	NA		0.0117	2.4E-05	0.005	9.4E-06	0.503784	0.232818	0.45854	0.211909	no	YES
										16968485	NA		0.0123	0.0371	0.0007	0.0047	0.736446	0.729858	0.653252	0.647408	no	YES
										16878992	NA		0.0051	0.0186	0.0015	0.0077	0.691506	0.682306	0.653202	0.644511	no	YES
										16841657	NA		0.1514	0.0637	0.0083	0.0047	0.806192	0.707285	0.66538	0.583748	no	YES
										16841660	NA		1.5E-07	0.0179	2.2E-10	0.0006	0.297309	0.522931	0.216759	0.381253	no	YES
										17017045	NA		0.0213	6.9E-13	0.0071	1.6E-13	0.680651	0.195449	0.631482	0.18133	no	YES
										16712991	NA		0.0305	6.0E-05	0.0014	1.8E-06	0.725779	0.470729	0.614764	0.398726	no	YES
										16974356	NA		0.0209	0.0583	0.0006	0.0044	0.524664	0.520031	0.369916	0.366649	no	YES
										17012034	NA		0.0025	2.2E-05	7.2E-05	6.9E-07	0.72901	0.571353	0.65219	0.511147	no	YES
