# Supplementary material for: Genomic similarity between gastroesophageal junction and esophageal Barrett's adenocarcinomas
Source: Oncotarget. 2016 Jun 23;7(34):54867–82. doi: 10.18632/oncotarget.10253 (PMC5342387; doi:10.18632/oncotarget.10253)
Supplement: Supplementary file 5 [file oncotarget-07-54867-s005.xlsx]

## Sheet: Sup Table S5
Sup Table S5: Genes with log-rank p-values less than 0.05 for univariate Cox analysis in 116 EACs from patients surviving > 3 months post-surgery
				exp(coef)
PROBE_ID	. SYMBOL .	Name	EntrezGene	rel. risk	lower95%	upper95%	logrank-p	FDR p value
16920454	ZNF217	zinc finger protein 217	7764	2.30694	1.63538	3.25428	2.0222e-06	0.0538168
17058731	GTF2IP1	general transcription factor IIi, pseudogene 1	2970	5.13922	2.3418	11.2783	4.7402e-05	0.289039
17046886	GTF2IP1	general transcription factor IIi, pseudogene 1	2970	5.04219	2.3139	10.9874	4.91784e-05	0.289039
17058142	ZNF117	zinc finger protein 117	51351	1.4673	1.21448	1.77275	6.74386e-05	0.289039
16990379	PCDHGB8P	protocadherin gamma subfamily B, 8 pseudogene	56120	1.72448	1.31422	2.26282	7.7638e-05	0.289039
16866702	MEX3D	mex-3 homolog D (C. elegans)	399664	2.54394	1.57705	4.10365	0.000108297	0.289039
16825443	PLA2G10	phospholipase A2, group X	8399	1.34944	1.15667	1.57435	0.000121286	0.289039
16990778	SPINK13	serine peptidase inhibitor, Kazal type 13 (putative)	153218	1.61813	1.26446	2.07071	0.000124828	0.289039
16990329	PCDHB19P	protocadherin beta 19 pseudogene	84054	1.57565	1.24984	1.98639	0.000125407	0.289039
16990334	PCDHGA6	protocadherin gamma subfamily A, 6	56109	1.75019	1.30717	2.34334	0.000148533	0.300024
17057922	FKBP9L	FK506 binding protein 9-like	360132	1.47733	1.20574	1.81008	0.00015783	0.300024
16853028	LOC100505817	uncharacterized LOC100505817	100505817	1.28718	1.11743	1.4827	0.000208447	0.369826
16706259	KAT6B	K(lysine) acetyltransferase 6B	23522	2.83452	1.62701	4.9382	0.000242061	0.393544
16741365	ORAOV1	oral cancer overexpressed 1	220064	1.74197	1.29062	2.35115	0.000256481	0.393544
16728336	PPFIA1	protein tyrosine phosphatase, receptor type, f polypeptide (PTPRF), interacting protein (liprin), alpha 1	8500	1.89096	1.3345	2.67946	0.000287779	0.393544
17117672	LOC440337	uncharacterized LOC440337	440337	3.19181	1.70201	5.98566	0.000300502	0.393544
17100287	NPDC1	neural proliferation, differentiation and control, 1	56654	1.65203	1.25624	2.17254	0.000310541	0.393544
16741021	GPR152	G protein-coupled receptor 152	390212	2.69344	1.54783	4.68694	0.0004453	0.525669
17094233	KGFLP2	keratinocyte growth factor-like protein 2	654466	2.18305	1.41015	3.37956	0.000458587	0.525669
16866115	ZSCAN4	zinc finger and SCAN domain containing 4	201516	1.76247	1.27872	2.42921	0.000474056	0.525669
16990331	PCDHB15	protocadherin beta 15	56121	1.48563	1.18673	1.85981	0.000545332	0.55717
17056896	VPS41	vacuolar protein sorting 41 homolog (S. cerevisiae)	27072	2.90561	1.58971	5.31077	0.000545798	0.55717
16890466	VWC2L-IT1	VWC2L intronic transcript 1 (non-protein coding)	100885780	4.73221	1.94362	11.5217	0.000569858	0.55717
17074490	PPP1R3B	protein phosphatase 1, regulatory subunit 3B	79660	1.67673	1.24821	2.25235	0.000596025	0.55717
16814915	SLC9A3R2	solute carrier family 9, subfamily A (NHE3, cation proton antiporter 3), member 3 regulator 2	9351	2.35703	1.44305	3.84989	0.000613414	0.55717
16723998	ACCS	1-aminocyclopropane-1-carboxylate synthase homolog (Arabidopsis)(non-functional)	84680	2.12843	1.38384	3.27367	0.00063666	0.55717
16793263	ATG14	autophagy related 14	22863	2.62125	1.50776	4.55707	0.000681646	0.55717
16728389	CTTN	cortactin	2017	2.05878	1.36914	3.0958	0.000689	0.55717
16855342	STARD6	StAR-related lipid transfer (START) domain containing 6	147323	4.44681	1.87368	10.5536	0.00073896	0.55717
16924390	MIR548X	microRNA 548x	100422920	2.1246	1.36778	3.30019	0.000753696	0.55717
16715849	DLG5	discs, large homolog 5 (Drosophila)	9231	2.06664	1.35046	3.16262	0.000847485	0.593529
17066446	EPB49	erythrocyte membrane protein band 4.9 (dematin)	2039	1.57512	1.20408	2.06049	0.000902553	0.602151
17058152	ERV3-1	endogenous retrovirus group 3, member 1	2086	1.48078	1.17115	1.87226	0.00099877	0.636737
16915868	BIRC7	baculoviral IAP repeat containing 7	79444	1.90258	1.30365	2.77667	0.00100488	0.636737
16951850			NA	3.15153	1.58847	6.25265	0.00103577	0.641045
16828226			NA	1.72348	1.24139	2.39278	0.00110219	0.66665
16692632	HIST2H2BE	histone cluster 2, H2be	8349	1.64488	1.21546	2.226	0.00122327	0.711146
16834628	MIR2117	microRNA 2117	100313779	2.08107	1.34277	3.22533	0.00128791	0.719797
16922327	ITSN1	intersectin 1 (SH3 domain protein)	6453	2.47392	1.45116	4.21751	0.00129825	0.719797
17054631	CARD11	caspase recruitment domain family, member 11	84433	1.359	1.12496	1.64173	0.00134656	0.731344
16692624	HIST2H2BC	histone cluster 2, H2bc (pseudogene)	337873	1.78903	1.24914	2.56226	0.00144092	0.74257
16836868	TANC2	tetratricopeptide repeat, ankyrin repeat and coiled-coil containing 2	26115	1.63004	1.20862	2.1984	0.00145093	0.74257
17074815	LONRF1	LON peptidase N-terminal domain and ring finger 1	91694	1.80888	1.25429	2.60869	0.00159334	0.772866
16776970	LINC00452	long intergenic non-protein coding RNA 452	643365	2.89676	1.49184	5.62474	0.00170584	0.772866
16673359	POU2F1	POU class 2 homeobox 1	5451	3.69828	1.63409	8.36997	0.00174419	0.772866
16971208	C4orf51	chromosome 4 open reading frame 51	646603	1.68247	1.21567	2.32853	0.00177051	0.772866
16990304	PCDHB12	protocadherin beta 12	56124	1.35918	1.12031	1.64896	0.00191498	0.772866
16995551	RICTOR	RPTOR independent companion of MTOR, complex 2	253260	2.31376	1.35909	3.93902	0.00193384	0.772866
17080075			NA	1.73328	1.22053	2.46144	0.00201891	0.776983
17021443	GJB7	gap junction protein, beta 7, 25kDa	375519	1.36897	1.11808	1.67617	0.0021108	0.776983
17062578	MIR592	microRNA 592	693177	2.32342	1.35551	3.98245	0.00218915	0.776983
16824208	KIAA0430	KIAA0430	9665	2.94071	1.46704	5.8947	0.00232531	0.776983
16974313	MIR3138	microRNA 3138	100423011	1.91058	1.26013	2.89679	0.00232761	0.776983
16984224	LIFR-AS1	LIFR antisense RNA 1	100506495	2.64013	1.41044	4.94193	0.0023292	0.776983
16670383	HIST2H2AA3	histone cluster 2, H2aa3	8337	2.08009	1.29614	3.3382	0.00233935	0.776983
17009563	MIR206	microRNA 206	406989	2.1875	1.32131	3.62152	0.00234144	0.776983
16677254	SNORA16B	small nucleolar RNA, H/ACA box 16B	692157	1.78748	1.22852	2.60077	0.00235169	0.776983
17098668	PIP5KL1	phosphatidylinositol-4-phosphate 5-kinase-like 1	138429	1.97673	1.28114	3.04998	0.00235435	0.776983
16767470	PTPRR	protein tyrosine phosphatase, receptor type, R	5801	1.29874	1.09593	1.53908	0.00245069	0.776983
16670918	MIR554	microRNA 554	693139	1.40127	1.12888	1.73939	0.00247889	0.776983
17080000	DPYS	dihydropyrimidinase	1807	2.4882	1.37458	4.50401	0.00257969	0.776983
16695000	CD5L	CD5 molecule-like	922	1.95557	1.2887	2.96752	0.00260168	0.776983
16990327	PCDHB18	protocadherin beta 18 pseudogene	54660	1.42838	1.13293	1.80088	0.00269185	0.776983
16657572	PLEKHN1	pleckstrin homology domain containing, family N member 1	84069	2.42338	1.3569	4.3281	0.00276191	0.776983
16916976			NA	2.13282	1.30261	3.49216	0.00279117	0.776983
16931838	ACR	acrosin	49	1.7362	1.20692	2.49758	0.0028914	0.776983
16791821	EGLN3	egl nine homolog 3 (C. elegans)	112399	1.59024	1.16876	2.16372	0.00295431	0.776983
16780317	CLDN10-AS1	CLDN10 antisense RNA 1	100874194	1.23958	1.07445	1.43009	0.00296217	0.776983
16761511	TAS2R20	taste receptor, type 2, member 20	259295	1.57058	1.16746	2.11288	0.00298613	0.776983
16705437	MIR1254-1	microRNA 1254-1	100302273	2.57517	1.37464	4.82417	0.00299448	0.776983
16659911	LOC100133616	uncharacterized LOC100133616	100133616	2.21839	1.30699	3.76534	0.00303153	0.776983
17107319	MIR934	microRNA 934	100126324	3.87483	1.57572	9.52851	0.00304123	0.776983
16918658			NA	1.61865	1.17664	2.2267	0.00305562	0.776983
17091395	C9orf172	chromosome 9 open reading frame 172	389813	1.91043	1.24667	2.9276	0.00306554	0.776983
16761514	TAS2R19	taste receptor, type 2, member 19	259294	1.60223	1.17091	2.19242	0.00312287	0.783332
16812544	GOLGA6L10	golgin A6 family-like 10	647042	2.78578	1.41072	5.50113	0.00323322	0.788885
17113079	MORC4	MORC family CW-type zinc finger 4	79710	1.56527	1.16179	2.10887	0.0034334	0.788885
17000970	FCHSD1	FCH and double SH3 domains 1	89848	2.09895	1.27621	3.4521	0.00345336	0.788885
16899476	SNAR-H	small ILF3/NF90-associated RNA H	100170221	1.40119	1.11671	1.75815	0.00346955	0.788885
16753689	HELB	helicase (DNA) B	92797	1.51434	1.14693	1.99945	0.00347676	0.788885
17062368	TAS2R16	taste receptor, type 2, member 16	50833	4.6114	1.64766	12.9061	0.00352895	0.788885
16684581	SPOCD1	SPOC domain containing 1	90853	1.83634	1.21773	2.7692	0.00366298	0.788885
16873549	PPP5D1	PPP5 tetratricopeptide repeat domain containing 1	100506012	2.04232	1.25937	3.31201	0.00371076	0.788885
16679986	LOC100130417	uncharacterized LOC100130417	100130417	2.08813	1.26626	3.44344	0.00377264	0.788885
16700737	ARID4B	AT rich interactive domain 4B (RBP1-like)	51742	2.77913	1.3868	5.56934	0.00385243	0.788885
16706408	DLG5-AS1	DLG5 antisense RNA 1	100128292	2.22705	1.29246	3.83745	0.00389098	0.788885
16818231	TRIM72	tripartite motif containing 72	493829	1.74644	1.20553	2.53004	0.00390544	0.788885
16866100	ZNF211	zinc finger protein 211	10520	1.6469	1.1739	2.31049	0.00390605	0.788885
16990280	PCDHB7	protocadherin beta 7	56129	1.41555	1.11681	1.7942	0.00392944	0.788885
16923289	PKNOX1	PBX/knotted 1 homeobox 1	5316	3.0945	1.43404	6.67759	0.00396733	0.788885
16723020	ANO3	anoctamin 3	63982	1.4101	1.11522	1.78295	0.00397923	0.788885
17067170	BNIP3L	BCL2/adenovirus E1B 19kDa interacting protein 3-like	665	2.58477	1.35201	4.94155	0.00401998	0.788885
16671642	EFNA1	ephrin-A1	1942	1.42792	1.12017	1.82022	0.00410124	0.788885
16761507	TAS2R50	taste receptor, type 2, member 50	259296	1.57145	1.15411	2.13971	0.00417872	0.788885
16852267	MIR4527	microRNA 4527	100616264	2.3676	1.30877	4.28304	0.00424728	0.788885
17005582	HIST1H2BG	histone cluster 1, H2bg	8339	1.36877	1.10258	1.69921	0.00430839	0.788885
16788782	MIR496	microRNA 496	574454	3.2415	1.44047	7.29434	0.00439081	0.788885
16879500	PLEKHH2	pleckstrin homology domain containing, family H (with MyTH4 domain) member 2	130271	1.4325	1.11743	1.8364	0.00441115	0.788885
17062802	MIR182	microRNA 182	406958	3.95621	1.53604	10.1896	0.00447607	0.788885
17074036	ERICH1	glutamate-rich 1	157697	1.84237	1.20988	2.80549	0.00453124	0.790259
16767932	PPP1R12A	protein phosphatase 1, regulatory subunit 12A	4659	2.79046	1.38287	5.6308	0.00457433	0.790497
16698618	SRGAP2	SLIT-ROBO Rho GTPase activating protein 2	23380	2.27238	1.29896	3.97525	0.00490377	0.805876
16882428	KDM3A	lysine (K)-specific demethylase 3A	55818	2.41666	1.30548	4.47364	0.00491435	0.805876
16859538	SLC27A1	solute carrier family 27 (fatty acid transporter), member 1	376497	1.88689	1.21589	2.92819	0.0049371	0.805876
16844294	NR1D1	nuclear receptor subfamily 1, group D, member 1	9572	1.52383	1.13482	2.0462	0.00496694	0.805876
16738554	YPEL4	yippee-like 4 (Drosophila)	219539	2.46457	1.31172	4.63065	0.00505604	0.805876
16692603	HIST2H2BF	histone cluster 2, H2bf	440689	1.37328	1.09983	1.71472	0.00509062	0.805876
16790090	RNASE11	ribonuclease, RNase A family, 11 (non-active)	122651	3.53962	1.45636	8.60286	0.00518945	0.805876
16670377	HIST1H4I	histone cluster 1, H4i	8294	1.63938	1.16013	2.31662	0.00522007	0.805876
16724358	ATG13	autophagy related 13	9776	2.50102	1.32165	4.73279	0.00524956	0.805876
16866435	SHC2	SHC (Src homology 2 domain containing) transforming protein 2	25759	1.40791	1.10678	1.79095	0.00529255	0.805876
16865778	RFPL4A	ret finger protein-like 4A	342931	2.71414	1.34756	5.46657	0.00535718	0.805876
17010755	LOC100506926	uncharacterized LOC100506926	100506926	4.55826	1.57418	13.1991	0.00535979	0.805876
16660175	KLHDC7A	kelch domain containing 7A	127707	1.78465	1.18653	2.68426	0.0054799	0.816993
16724194	CRY2	cryptochrome 2 (photolyase-like)	1408	2.39967	1.2909	4.46077	0.00557628	0.816993
17000854	TAF7	TAF7 RNA polymerase II, TATA box binding protein (TBP)-associated factor, 55kDa	6879	2.03203	1.22883	3.36021	0.00566085	0.816993
16754060	CNOT2	CCR4-NOT transcription complex, subunit 2	4848	2.35057	1.29896	4.25353	0.00567711	0.816993
16676055	KDM5B-AS1	KDM5B antisense RNA 1 (head to head)	100506696	1.75707	1.17777	2.62129	0.00574281	0.817095
16803006	LOC729739	peptidylprolyl isomerase A (cyclophilin A) pseudogene	729739	1.88694	1.20196	2.96226	0.00577124	0.817095
16756829	MIR4497	microRNA 4497	100616454	1.69047	1.16347	2.45619	0.00579709	0.817095
17118296	LOC401357	uncharacterized LOC401357	401357	1.73419	1.17221	2.56559	0.00601791	0.817095
16842659	ALDOC	aldolase C, fructose-bisphosphate	230	1.52802	1.12743	2.07094	0.00608428	0.817095
16802100	RNU5A-1	RNA, U5A small nuclear 1	26831	1.83573	1.18476	2.84439	0.00616858	0.817095
16738375	OR5R1	olfactory receptor, family 5, subfamily R, member 1	219479	2.11104	1.23653	3.60404	0.00618044	0.817095
16867210	MIR637	microRNA 637	693222	1.88122	1.19758	2.95513	0.00618944	0.817095
17050683	ST7-OT4	ST7 overlapping transcript 4 (non-protein coding)	338069	1.98917	1.21939	3.24491	0.00632433	0.817095
16698049	KDM5B	lysine (K)-specific demethylase 5B	10765	2.01523	1.22082	3.32656	0.0063491	0.817095
16782132	ABHD4	abhydrolase domain containing 4	63874	1.88045	1.19926	2.94857	0.00642943	0.817095
16972702	MIR1305	microRNA 1305	100302270	1.48366	1.11342	1.97702	0.00644224	0.817095
17112519	CHM	choroideremia (Rab escort protein 1)	1121	2.40184	1.27739	4.51611	0.00651696	0.817095
16812669	FSD2	fibronectin type III and SPRY domain containing 2	123722	2.71913	1.31942	5.60374	0.00654828	0.817095
16670894	TUFT1	tuftelin 1	7286	1.66184	1.15564	2.38977	0.00657677	0.817095
16883307	CNGA3	cyclic nucleotide gated channel alpha 3	1261	1.73289	1.16477	2.57811	0.00658962	0.817095
17092881	CDKN2A	cyclin-dependent kinase inhibitor 2A	1029	1.28049	1.06996	1.53244	0.00662621	0.817095
17102857	DUSP21	dual specificity phosphatase 21	63904	2.95843	1.3531	6.46833	0.00665892	0.817095
16761518	TAS2R31	taste receptor, type 2, member 31	259290	1.68716	1.15503	2.46445	0.00668282	0.817095
17058815	PMS2P3	postmeiotic segregation increased 2 pseudogene 3	5387	2.09304	1.23066	3.55971	0.00670873	0.817095
16865168	CACNG6	calcium channel, voltage-dependent, gamma subunit 6	59285	1.36235	1.08798	1.7059	0.00680335	0.817095
16900238	LOC100131662	uncharacterized LOC100131662	100131662	3.00459	1.35534	6.66075	0.00685486	0.817095
17084020	DMRTA1	DMRT-like family A1	63951	1.45784	1.10767	1.91869	0.00704147	0.817095
16816287	PKD1P1	polycystic kidney disease 1 (autosomal dominant) pseudogene 1	339044	2.61465	1.30298	5.24673	0.00706895	0.817095
16868928	EPOR	erythropoietin receptor	2057	2.04007	1.21569	3.42349	0.00707552	0.817095
16946787	HPS3	Hermansky-Pudlak syndrome 3	84343	2.19128	1.2379	3.87893	0.00709764	0.817095
16813024	MIR3529	microRNA 3529	100616238	1.96985	1.19979	3.23414	0.00712074	0.817095
16901793	FLJ44006	uncharacterized FLJ44006	400997	1.70816	1.15785	2.52002	0.00715461	0.817095
17112269	ATRX	alpha thalassemia/mental retardation syndrome X-linked	546	2.32641	1.2547	4.31353	0.00717284	0.817095
16984429	ZNF131	zinc finger protein 131	7690	2.22777	1.24947	3.97203	0.00717865	0.817095
17050171	HBP1	HMG-box transcription factor 1	26959	2.12196	1.22201	3.6847	0.00750934	0.817095
17046834	MIR3914-2	microRNA 3914-2	100500920	8.44872	1.77233	40.2752	0.0075468	0.817095
16944632	CASR	calcium-sensing receptor	846	1.59762	1.13641	2.24602	0.00757341	0.817095
16858555	ZNF69	zinc finger protein 69	7620	1.48116	1.10961	1.97713	0.00758183	0.817095
16757800	TMEM233	transmembrane protein 233	387890	1.94368	1.19402	3.16402	0.00760562	0.817095
16784664	ARID4A	AT rich interactive domain 4A (RBP1-like)	5926	2.55304	1.28597	5.06858	0.00761332	0.817095
17066118	PCM1	pericentriolar material 1	5108	1.93902	1.19278	3.15213	0.00765933	0.817095
16773552	ATP5EP2	ATP synthase, H+ transporting, mitochondrial F1 complex, epsilon subunit pseudogene 2	432369	2.05245	1.21165	3.47673	0.00769682	0.817095
16788788	MIR409	microRNA 409	574413	8.2996	1.74225	39.5371	0.00786858	0.817095
17105665	LINC00630	long intergenic non-protein coding RNA 630	100287765	2.03131	1.21395	3.39902	0.0079376	0.817095
16766185	GLS2	glutaminase 2 (liver, mitochondrial)	27165	1.45933	1.10294	1.93087	0.00797771	0.817095
17111413	FAM120C	family with sequence similarity 120C	54954	1.84639	1.17201	2.9088	0.00798934	0.817095
17045599	DBNL	drebrin-like	28988	2.64244	1.29361	5.39768	0.00805846	0.817095
17065158	CLN8	ceroid-lipofuscinosis, neuronal 8 (epilepsy, progressive with mental retardation)	2055	1.99611	1.19875	3.32384	0.00809109	0.817095
16843026	CORO6	coronin 6	84940	2.17977	1.22301	3.88502	0.00815456	0.817095
16726399	KCNK4	potassium channel, subfamily K, member 4	50801	2.83448	1.30866	6.13931	0.00821483	0.817095
16753342	MON2	MON2 homolog (S. cerevisiae)	23041	2.08164	1.22181	3.54655	0.00824981	0.817095
16930996	EFCAB6-AS1	EFCAB6 antisense RNA 1	100874197	2.49714	1.26379	4.93414	0.00826836	0.817095
16824366	PKD1P1	polycystic kidney disease 1 (autosomal dominant) pseudogene 1	339044	2.41838	1.25888	4.64582	0.00829253	0.817095
17109432	RAI2	retinoic acid induced 2	10742	1.63818	1.13435	2.36579	0.00829992	0.817095
17117864	LOC100130502	uncharacterized LOC100130502	100130502	1.20303	1.0478	1.38126	0.00834632	0.817095
17099678	RNU6ATAC	RNA, U6atac small nuclear (U12-dependent splicing)	100151684	1.83618	1.16889	2.88441	0.0084476	0.821975
16812560	GOLGA6L10	golgin A6 family-like 10	647042	2.40234	1.25057	4.61488	0.00846283	0.821975
16990264	PCDHB4	protocadherin beta 4	56131	1.31746	1.07228	1.61871	0.0086285	0.82603
16815289	PAQR4	progestin and adipoQ receptor family member IV	124222	1.63486	1.13096	2.36327	0.00866962	0.82603
16863583	PRR24	proline rich 24	255783	1.65042	1.1362	2.39738	0.00868958	0.82603
16792154	SLC25A21	solute carrier family 25 (mitochondrial oxoadipate carrier), member 21	89874	1.48565	1.1038	1.99959	0.0088236	0.829761
16980231	FREM3	FRAS1 related extracellular matrix 3	166752	2.52084	1.26498	5.02349	0.00891897	0.831798
16825427	RABEP2	rabaptin, RAB GTPase binding effector protein 2	79874	2.2848	1.23014	4.24369	0.00893903	0.831798
16826966	SNORA46	small nucleolar RNA, H/ACA box 46	677827	2.03276	1.18983	3.47287	0.00908116	0.833368
16720679	BRSK2	BR serine/threonine kinase 2	9024	1.61533	1.12507	2.31922	0.0092482	0.840008
16698443	DSTYK	dual serine/threonine and tyrosine protein kinase	25778	2.11379	1.20388	3.71142	0.00948132	0.843093
17047176	GTF2I	general transcription factor IIi	2969	2.23031	1.21805	4.08381	0.00949568	0.843093
16990292	PCDHB9	protocadherin beta 9	56127	1.27562	1.06102	1.53363	0.00962815	0.843093
17058672	GTF2IRD2	GTF2I repeat domain containing 2	84163	1.70831	1.13987	2.56023	0.00968368	0.843093
16827427	RANBP10	RAN binding protein 10	57610	2.52555	1.25439	5.08485	0.00975777	0.843093
16715212	UNC5B-AS1	UNC5B antisense RNA 1	728978	1.85344	1.1643	2.95047	0.00994624	0.843093
16815925	SNX29	sorting nexin 29	92017	1.94474	1.17074	3.23046	0.00999053	0.843093
16792381	MIS18BP1	MIS18 binding protein 1	55320	2.10897	1.19631	3.71788	0.0100423	0.843093
16669384	HSD3BP4	hydroxy-delta-5-steroid dehydrogenase, 3 beta, pseudogene 4	128102	1.928	1.1676	3.18363	0.0100469	0.843093
16741563	LOC100133315	transient receptor potential cation channel, subfamily C, member 2-like	100133315	1.81204	1.15447	2.84414	0.0101121	0.843093
16882805			NA	1.27813	1.05964	1.54168	0.0102345	0.843093
17075829	ZNF395	zinc finger protein 395	55893	1.82306	1.15239	2.88405	0.0103319	0.843093
16697138	GLT25D2	glycosyltransferase 25 domain containing 2	23127	1.22739	1.04826	1.43713	0.0105514	0.843093
16684674	MTMR9LP	myotubularin related protein 9-like, pseudogene	339483	1.6836	1.12986	2.50872	0.0107627	0.843093
16765900	SMARCC2	SWI/SNF related, matrix associated, actin dependent regulator of chromatin, subfamily c, member 2	6601	2.19418	1.20249	4.00371	0.0107937	0.843093
16701975	AKR1C1	aldo-keto reductase family 1, member C1	1645	1.34106	1.06987	1.68098	0.0109006	0.843093
16781181			NA	2.06264	1.17996	3.60564	0.0109253	0.843093
16924855	KRTAP6-1	keratin associated protein 6-1	337966	2.0221	1.17398	3.48291	0.0109644	0.843093
17057464	SEPT7P2	septin 7 pseudogene 2	641977	2.02994	1.18046	3.49072	0.0109654	0.843093
16822150	MC1R	melanocortin 1 receptor (alpha melanocyte stimulating hormone receptor)	4157	1.74244	1.13558	2.67359	0.0109672	0.843093
16856226	FGF22	fibroblast growth factor 22	27006	2.05692	1.17736	3.59355	0.0111029	0.843093
16822619	SSTR5-AS1	SSTR5 antisense RNA 1	146336	1.44025	1.08648	1.90922	0.0111507	0.843093
16905163	SP3	Sp3 transcription factor	6670	2.87683	1.2759	6.48649	0.0111792	0.843093
16866981	DIRAS1	DIRAS family, GTP-binding RAS-like 1	148252	1.46062	1.09092	1.95561	0.011229	0.843093
17076515	ADAM3A	ADAM metallopeptidase domain 3A (pseudogene)	1587	3.36645	1.31736	8.60284	0.0112511	0.843093
16744960	SCN2B	sodium channel, voltage-gated, type II, beta subunit	6327	2.14215	1.19153	3.8512	0.0113267	0.843093
16733504	FLJ34521	uncharacterized LOC646383	646383	2.36595	1.21742	4.598	0.0114751	0.843093
17047112	CLIP2	CAP-GLY domain containing linker protein 2	7461	1.8667	1.15338	3.02116	0.011482	0.843093
16923314	CRYAA	crystallin, alpha A	1409	2.51385	1.2271	5.14991	0.0116284	0.843093
16885638	ARHGEF4	Rho guanine nucleotide exchange factor (GEF) 4	50649	1.33667	1.06635	1.67551	0.0116322	0.843093
16875274	TFPT	TCF3 (E2A) fusion partner (in childhood Leukemia)	29844	1.57371	1.10572	2.23977	0.0116326	0.843093
16709108	MXI1	MAX interactor 1, dimerization protein	4601	1.77472	1.13814	2.76735	0.0116408	0.843093
16990298	PCDHB11	protocadherin beta 11	56125	1.25108	1.05077	1.48957	0.0116516	0.843093
16704012	ZNF33A	zinc finger protein 33A	7581	1.81959	1.14541	2.89058	0.0116632	0.843093
16829426	DBNDD1	dysbindin (dystrobrevin binding protein 1) domain containing 1	79007	1.67917	1.12188	2.5133	0.0116668	0.843093
17068170	ADAM9	ADAM metallopeptidase domain 9	8754	1.65252	1.1213	2.43539	0.011673	0.843093
16812505	GOLGA6L10	golgin A6 family-like 10	647042	2.49038	1.22453	5.06479	0.011685	0.843093
16990321	PCDHB14	protocadherin beta 14	56122	1.3299	1.06615	1.6589	0.0117435	0.843093
16910618	RBCK1	RanBP-type and C3HC4-type zinc finger containing 1	10616	1.83347	1.14469	2.9367	0.0119623	0.843093
16706463	ZMIZ1	zinc finger, MIZ-type containing 1	57178	2.30306	1.20993	4.38382	0.0119675	0.843093
16816996	UBFD1	ubiquitin family domain containing 1	56061	1.85244	1.14374	3.00028	0.0120719	0.843093
16884062	GCC2	GRIP and coiled-coil domain containing 2	9648	1.9094	1.15109	3.16727	0.0121124	0.843093
16962894	LOC100131551	uncharacterized LOC100131551	100131551	1.87648	1.14651	3.07121	0.0121977	0.843093
16708061	ZFYVE27	zinc finger, FYVE domain containing 27	118813	2.13816	1.17742	3.88283	0.0122346	0.843093
16781554	RNASE10	ribonuclease, RNase A family, 10 (non-active)	338879	1.67307	1.11934	2.50072	0.0123207	0.843093
16880814	MEIS1	Meis homeobox 1	4211	1.47976	1.09413	2.00132	0.0123884	0.843093
17092767	MLLT3	myeloid/lymphoid or mixed-lineage leukemia (trithorax homolog, Drosophila); translocated to, 3	4300	1.52046	1.09513	2.111	0.0124319	0.843093
17074097			NA	1.90098	1.14729	3.14979	0.0124896	0.843093
16675558	NEK7	NIMA-related kinase 7	140609	2.12327	1.17549	3.83522	0.0125332	0.843093
17057114	POLR2J4	polymerase (RNA) II (DNA directed) polypeptide J4, pseudogene	84820	1.81391	1.13578	2.89693	0.0127923	0.843093
16876116	A1BG	alpha-1-B glycoprotein	1	1.87492	1.14103	3.08084	0.0129688	0.843093
16767599	MRS2P2	MRS2 magnesium homeostasis factor homolog (S. cerevisiae) pseudogene 2	729633	1.87242	1.14183	3.07046	0.0129849	0.843093
16679970	LINC00115	long intergenic non-protein coding RNA 115	79854	1.41077	1.07439	1.85246	0.0129885	0.843093
16939231	ACVR2B	activin A receptor, type IIB	93	1.77525	1.12688	2.79667	0.0130486	0.843093
16865955	PEG3-AS1	PEG3 antisense RNA 1	100169890	2.29752	1.19155	4.43001	0.0131603	0.843093
16752397	ERBB3	v-erb-b2 erythroblastic leukemia viral oncogene homolog 3 (avian)	2065	1.5902	1.10624	2.28589	0.0132889	0.843093
17075390	FLJ14107	uncharacterized LOC80094	80094	1.66864	1.11107	2.50602	0.0133774	0.843093
17065463	ZNF705B	zinc finger protein 705B	100132396	2.37458	1.19834	4.70539	0.0133815	0.843093
16875192	VN1R4	vomeronasal 1 receptor 4	317703	3.42147	1.28677	9.09757	0.0134781	0.843093
16789955	RPPH1	ribonuclease P RNA component H1	85495	2.90844	1.24512	6.79374	0.0135028	0.843093
17100317	SAPCD2	suppressor APC domain containing 2	89958	1.93775	1.14672	3.27445	0.013521	0.843093
16952981	PRSS46	protease, serine, 46	100287362	1.98811	1.15256	3.4294	0.0135425	0.843093
17058121	ZNF680	zinc finger protein 680	340252	1.56635	1.09749	2.23552	0.0135682	0.843093
17107055	LINC00629	long intergenic non-protein coding RNA 629	100506757	2.10822	1.16429	3.81742	0.0136376	0.843093
17106005	FRMPD3	FERM and PDZ domain containing 3	84443	1.49421	1.08416	2.05936	0.0140002	0.843093
16803932	GOLGA6L9	golgin A6 family-like 9	440295	2.22585	1.1759	4.2133	0.0140294	0.843093
16851092	SLMO1	slowmo homolog 1 (Drosophila)	10650	1.55343	1.09156	2.21071	0.0142061	0.843093
16733435	APLP2	amyloid beta (A4) precursor-like protein 2	334	1.99508	1.14946	3.46278	0.0142065	0.843093
17098981	SH3GLB2	SH3-domain GRB2-like endophilin B2	56904	2.07105	1.15682	3.70778	0.0143599	0.843093
17099295	TTF1	transcription termination factor, RNA polymerase I	7270	2.09097	1.15793	3.77584	0.0143819	0.843093
17082573	SCRT1	scratch homolog 1, zinc finger protein (Drosophila)	83482	2.25422	1.17472	4.3257	0.0144471	0.843093
16952979			NA	2.01763	1.14989	3.54019	0.0144903	0.843093
17079951	LOC100499183	uncharacterized LOC100499183	100499183	1.66455	1.10441	2.50878	0.0146414	0.843093
17113744	CUL4B	cullin 4B	8450	2.00326	1.1456	3.50303	0.0147107	0.843093
17092264	C9orf38	chromosome 9 open reading frame 38	29044	2.2053	1.17305	4.14587	0.0147254	0.843093
16752495	ESYT1	extended synaptotagmin-like protein 1	23344	1.91596	1.14011	3.21978	0.0147424	0.843093
16701606	OR2T12	olfactory receptor, family 2, subfamily T, member 12	127064	1.98239	1.14125	3.44345	0.014774	0.843093
16681013	CHD5	chromodomain helicase DNA binding protein 5	26038	1.54981	1.08995	2.20369	0.0147881	0.843093
16920386	ZFP64	ZFP64 zinc finger protein	55734	2.07213	1.15689	3.71146	0.0147914	0.843093
16873528	LOC645553	uncharacterized LOC645553	645553	1.19937	1.03493	1.38994	0.0148751	0.843093
16839554	SMG6	smg-6 homolog, nonsense mediated mRNA decay factor (C. elegans)	23293	2.28464	1.17322	4.44893	0.0152227	0.843093
16778366	MIR4305	microRNA 4305	100422940	2.62205	1.20662	5.69783	0.0152944	0.843093
16949572	CLDN16	claudin 16	10686	1.25784	1.04513	1.51384	0.0153702	0.843093
16956512	CADM2-AS2	CADM2 antisense RNA 2	100874037	2.24571	1.18364	4.2608	0.0153771	0.843093
17109644	CXorf23	chromosome X open reading frame 23	256643	1.98309	1.14292	3.44088	0.0154112	0.843093
16766919	C12orf61	chromosome 12 open reading frame 61	283416	2.0909	1.14885	3.80542	0.015474	0.843093
16990294	PCDHB10	protocadherin beta 10	56126	1.25926	1.04491	1.51758	0.0155823	0.843093
16897146	LOC100130502	uncharacterized LOC100130502	100130502	1.28379	1.04734	1.57361	0.0156401	0.843093
16796998	CKB	creatine kinase, brain	1152	1.2684	1.04586	1.53829	0.0156485	0.843093
16754208	TBC1D15	TBC1 domain family, member 15	64786	1.69704	1.10937	2.59602	0.0156987	0.843093
16984083	NIPBL	Nipped-B homolog (Drosophila)	25836	2.14889	1.15585	3.9951	0.0157118	0.843093
16678281	PRSS38	protease, serine, 38	339501	2.27822	1.16589	4.45176	0.0160229	0.843093
16685222	EVA1B	eva-1 homolog B (C. elegans)	55194	1.85791	1.1198	3.08256	0.0163005	0.843093
16966152	LOC401127	WD repeat domain 5 pseudogene	401127	1.6772	1.09838	2.56106	0.0163256	0.843093
16657910	MMP23A	matrix metallopeptidase 23A (pseudogene)	8511	1.92024	1.12539	3.27648	0.0163826	0.843093
16819952	CBFB	core-binding factor, beta subunit	865	2.35226	1.1697	4.73038	0.0164212	0.843093
16848687	USH1G	Usher syndrome 1G (autosomal recessive)	124590	2.301	1.16295	4.55273	0.0164779	0.843093
17105645	GPRASP1	G protein-coupled receptor associated sorting protein 1	9737	1.65385	1.09535	2.49714	0.0164852	0.843093
16767642	LOC100507377	uncharacterized LOC100507377	100507377	1.22564	1.03696	1.44864	0.0164873	0.843093
17100211			NA	1.50779	1.07777	2.10939	0.0165346	0.843093
16866922	JSRP1	junctional sarcoplasmic reticulum protein 1	126306	1.92423	1.12729	3.2846	0.0166152	0.843093
16756310	TCP11L2	t-complex 11, testis-specific-like 2	255394	1.80581	1.11333	2.92899	0.0166523	0.843093
16713562	C10orf10	chromosome 10 open reading frame 10	11067	1.30057	1.04821	1.61369	0.0167244	0.843093
16886625	GALNT13	UDP-N-acetyl-alpha-D-galactosamine:polypeptide N-acetylgalactosaminyltransferase 13 (GalNAc-T13)	114805	1.28771	1.04502	1.58676	0.0169049	0.843093
17095111	GNAQ	guanine nucleotide binding protein (G protein), q polypeptide	2776	1.95237	1.12506	3.38805	0.0169112	0.843093
16828772	TAF1C	TATA box binding protein (TBP)-associated factor, RNA polymerase I, C, 110kDa	9013	2.40192	1.17061	4.92841	0.0169155	0.843093
17000928	ARAP3	ArfGAP with RhoGAP domain, ankyrin repeat and PH domain 3	64411	1.71741	1.10128	2.67826	0.0169353	0.843093
16692341	ACP6	acid phosphatase 6, lysophosphatidic	51205	1.57787	1.08562	2.29332	0.0169517	0.843093
16876742	LOC150622	uncharacterized LOC150622	150622	1.50818	1.07547	2.11498	0.016987	0.843093
16985964	MIR4803	microRNA 4803	100616377	1.57361	1.08489	2.2825	0.0170031	0.843093
16682904	HP1BP3	heterochromatin protein 1, binding protein 3	50809	2.95622	1.21126	7.215	0.0171724	0.843093
16711326	AKR1C6P	aldo-keto reductase family 1, member C6, pseudogene	389932	2.35109	1.16181	4.75775	0.0171755	0.843093
16914875	BCAS4	breast carcinoma amplified sequence 4	55653	1.4398	1.0667	1.94341	0.0172095	0.843093
16699357	LOC643723	uncharacterized LOC643723	643723	1.52062	1.07678	2.14741	0.0172109	0.843093
16936097	CELSR1	cadherin, EGF LAG seven-pass G-type receptor 1	9620	1.36726	1.05636	1.76966	0.0173255	0.843093
16709629	PNLIP	pancreatic lipase	5406	2.47861	1.18058	5.20381	0.0173828	0.843093
16743414	AMOTL1	angiomotin like 1	154810	1.90705	1.11796	3.25308	0.017611	0.843093
17108067	SLC6A8	solute carrier family 6 (neurotransmitter transporter, creatine), member 8	6535	1.3358	1.05165	1.69672	0.0177628	0.843093
16657554	KLHL17	kelch-like family member 17	339451	1.9161	1.11873	3.28177	0.0177886	0.843093
17071625	FZD6	frizzled family receptor 6	8323	1.67761	1.11591	2.52204	0.0178116	0.843093
17066381	XPO7	exportin 7	23039	1.80481	1.10543	2.94667	0.0178118	0.843093
16804396	GOLGA6L4	golgin A6 family-like 4	643707	2.12555	1.1397	3.96416	0.0178307	0.843093
16822055	CDK10	cyclin-dependent kinase 10	8558	1.79438	1.10534	2.91295	0.017845	0.843093
16711839	UCMA	upper zone of growth plate and cartilage matrix associated	221044	2.24055	1.14712	4.3762	0.0178957	0.843093
16808433	PIN4P1	protein (peptidylprolyl cis/trans isomerase) NIMA-interacting, 4 pseudogene 1	728758	1.53908	1.0757	2.20207	0.0179017	0.843093
17000208	VTRNA2-1	vault RNA 2-1	100126299	1.29703	1.04541	1.60921	0.0179772	0.843093
17009885			NA	1.77765	1.10421	2.86181	0.0180775	0.843093
16829302	ANKRD11	ankyrin repeat domain 11	29123	2.08937	1.14375	3.81683	0.0181171	0.843093
16821208			NA	1.68707	1.09172	2.60708	0.0181333	0.843093
16880431			NA	2.45159	1.16606	5.15438	0.0181418	0.843093
17106357	PLS3	plastin 3	5358	1.67814	1.09598	2.56954	0.0181694	0.843093
17016390	HIST1H2BG	histone cluster 1, H2bg	8339	1.28223	1.04353	1.57553	0.0182532	0.843093
16803973	GOLGA6L9	golgin A6 family-like 9	440295	2.39698	1.15945	4.9554	0.0184135	0.843093
16766588	DDIT3	DNA-damage-inducible transcript 3	1649	1.34909	1.05221	1.72974	0.0184787	0.843093
17074344	FAM66B	family with sequence similarity 66, member B	100128890	1.30119	1.04462	1.62079	0.0185123	0.843093
16761498	TAS2R13	taste receptor, type 2, member 13	50838	1.47816	1.06847	2.04495	0.0185133	0.843093
16724437	C11orf49	chromosome 11 open reading frame 49	79096	1.91498	1.11776	3.28079	0.0185424	0.843093
16784498	PELI2	pellino E3 ubiquitin protein ligase family member 2	57161	1.31759	1.04691	1.65825	0.0185926	0.843093
16673032			NA	1.32996	1.04759	1.68845	0.0187041	0.843093
16924872	KRTAP7-1	keratin associated protein 7-1 (gene/pseudogene)	337878	1.94379	1.11691	3.38281	0.0187122	0.843093
16806968	GOLGA8B	golgin A8 family, member B	440270	1.63883	1.08883	2.46666	0.018745	0.843093
17062502	POT1	protection of telomeres 1	25913	1.71815	1.10134	2.6804	0.0187733	0.843093
16822661	UNKL	unkempt homolog (Drosophila)-like	64718	1.89157	1.11324	3.21407	0.0188388	0.843093
17101981			NA	3.55652	1.23141	10.2719	0.0188899	0.843093
17043230	WIPI2	WD repeat domain, phosphoinositide interacting 2	26100	2.27708	1.14344	4.53464	0.0188918	0.843093
16887097	CSRNP3	cysteine-serine-rich nuclear protein 3	80034	1.26794	1.03944	1.54667	0.0189021	0.843093
16903969	ACVR1	activin A receptor, type I	90	2.02318	1.12442	3.64032	0.0189482	0.843093
16943490	LOC152225	uncharacterized LOC152225	152225	1.37139	1.05303	1.78601	0.0189619	0.843093
16988698	C5orf48	chromosome 5 open reading frame 48	389320	2.103	1.13007	3.91359	0.0189644	0.843093
17023799	SLC2A12	solute carrier family 2 (facilitated glucose transporter), member 12	154091	1.20299	1.03088	1.40383	0.0190914	0.843093
16723454	LOC100507109	uncharacterized LOC100507109	100507109	2.33093	1.14756	4.7346	0.0191005	0.843093
17074405			NA	1.93162	1.1205	3.32988	0.0191108	0.843093
16831379			NA	2.86898	1.18749	6.93149	0.0191167	0.843093
16818927	CHD9	chromodomain helicase DNA binding protein 9	80205	2.13911	1.13133	4.04461	0.0192033	0.843093
16928339	SGSM1	small G protein signaling modulator 1	129049	1.337	1.04733	1.70679	0.0193207	0.843093
16822224	GAS8	growth arrest-specific 8	2622	1.89122	1.1077	3.22894	0.0193587	0.843093
16741496	SHANK2	SH3 and multiple ankyrin repeat domains 2	22941	1.53357	1.07316	2.19151	0.0193723	0.843093
16752322	RAB5B	RAB5B, member RAS oncogene family	5869	1.99064	1.11847	3.54292	0.0193769	0.843093
17088401	ATP6V1G1	ATPase, H+ transporting, lysosomal 13kDa, V1 subunit G1	9550	2.32982	1.1471	4.73196	0.0193951	0.843093
16710189	FLJ46361	deleted in malignant brain tumors 1 pseudogene	375940	2.09086	1.13023	3.86796	0.0195179	0.843093
16995500	LIFR	leukemia inhibitory factor receptor alpha	3977	1.25622	1.03696	1.52185	0.0195295	0.843093
16703112	LOC100130992	uncharacterized LOC100130992	100130992	1.30835	1.04465	1.63861	0.0195454	0.843093
17054474			NA	1.28299	1.04008	1.58264	0.0195623	0.843093
16888157	DFNB59	deafness, autosomal recessive 59	494513	1.84241	1.10121	3.0825	0.0195893	0.843093
16746492	IQSEC3	IQ motif and Sec7 domain 3	440073	2.27801	1.14004	4.55188	0.0195964	0.843093
17048228	FZD1	frizzled family receptor 1	8321	1.53673	1.07154	2.20386	0.0196677	0.843093
16789326	LINC00637	long intergenic non-protein coding RNA 637	145216	2.06206	1.12189	3.79014	0.0196795	0.843093
16738361	OR5F1	olfactory receptor, family 5, subfamily F, member 1	338674	2.44773	1.15156	5.20282	0.0197872	0.843093
16865845	ZNF444	zinc finger protein 444	55311	1.81284	1.09847	2.99177	0.0198077	0.843093
17117600			NA	1.45822	1.0596	2.00679	0.0198464	0.843093
17112675	XKRX	XK, Kell blood group complex subunit-related, X-linked	402415	1.38459	1.05272	1.82107	0.0198757	0.843093
16821882	TRAPPC2L	trafficking protein particle complex 2-like	51693	1.66467	1.08342	2.55776	0.0199049	0.843093
16825057	GGA2	golgi-associated, gamma adaptin ear containing, ARF binding protein 2	23062	1.91784	1.10687	3.32297	0.0199178	0.843093
17016160	KIAA0319	KIAA0319	9856	1.41236	1.05577	1.88937	0.0199454	0.843093
16730471	KIAA1377	KIAA1377	57562	1.35968	1.04983	1.76098	0.019969	0.843093
16868462	ZNF846	zinc finger protein 846	162993	1.58369	1.07408	2.33509	0.0200102	0.843093
16878331	C2orf16	chromosome 2 open reading frame 16	84226	1.84606	1.10325	3.08901	0.0200894	0.843093
16669568	SRGAP2B	SLIT-ROBO Rho GTPase activating protein 2B	647135	1.7299	1.09561	2.73142	0.0201103	0.843093
16905322	ATF2	activating transcription factor 2	1386	2.65555	1.16541	6.05104	0.0201191	0.843093
16948572	KLHL24	kelch-like family member 24	54800	1.84257	1.0987	3.09008	0.0201468	0.843093
17063448	LOC100129148	uncharacterized LOC100129148	100129148	1.56674	1.07413	2.28528	0.0201766	0.843093
17071489			NA	1.57804	1.07264	2.32156	0.0202144	0.843093
16844985	ZNF385C	zinc finger protein 385C	201181	1.55749	1.0705	2.26601	0.0202787	0.843093
16699209	USH2A	Usher syndrome 2A (autosomal recessive, mild)	7399	2.23075	1.14162	4.35891	0.0203835	0.843093
16761464	PRR4	proline rich 4 (lacrimal)	11272	1.4735	1.063	2.04252	0.0203926	0.843093
16657598	AGRN	agrin	375790	1.53832	1.06924	2.21317	0.0204058	0.843093
17075370	BIN3	bridging integrator 3	55909	1.65179	1.07978	2.52683	0.020434	0.843093
17080221	KCNV1	potassium channel, subfamily V, member 1	27012	2.01734	1.11374	3.65402	0.0205285	0.843093
16825206	IL21R-AS1	IL21R antisense RNA 1	283888	2.18398	1.12913	4.22428	0.0205985	0.844278
16806936	GOLGA8A	golgin A8 family, member A	23015	1.6373	1.08117	2.47951	0.0206208	0.844278
16766578	DDIT3	DNA-damage-inducible transcript 3	1649	1.31527	1.04318	1.65833	0.0206973	0.845553
16960771	KCNAB1-AS1	KCNAB1 antisense RNA 1	100874084	2.61204	1.15471	5.90864	0.0207611	0.845553
17044521	HOXA11-AS	HOXA11 antisense RNA	221883	1.3271	1.0433	1.6881	0.0207692	0.845553
16916304	LOC100507459	uncharacterized LOC100507459	100507459	1.38563	1.04961	1.82923	0.0208369	0.845553
17071820	EMC2	ER membrane protein complex subunit 2	9694	2.04405	1.11604	3.7437	0.0208924	0.845553
16833246	TMEM132E	transmembrane protein 132E	124842	2.32277	1.13593	4.74966	0.0209111	0.845553
16760079	LOC100129223	uncharacterized LOC100129223	100129223	2.50951	1.14905	5.48075	0.0209379	0.845553
17091219	GPSM1	G-protein signaling modulator 1	26086	2.12615	1.12339	4.02397	0.0210083	0.84711
16805448	SPATA8	spermatogenesis associated 8	145946	2.29471	1.13426	4.64241	0.0211585	0.849424
16750617	LOC255411	uncharacterized LOC255411	255411	2.15707	1.12094	4.15094	0.0213666	0.853697
16887927	HOXD11	homeobox D11	3237	1.42484	1.0535	1.92707	0.0213962	0.853697
16990284	PCDHB8	protocadherin beta 8	56128	1.14082	1.019	1.2772	0.0215366	0.856225
17070031	STAU2-AS1	STAU2 antisense RNA 1	100128126	1.6953	1.08354	2.65246	0.0216684	0.856225
16858080	C19orf66	chromosome 19 open reading frame 66	55337	1.9648	1.10419	3.49616	0.0217803	0.856225
16828006	ZNF23	zinc finger protein 23	7571	1.64751	1.07493	2.52507	0.0217822	0.856225
16697272	LOC100288079	microtubule-associated protein 1 light chain 3 beta pseudogene	100288079	2.85501	1.16809	6.97814	0.0217906	0.856225
16920244			NA	2.07915	1.11014	3.89396	0.0219701	0.861105
17074909	MIR383	microRNA 383	494332	2.02011	1.10429	3.69547	0.0220924	0.863357
17059840	BET1	blocked early in transport 1 homolog (S. cerevisiae)	10282	1.47438	1.05757	2.05546	0.0222098	0.866029
17002115	TIMD4	T-cell immunoglobulin and mucin domain containing 4	91937	1.44144	1.0519	1.97524	0.0223172	0.866029
16854801	MIR924	microRNA 924	100126323	1.25201	1.03204	1.51887	0.0223936	0.866029
16735970	PTH	parathyroid hormone	5741	1.46433	1.05221	2.03786	0.022398	0.866029
16662430	AGO4	argonaute RISC catalytic component 4	192670	1.97601	1.0992	3.55224	0.02262	0.867999
16857748	CLEC4M	C-type lectin domain family 4, member M	10332	2.05535	1.10404	3.82635	0.0228013	0.867999
16996347	RNU6ATAC	RNA, U6atac small nuclear (U12-dependent splicing)	100151684	1.76412	1.08212	2.87594	0.0228519	0.867999
16814910	NPW	neuropeptide W	283869	1.69603	1.07743	2.66979	0.0229028	0.867999
16814577	SSTR5	somatostatin receptor 5	6755	1.85487	1.08938	3.15827	0.0229071	0.867999
17112060	PHKA1	phosphorylase kinase, alpha 1 (muscle)	5255	1.35334	1.04438	1.75369	0.0229809	0.867999
16703520	WAC	WW domain containing adaptor with coiled-coil	51322	2.94975	1.15851	7.51053	0.0231291	0.867999
16983422			NA	2.68308	1.14472	6.28881	0.0232489	0.867999
16995678	TTC33	tetratricopeptide repeat domain 33	23548	1.74924	1.07831	2.83763	0.0232859	0.867999
16969155	MIR3684	microRNA 3684	100500867	1.4695	1.05258	2.05156	0.0232906	0.867999
16781059	ANKRD10	ankyrin repeat domain 10	55608	1.60944	1.06539	2.43132	0.0234782	0.867999
16756865	ANKRD13A	ankyrin repeat domain 13A	88455	1.89758	1.0956	3.2866	0.0235013	0.867999
16870329	RAB3A	RAB3A, member RAS oncogene family	5864	1.82419	1.08344	3.07138	0.0237569	0.867999
16691725			NA	1.41711	1.04649	1.91899	0.0238439	0.867999
16715734	DUPD1	dual specificity phosphatase and pro isomerase domain containing 1	338599	2.42979	1.12357	5.25455	0.0238534	0.867999
16940092	LIMD1	LIM domains containing 1	8994	2.00232	1.09544	3.65997	0.0240092	0.867999
16677228	PPP2R5A	protein phosphatase 2, regulatory subunit B', alpha	5525	2.17951	1.10753	4.28907	0.0240649	0.867999
16728261	CCND1	cyclin D1	595	1.50095	1.0577	2.12996	0.0241021	0.867999
16873675	BBC3	BCL2 binding component 3	27113	1.56811	1.0593	2.32133	0.0241311	0.867999
16819336	CETP	cholesteryl ester transfer protein, plasma	1071	1.84968	1.08559	3.15157	0.0241322	0.867999
16972919	SNX25	sorting nexin 25	83891	1.55051	1.06657	2.25403	0.0241485	0.867999
16941737	ITIH3	inter-alpha-trypsin inhibitor heavy chain 3	3699	1.61917	1.06512	2.46143	0.0241561	0.867999
16821414	OSGIN1	oxidative stress induced growth inhibitor 1	29948	1.86339	1.08338	3.205	0.0242087	0.867999
16866252	ZNF8	zinc finger protein 8	7554	1.74805	1.07738	2.83623	0.024266	0.867999
17022887	HS3ST5	heparan sulfate (glucosamine) 3-O-sulfotransferase 5	222537	1.22539	1.02555	1.46415	0.0243116	0.868461
16984244	OSMR	oncostatin M receptor	9180	1.42159	1.04678	1.93062	0.0243784	0.869681
16688912	UOX	urate oxidase, pseudogene	391051	2.30293	1.11762	4.74533	0.0244511	0.869705
16724516	MADD	MAP-kinase activating death domain	8567	2.11684	1.1041	4.05851	0.0245376	0.869705
17042716	LOC100131372	uncharacterized LOC100131372	100131372	2.17752	1.10382	4.29563	0.0245775	0.869705
17091322	KIAA1984	KIAA1984	84960	1.52855	1.05554	2.21353	0.024681	0.869705
17005223	ID4	inhibitor of DNA binding 4, dominant negative helix-loop-helix protein	3400	1.40881	1.04404	1.90104	0.0247154	0.869705
16944315	C3orf30	chromosome 3 open reading frame 30	152405	1.42898	1.04328	1.95728	0.0247303	0.869705
16758885	AACS	acetoacetyl-CoA synthetase	65985	1.75913	1.0746	2.87972	0.0247743	0.869705
17076285	RAB11FIP1	RAB11 family interacting protein 1 (class I)	80223	1.31574	1.03439	1.67362	0.0248692	0.869705
16992053	MIR103B1	microRNA 103b-1	100302238	1.90566	1.08671	3.34176	0.0252246	0.873976
17066921	ADAM28	ADAM metallopeptidase domain 28	10863	1.28235	1.03178	1.59377	0.0253195	0.873976
16868940	RGL3	ral guanine nucleotide dissociation stimulator-like 3	57139	1.24499	1.02686	1.50945	0.025326	0.873976
16961675			NA	1.81949	1.07676	3.07455	0.0253451	0.873976
16889026	SLC39A10	solute carrier family 39 (zinc transporter), member 10	57181	1.53433	1.05356	2.23447	0.0253727	0.873976
16933015	C22orf43	chromosome 22 open reading frame 43	51233	1.40546	1.04294	1.89399	0.0254385	0.873976
17067031	DOCK5	dedicator of cytokinesis 5	80005	1.52466	1.05193	2.20983	0.0254802	0.873976
16968638	DSPP	dentin sialophosphoprotein	1834	1.7215	1.06731	2.77667	0.0255808	0.873976
16896864	C2orf91	chromosome 2 open reading frame 91	400950	1.29565	1.03053	1.62899	0.0255896	0.873976
17016451	HIST1H2BJ	histone cluster 1, H2bj	8970	1.26788	1.02879	1.56253	0.0256355	0.873976
16984141	WDR70	WD repeat domain 70	55100	2.15845	1.09918	4.23854	0.025645	0.873976
17046586	SNORA22	small nucleolar RNA, H/ACA box 22	677807	1.35686	1.03729	1.77487	0.0256842	0.873976
16801302	PRTG	protogenin	283659	1.46907	1.05028	2.05486	0.0257258	0.873976
16995685	PRKAA1	protein kinase, AMP-activated, alpha 1 catalytic subunit	5562	1.73748	1.06911	2.82368	0.0257632	0.873976
16784787	DAAM1	dishevelled associated activator of morphogenesis 1	23002	1.93426	1.08333	3.45358	0.0257801	0.873976
17107425	LOC645188	uncharacterized LOC645188	645188	2.14476	1.09854	4.18736	0.0258689	0.873976
17077194	ATP6V1H	ATPase, H+ transporting, lysosomal 50/57kDa, V1 subunit H	51606	1.94359	1.08219	3.49065	0.0258811	0.873976
17067135	PPP2R2A	protein phosphatase 2, regulatory subunit B, alpha	5520	1.64325	1.06087	2.54533	0.0259172	0.873976
16814205	LOC100134368	uncharacterized LOC100134368	100134368	1.81675	1.07403	3.07306	0.0259751	0.873976
16867915	INSR	insulin receptor	3643	1.72769	1.06903	2.79215	0.0261036	0.873976
17054341	MICALL2	MICAL-like 2	79778	1.66973	1.06305	2.62263	0.0261472	0.873976
16834135	KRTAP9-1	keratin associated protein 9-1	728318	1.75978	1.06835	2.89869	0.0261633	0.873976
16710694	JAKMIP3	Janus kinase and microtubule interacting protein 3	282973	1.65336	1.06207	2.57384	0.0261844	0.873976
17002052	C5orf4	chromosome 5 open reading frame 4	10826	1.36971	1.03709	1.80901	0.0262082	0.873976
16829242	GALNS	galactosamine (N-acetyl)-6-sulfate sulfatase	2588	1.69117	1.0681	2.67769	0.0262326	0.873976
16922323			NA	2.01574	1.08616	3.74089	0.0262739	0.873976
16680034	RNF223	ring finger protein 223	401934	1.432	1.04329	1.96553	0.0262768	0.873976
16703114	COMMD3	COMM domain containing 3	23412	1.96361	1.08472	3.5546	0.0263389	0.873976
16731269	LOC283140	uncharacterized LOC283140	283140	1.35482	1.03606	1.77167	0.0263581	0.873976
16931310	LOC730668	dynein heavy chain -like pseudogene	730668	1.84491	1.07295	3.17229	0.0264116	0.873976
16707054	LIPJ	lipase, family member J	142910	2.37284	1.12429	5.00793	0.0264444	0.873976
16915916	MIR4326	microRNA 4326	100422945	1.50455	1.0476	2.1608	0.026497	0.873976
17058557	STX1A	syntaxin 1A (brain)	6804	1.54453	1.05235	2.26689	0.0266041	0.873976
17042997	LFNG	LFNG O-fucosylpeptide 3-beta-N-acetylglucosaminyltransferase	3955	1.48548	1.04605	2.10951	0.0267293	0.873976
16753895	CPSF6	cleavage and polyadenylation specific factor 6, 68kDa	11052	1.58675	1.05394	2.3889	0.0268267	0.873976
17085868	TMC1	transmembrane channel-like 1	117531	2.22945	1.09471	4.54044	0.0268789	0.873976
17075802	MIR4287	microRNA 4287	100422828	1.68864	1.06048	2.68889	0.026936	0.873976
16812779	GOLGA6L5	golgin A6 family-like 5 (pseudogene)	374650	1.64343	1.05762	2.5537	0.0271375	0.873976
16705313	SIRT1	sirtuin 1	23411	1.8399	1.07583	3.14663	0.0273908	0.873976
17042915	TFAMP1	transcription factor A, mitochondrial pseudogene 1	260341	1.60919	1.05759	2.44848	0.0274042	0.873976
16873332	RTN2	reticulon 2	6253	1.51212	1.04608	2.18579	0.0275179	0.873976
16858991	PKN1	protein kinase N1	5585	1.59385	1.05317	2.41211	0.0275548	0.873976
16804003	GOLGA6L5	golgin A6 family-like 5 (pseudogene)	374650	1.98439	1.07803	3.6528	0.0278122	0.873976
16873160	ZFP112	zinc finger protein 112 homolog (mouse)	7771	1.52031	1.04611	2.20946	0.0278488	0.873976
16686253			NA	1.78913	1.06292	3.01152	0.0279267	0.873976
16876126	ZNF497	zinc finger protein 497	162968	1.69562	1.05735	2.71918	0.0279633	0.873976
16787920	SERPINA13P	serpin peptidase inhibitor, clade A (alpha-1 antiproteinase, antitrypsin), member 13, pseudogene	388007	2.03131	1.07981	3.82127	0.0279643	0.873976
16902296	CLASP1	cytoplasmic linker associated protein 1	23332	2.51224	1.10461	5.71363	0.0279918	0.873976
16833433			NA	1.28559	1.02664	1.60984	0.027997	0.873976
17094453	LOC286297	uncharacterized LOC286297	286297	1.95511	1.07338	3.56114	0.0280129	0.873976
16693546	GATAD2B	GATA zinc finger domain containing 2B	57459	2.24047	1.08928	4.60825	0.028204	0.873976
16979056	NEUROG2	neurogenin 2	63973	2.02119	1.0764	3.79523	0.028233	0.873976
16900635	SEMA4C	sema domain, immunoglobulin domain (Ig), transmembrane domain (TM) and short cytoplasmic domain, (semaphorin) 4C	54910	1.73448	1.05964	2.83909	0.0283066	0.873976
16781342			NA	1.96357	1.07401	3.58993	0.0283776	0.873976
16811420	CELF6	CUGBP, Elav-like family member 6	60677	1.76655	1.07197	2.91117	0.0284048	0.873976
17100482	NSMF	NMDA receptor synaptonuclear signaling and neuronal migration factor	26012	1.40899	1.03717	1.91409	0.0284109	0.873976
17015064	MYLK4	myosin light chain kinase family, member 4	340156	1.5105	1.04433	2.18475	0.0284461	0.873976
16753712	CAND1	cullin-associated and neddylation-dissociated 1	55832	1.57452	1.04797	2.36563	0.0285162	0.873976
16827245	B3GNT9	UDP-GlcNAc:betaGal beta-1,3-N-acetylglucosaminyltransferase 9	84752	1.63348	1.05331	2.5332	0.0286015	0.873976
16658991	PTCHD2	patched domain containing 2	57540	1.77006	1.0617	2.95103	0.02864	0.873976
16927567	POM121L8P	POM121 transmembrane nucleoporin-like 8 pseudogene	29797	1.71848	1.05725	2.79327	0.0287238	0.873976
17112128	PABPC1L2A	poly(A) binding protein, cytoplasmic 1-like 2A	340529	3.02766	1.11771	8.2014	0.029135	0.873976
16905201	CIR1	corepressor interacting with RBPJ, 1	9541	2.20753	1.08468	4.49274	0.0291796	0.873976
16679569	EFCAB2	EF-hand calcium binding domain 2	84288	1.48385	1.04008	2.11695	0.0293159	0.873976
16766767	CTDSP2	CTD (carboxy-terminal domain, RNA polymerase II, polypeptide A) small phosphatase 2	10106	1.67453	1.05505	2.65773	0.0293351	0.873976
17005276	SOX4	SRY (sex determining region Y)-box 4	6659	1.36525	1.031	1.80787	0.0293904	0.873976
16995883	ANXA2R	annexin A2 receptor	389289	1.42999	1.03965	1.9669	0.0294027	0.873976
17075426	TNFRSF10B	tumor necrosis factor receptor superfamily, member 10b	8795	1.50703	1.04026	2.18322	0.0294944	0.873976
17110527	ZNF630	zinc finger protein 630	57232	1.60743	1.0495	2.46196	0.0295649	0.873976
16827805	COG4	component of oligomeric golgi complex 4	25839	1.83479	1.06269	3.16789	0.0295839	0.873976
17089119	PBX3	pre-B-cell leukemia homeobox 3	5090	1.47328	1.039	2.08909	0.0296167	0.873976
16824400	NPIP	nuclear pore complex interacting protein	9284	2.46258	1.09512	5.53758	0.0296537	0.873976
17099338	AK8	adenylate kinase 8	158067	1.5226	1.04213	2.2246	0.02966	0.873976
16822383	RGS11	regulator of G-protein signaling 11	8786	1.33828	1.02878	1.74089	0.0296627	0.873976
16761502	TAS2R14	taste receptor, type 2, member 14	50840	1.46904	1.03944	2.0762	0.0296844	0.873976
17058394	SPDYE8P	speedy homolog E8 (Xenopus laevis), pseudogene	389517	1.55329	1.04379	2.31148	0.0296932	0.873976
16737890	ARFGAP2	ADP-ribosylation factor GTPase activating protein 2	84364	2.3022	1.08502	4.88479	0.0297039	0.873976
16844585	KRTAP2-3	keratin associated protein 2-3	730755	1.36587	1.02994	1.81138	0.0297995	0.873976
17058891	STYXL1	serine/threonine/tyrosine interacting-like 1	51657	1.55097	1.04314	2.30601	0.0298122	0.873976
17020317	DST	dystonin	667	1.43187	1.03583	1.97932	0.0300452	0.873976
16865718	ZNF865	zinc finger protein 865	100507290	1.72435	1.05771	2.81115	0.030078	0.873976
16831621	RAI1	retinoic acid induced 1	10743	1.87678	1.06118	3.31921	0.0301175	0.873976
17100304	ENTPD2	ectonucleoside triphosphate diphosphohydrolase 2	954	1.23888	1.02033	1.50426	0.0303504	0.873976
16674629	GM140	uncharacterized LOC100287948	100287948	1.61129	1.04515	2.48411	0.0304108	0.873976
16703891	CCNY	cyclin Y	219771	2.06762	1.07801	3.96572	0.0305558	0.873976
16964597	STK32B	serine/threonine kinase 32B	55351	1.41024	1.03239	1.92637	0.0307448	0.873976
16944262			NA	1.23525	1.019	1.49738	0.0307598	0.873976
16681451	MIR34A	microRNA 34a	407040	1.575	1.04184	2.38102	0.030774	0.873976
16713040	ZEB1-AS1	ZEB1 antisense RNA 1	220930	2.33722	1.07941	5.06072	0.0308869	0.873976
17065547	MIR4660	microRNA 4660	100616350	1.5959	1.04429	2.4389	0.0309294	0.873976
16793353	EXOC5	exocyst complex component 5	10640	2.25039	1.07968	4.69051	0.0309665	0.873976
17094671			NA	1.42505	1.03226	1.9673	0.0310045	0.873976
16797566			NA	2.01145	1.0648	3.79971	0.0310485	0.873976
16908897	EPHA4	EPH receptor A4	2043	1.28654	1.02262	1.61857	0.031112	0.873976
17046470	ZNF107	zinc finger protein 107	51427	1.47903	1.03558	2.11235	0.0311194	0.873976
17075329	LGI3	leucine-rich repeat LGI family, member 3	203190	1.9099	1.0613	3.43704	0.0311354	0.873976
16798479	GABRA5	gamma-aminobutyric acid (GABA) A receptor, alpha 5	2558	1.63078	1.04426	2.54673	0.0311745	0.873976
16787693	UNC79	unc-79 homolog (C. elegans)	57578	1.43611	1.03162	1.9992	0.0312082	0.873976
16970140	USP53	ubiquitin specific peptidase 53	54532	1.57442	1.04126	2.3806	0.0312281	0.873976
17058826	HIP1	huntingtin interacting protein 1	3092	1.49902	1.03763	2.16558	0.0312434	0.873976
16804251	ALPK3	alpha-kinase 3	57538	1.23612	1.01868	1.49999	0.031309	0.873976
16990288	PCDHB16	protocadherin beta 16	57717	1.17511	1.01413	1.36163	0.0314335	0.873976
16679740			NA	1.72479	1.04771	2.83942	0.0315239	0.873976
17068462	IKBKB	inhibitor of kappa light polypeptide gene enhancer in B-cells, kinase beta	3551	1.69388	1.04797	2.73788	0.0315251	0.873976
16905521	TTC30A	tetratricopeptide repeat domain 30A	92104	1.35388	1.02719	1.78447	0.0317062	0.873976
16691721	SRGAP2	SLIT-ROBO Rho GTPase activating protein 2	23380	1.41511	1.03158	1.94122	0.0319278	0.873976
17117186	RBMY2EP	RNA binding motif protein, Y-linked, family 2, member E pseudogene	159125	1.16355	1.01193	1.33789	0.0320467	0.873976
16737759	ARHGAP1	Rho GTPase activating protein 1	392	1.8389	1.05447	3.20688	0.03205	0.873976
16752176	OR6C68	olfactory receptor, family 6, subfamily C, member 68	403284	2.46237	1.07848	5.62205	0.0321187	0.873976
17112686	TRMT2B	tRNA methyltransferase 2 homolog B (S. cerevisiae)	79979	1.94817	1.06082	3.57778	0.0321405	0.873976
17104176	UBQLN2	ubiquilin 2	29978	2.06471	1.06319	4.00966	0.0322924	0.873976
16728442	NADSYN1	NAD synthetase 1	55191	1.78251	1.05643	3.00763	0.0323718	0.873976
16826690	DKFZP434H168	uncharacterized LOC26077	26077	2.53398	1.07921	5.94978	0.032512	0.873976
16680148	ACAP3	ArfGAP with coiled-coil, ankyrin repeat and PH domains 3	116983	1.81741	1.04913	3.1483	0.0325167	0.873976
16859795	GDF15	growth differentiation factor 15	9518	1.20557	1.01545	1.43128	0.032519	0.873976
16998549			NA	1.22098	1.01557	1.46793	0.032686	0.873976
16821663	FOXL1	forkhead box L1	2300	1.27719	1.0208	1.59798	0.0327593	0.873976
16747570	ENO2	enolase 2 (gamma, neuronal)	2026	1.37542	1.02645	1.84303	0.0328433	0.873976
16670920	SNX27	sorting nexin family member 27	81609	1.97869	1.05894	3.69727	0.0328752	0.873976
16990205	PCDHA11	protocadherin alpha 11	56138	1.43389	1.02803	1.99999	0.0328796	0.873976
16740659	CATSPER1	cation channel, sperm associated 1	117144	1.75677	1.04661	2.94881	0.0329656	0.873976
16990261	PCDHB3	protocadherin beta 3	56132	1.1742	1.01272	1.36143	0.0331	0.873976
16715361	P4HA1	prolyl 4-hydroxylase, alpha polypeptide I	5033	1.42814	1.0286	1.98289	0.0331826	0.873976
16823046	SNORD60	small nucleolar RNA, C/D box 60	26788	1.34704	1.02321	1.77336	0.0331866	0.873976
16789899	TTC5	tetratricopeptide repeat domain 5	91875	1.69453	1.04235	2.75477	0.0332471	0.873976
16826803	KIFC3	kinesin family member C3	3801	1.43675	1.02867	2.00672	0.0333043	0.873976
16678191	ADCK3	aarF domain containing kinase 3	56997	1.7249	1.04523	2.84653	0.0333479	0.873976
16825638	YPEL3	yippee-like 3 (Drosophila)	83719	1.4562	1.02957	2.05963	0.0334985	0.873976
16966742			NA	1.94869	1.05249	3.60799	0.0334987	0.873976
17111364	MIRLET7F2	microRNA let-7f-2	406889	2.44192	1.07675	5.5379	0.0335474	0.873976
16825210	GTF3C1	general transcription factor IIIC, polypeptide 1, alpha 220kDa	2975	2.15143	1.06161	4.36004	0.0335724	0.873976
16831486	CCDC144A	coiled-coil domain containing 144A	9720	1.45611	1.02979	2.05892	0.0335813	0.873976
17092901	CDKN2B	cyclin-dependent kinase inhibitor 2B (p15, inhibits CDK4)	1030	1.24989	1.01717	1.53585	0.0336525	0.873976
17014421	LOC729603	calcium binding protein P22 pseudogene	729603	1.73757	1.04582	2.88687	0.033677	0.873976
17113320	AMMECR1	Alport syndrome, mental retardation, midface hypoplasia and elliptocytosis chromosomal region gene 1	9949	1.65289	1.03874	2.63017	0.0336935	0.873976
16949245	C3orf65	chromosome 3 open reading frame 65	646600	1.58919	1.0345	2.44128	0.0338731	0.873976
16912841	C20orf144	chromosome 20 open reading frame 144	128864	1.73302	1.04101	2.88504	0.0338763	0.873976
16703251	KIAA1217	KIAA1217	56243	1.67119	1.04166	2.68115	0.034	0.873976
16865026	MIR519E	microRNA 519e	574463	2.1782	1.05907	4.47991	0.0340707	0.873976
17116847	FAM197Y5	family with sequence similarity 197, Y-linked, member 5	100289150	1.54312	1.02638	2.32003	0.0340733	0.873976
16708049	MARVELD1	MARVEL domain containing 1	83742	1.48614	1.03027	2.14373	0.0341212	0.873976
16964107	NAT8L	N-acetyltransferase 8-like (GCN5-related, putative)	339983	1.59437	1.03594	2.45381	0.0342714	0.873976
17075360			NA	1.27337	1.01802	1.59276	0.0344015	0.873976
17109116	TLR8-AS1	TLR8 antisense RNA 1	349408	1.58226	1.03891	2.40981	0.0345041	0.873976
16875014	ZNF841	zinc finger protein 841	284371	1.48002	1.02907	2.12857	0.0345181	0.873976
16918102	NINL	ninein-like	22981	1.32185	1.02037	1.7124	0.0345239	0.873976
16762921	FAM60A	family with sequence similarity 60, member A	58516	1.79777	1.0427	3.09964	0.0346569	0.873976
17105993	PIH1D3	PIH1 domain containing 3	139212	1.97718	1.05745	3.69687	0.0347235	0.873976
17107643	LOC100272228	uncharacterized LOC100272228	100272228	1.50578	1.03047	2.20032	0.0347293	0.873976
17076372	WHSC1L1	Wolf-Hirschhorn syndrome candidate 1-like 1	54904	1.59428	1.0343	2.45742	0.0347482	0.873976
16902437	CYP27C1	cytochrome P450, family 27, subfamily C, polypeptide 1	339761	1.4284	1.02479	1.99095	0.0348709	0.873976
16943936	MIR567	microRNA 567	693152	1.4042	1.02429	1.92501	0.0348949	0.873976
16767540	ZFC3H1	zinc finger, C3H1-type containing	196441	1.70823	1.03837	2.81023	0.035026	0.873976
16845537	HDAC5	histone deacetylase 5	10014	1.71996	1.0384	2.84889	0.0350755	0.873976
17117926	LINC00322	long intergenic non-protein coding RNA 322	100126693	1.42954	1.02798	1.98797	0.0351769	0.873976
16821404	MLYCD	malonyl-CoA decarboxylase	23417	1.96891	1.04697	3.70268	0.0351869	0.873976
16781315	RASA3	RAS p21 protein activator 3	22821	1.41777	1.02493	1.9612	0.0352469	0.873976
17074010	LOC100286914	putative uncharacterized protein C20orf69-like	100286914	1.44404	1.0263	2.03182	0.0352825	0.873976
17010789	ZNF292	zinc finger protein 292	23036	1.59451	1.0335	2.46005	0.0353051	0.873976
16701049	RGS7	regulator of G-protein signaling 7	6000	1.15682	1.00938	1.32579	0.0353676	0.873976
16813134	LOC283761	uncharacterized LOC283761	283761	1.98927	1.04901	3.77229	0.035403	0.873976
17089233	GARNL3	GTPase activating Rap/RanGAP domain-like 3	84253	1.53255	1.02961	2.28115	0.0354142	0.873976
17100507	PNPLA7	patatin-like phospholipase domain containing 7	375775	1.50839	1.02881	2.21152	0.0354382	0.873976
16706286	SAMD8	sterile alpha motif domain containing 8	142891	1.90754	1.04847	3.47051	0.0354623	0.873976
17007950	PNPLA1	patatin-like phospholipase domain containing 1	285848	1.47659	1.02588	2.12531	0.0354811	0.873976
16982426	YTHDC1	YTH domain containing 1	91746	2.93835	1.07585	8.0252	0.0355659	0.873976
16676562	SRGAP2	SLIT-ROBO Rho GTPase activating protein 2	23380	1.6698	1.03689	2.68902	0.0357283	0.876107
16865102	MIR516A2	microRNA 516a-2	574499	2.6602	1.06679	6.63363	0.0357514	0.876107
16770664	TBX5	T-box 5	6910	1.22714	1.01321	1.48624	0.0360031	0.880559
17009533	TFAP2D	transcription factor AP-2 delta (activating enhancer binding protein 2 delta)	83741	2.23385	1.05237	4.74173	0.0363392	0.880559
16830573	SNORA48	small nucleolar RNA, H/ACA box 48	652965	1.90883	1.04045	3.50196	0.0363949	0.880559
16874005	DBP	D site of albumin promoter (albumin D-box) binding protein	1628	1.37295	1.01995	1.84811	0.0364127	0.880559
17108376	GDI1	GDP dissociation inhibitor 1	2664	2.17136	1.05274	4.47863	0.036427	0.880559
16922959	MX2	myxovirus (influenza virus) resistance 2 (mouse)	4600	1.32272	1.01781	1.71898	0.0364988	0.880559
16719697	NKX6-2	NK6 homeobox 2	84504	1.56217	1.02712	2.37596	0.0365348	0.880559
17052737	PIP	prolactin-induced protein	5304	1.69482	1.03872	2.76532	0.0367175	0.880559
17092823	IFNA4	interferon, alpha 4	3441	1.7753	1.036	3.04218	0.036875	0.880559
17105733	TCEAL4	transcription elongation factor A (SII)-like 4	79921	2.04512	1.04332	4.00884	0.0368989	0.880559
17104768	OGT	O-linked N-acetylglucosamine (GlcNAc) transferase	8473	1.95966	1.04386	3.6789	0.0369417	0.880559
16709255	TECTB	tectorin beta	6975	1.81981	1.03781	3.19107	0.0370728	0.880559
16869141	ZNF443	zinc finger protein 443	10224	1.43961	1.02178	2.02831	0.0370845	0.880559
17075506	ENTPD4	ectonucleoside triphosphate diphosphohydrolase 4	9583	1.87141	1.03702	3.37717	0.0371248	0.880559
17002162	FAM71B	family with sequence similarity 71, member B	153745	1.85775	1.03502	3.33446	0.0372231	0.880559
16821889	LOC100129697	uncharacterized LOC100129697	100129697	1.77048	1.03553	3.02706	0.0374069	0.880559
16792998	TXNDC16	thioredoxin domain containing 16	57544	1.52828	1.02755	2.273	0.0374336	0.880559
16982147	CCDC110	coiled-coil domain containing 110	256309	1.32823	1.01683	1.73501	0.037484	0.880559
16703242	OTUD1	OTU domain containing 1	220213	1.61606	1.02787	2.54083	0.0374997	0.880559
16901347	LOC100128131	uncharacterized LOC100128131	100128131	2.3154	1.05316	5.09048	0.0375377	0.880559
17112376	BRWD3	bromodomain and WD repeat domain containing 3	254065	1.72439	1.03991	2.85938	0.0375854	0.880559
16734818	OR51A4	olfactory receptor, family 51, subfamily A, member 4	401666	1.79425	1.03336	3.11541	0.03759	0.880559
16755291	PGAM1P5	phosphoglycerate mutase 1 pseudogene 5	100132594	1.34411	1.01731	1.7759	0.0375984	0.880559
16934611	CACNG2	calcium channel, voltage-dependent, gamma subunit 2	10369	1.88546	1.04057	3.41636	0.0376204	0.880559
17048538	CASD1	CAS1 domain containing 1	64921	1.43666	1.02703	2.00966	0.0376242	0.880559
16994992	ZFR	zinc finger RNA binding protein	51663	2.25776	1.04751	4.86628	0.0377023	0.880559
16959178	LOC339874	uncharacterized LOC339874	339874	1.50959	1.023	2.22764	0.0378593	0.880559
16916309	SOX12	SRY (sex determining region Y)-box 12	6666	1.61952	1.02677	2.55446	0.0378943	0.880559
16928553	CRYBA4	crystallin, beta A4	1413	2.0322	1.04115	3.96658	0.0380626	0.880559
17066650	SORBS3	sorbin and SH3 domain containing 3	10174	2.10137	1.04452	4.22756	0.0380812	0.880559
16741587	NUMA1	nuclear mitotic apparatus protein 1	4926	1.80582	1.03483	3.15122	0.0381061	0.880559
16966304	LIMCH1	LIM and calponin homology domains 1	22998	1.39406	1.01774	1.90953	0.0381705	0.880559
16777571	SHISA2	shisa homolog 2 (Xenopus laevis)	387914	1.41492	1.02162	1.95964	0.0381782	0.880559
16932782	PI4KAP2	phosphatidylinositol 4-kinase, catalytic, alpha pseudogene 2	375133	1.7939	1.0328	3.11589	0.0382324	0.880559
16874072	FUT1	fucosyltransferase 1 (galactoside 2-alpha-L-fucosyltransferase, H blood group)	2523	1.2795	1.01284	1.61638	0.0384164	0.880559
16927491	P2RX6	purinergic receptor P2X, ligand-gated ion channel, 6	9127	2.4488	1.04829	5.72037	0.0384878	0.880559
16968645	DMP1	dentin matrix acidic phosphoprotein 1	1758	1.99244	1.03867	3.82204	0.0385048	0.880559
16940988	GNAI2	guanine nucleotide binding protein (G protein), alpha inhibiting activity polypeptide 2	2771	1.8539	1.03441	3.32263	0.0385605	0.880559
16875254	TARM1	T cell-interacting, activating receptor on myeloid cells 1	441864	1.54533	1.02285	2.33471	0.0385864	0.880559
16855182	SNORD58A	small nucleolar RNA, C/D box 58A	26791	1.5241	1.02152	2.27394	0.0387236	0.880559
16776160	ITGBL1	integrin, beta-like 1 (with EGF-like repeat domains)	9358	1.17129	1.00772	1.36142	0.0387989	0.880559
16768765	CCDC38	coiled-coil domain containing 38	120935	2.26307	1.04212	4.91449	0.0388117	0.880559
16719802	ADAM8	ADAM metallopeptidase domain 8	101	1.42273	1.01833	1.98773	0.0389859	0.880863
16963174	TNK2	tyrosine kinase, non-receptor, 2	10188	1.70321	1.0271	2.82437	0.0390924	0.880863
16945993	PPP2R3A	protein phosphatase 2, regulatory subunit B'', alpha	5523	1.26894	1.01215	1.59089	0.0391161	0.880863
16864806	ZNF766	zinc finger protein 766	90321	1.63285	1.02519	2.60068	0.0391781	0.880863
16657529	LOC284600	uncharacterized LOC284600	284600	1.70889	1.02658	2.84468	0.0392196	0.880863
16839388	INPP5K	inositol polyphosphate-5-phosphatase K	51763	1.93188	1.03147	3.61826	0.0392273	0.880863
16851427	CABLES1	Cdk5 and Abl enzyme substrate 1	91768	1.27088	1.01207	1.59587	0.039324	0.880863
17051145	MIR593	microRNA 593	693178	2.15227	1.03595	4.47155	0.0394286	0.880863
17092786	MIR4473	microRNA 4473	100616229	1.31348	1.01354	1.70218	0.0394356	0.880863
16696685	SCARNA3	small Cajal body-specific RNA 3	677679	1.66568	1.02605	2.70404	0.0394449	0.880863
16684214	TMEM200B	transmembrane protein 200B	399474	1.56292	1.02113	2.39218	0.0395287	0.880863
17042824			NA	1.49215	1.01994	2.18297	0.0395398	0.880863
17103946	GPR173	G protein-coupled receptor 173	54328	1.4448	1.01706	2.05245	0.039585	0.880863
16851353	MIB1	mindbomb E3 ubiquitin protein ligase 1	57534	1.3901	1.01512	1.90359	0.0396071	0.880863
17012721	EYA4	eyes absent homolog 4 (Drosophila)	2070	1.19886	1.00829	1.42545	0.0396481	0.880863
16828980	MTHFSD	methenyltetrahydrofolate synthetase domain containing	64779	1.91246	1.02925	3.55357	0.0396526	0.880863
16752233	TMEM198B	transmembrane protein 198B, pseudogene	440104	1.65242	1.02511	2.6636	0.0397051	0.881148
17069577	C8orf46	chromosome 8 open reading frame 46	254778	1.5045	1.01983	2.21953	0.0397316	0.881148
16704040	LOC100129055	cyclin Y-like pseudogene	100129055	1.74201	1.02545	2.95927	0.0398724	0.881211
16967563	RUFY3	RUN and FYVE domain containing 3	22902	2.01826	1.03367	3.94069	0.0399065	0.881211
16825035	COG7	component of oligomeric golgi complex 7	91949	1.85832	1.02864	3.35719	0.0399118	0.881211
16838826	FSCN2	fascin homolog 2, actin-bundling protein, retinal (Strongylocentrotus purpuratus)	25794	1.66648	1.02299	2.71474	0.0399835	0.881211
16749893			NA	1.56244	1.0193	2.39498	0.0399988	0.881211
16764777	FIGNL2	fidgetin-like 2	401720	1.47814	1.01881	2.14456	0.0399994	0.881211
16779472	LECT1	leukocyte cell derived chemotaxin 1	11061	1.67734	1.02443	2.7464	0.040033	0.881224
17105143	APOOL	apolipoprotein O-like	139322	1.94056	1.03113	3.65208	0.0401384	0.881801
16974078	LOC339988	uncharacterized LOC339988	339988	1.77766	1.02534	3.082	0.040208	0.882156
16846539	LOC284080	uncharacterized LOC284080	284080	2.15348	1.03377	4.48599	0.0403171	0.882368
16790059	TMEM55B	transmembrane protein 55B	90809	1.78511	1.0253	3.10797	0.040392	0.883145
16801069	MIR4713	microRNA 4713	100616369	1.70356	1.02253	2.83816	0.040419	0.883145
16659623	CELA2A	chymotrypsin-like elastase family, member 2A	63036	1.70069	1.02221	2.82949	0.0406659	0.884559
17091390	MIR4292	microRNA 4292	100422860	1.32435	1.01138	1.73417	0.0407866	0.884559
17097375	ZFP37	ZFP37 zinc finger protein	7539	1.57225	1.01875	2.42646	0.0408841	0.884559
16947613	PPM1L	protein phosphatase, Mg2+/Mn2+ dependent, 1L	151742	1.40174	1.01427	1.93722	0.0409268	0.884559
16784412	KTN1	kinectin 1 (kinesin receptor)	3895	2.01912	1.03099	3.95432	0.0409362	0.884559
16952975	PRSS50	protease, serine, 50	29122	1.38136	1.01282	1.88399	0.0409459	0.884559
16766215	BAZ2A	bromodomain adjacent to zinc finger domain, 2A	11176	2.06632	1.03924	4.10846	0.041024	0.884559
16948152			NA	1.40272	1.01363	1.94116	0.0410332	0.884559
17063738	MOXD2P	monooxygenase, DBH-like 2, pseudogene	100289017	2.30137	1.0355	5.11475	0.0411216	0.884559
16922060	KRTAP13-1	keratin associated protein 13-1	140258	2.04371	1.02793	4.06327	0.0411563	0.884559
17055459	ISPD	isoprenoid synthase domain containing	729920	1.34958	1.01239	1.79907	0.0411825	0.884559
16926260	LOC284837	uncharacterized LOC284837	284837	1.63697	1.01885	2.6301	0.0412214	0.884559
17087900	ZNF462	zinc finger protein 462	58499	1.35912	1.0112	1.82676	0.0413599	0.884559
17086610	NXNL2	nucleoredoxin-like 2	158046	1.52614	1.01604	2.29234	0.0414426	0.884752
16840550	DVL2	dishevelled, dsh homolog 2 (Drosophila)	1856	1.58644	1.01803	2.4722	0.0417589	0.886556
16711023	TUBB8	tubulin, beta 8 class VIII	347688	1.73835	1.02337	2.95285	0.0418077	0.886556
16772172	UBC	ubiquitin C	7316	1.34626	1.01075	1.79314	0.0418736	0.887247
17104387	EDA	ectodysplasin A	1896	1.41651	1.01271	1.98131	0.0419246	0.887325
16759159	PIWIL1	piwi-like RNA-mediated gene silencing 1	9271	1.12227	1.00372	1.25483	0.0420187	0.887325
17046526	SNORA15	small nucleolar RNA, H/ACA box 15	677803	1.51617	1.01629	2.26191	0.0421155	0.887624
17001024	PCDH12	protocadherin 12	51294	1.86176	1.02208	3.39126	0.0422313	0.887624
16986473	ZBED3-AS1	ZBED3 antisense RNA 1	728723	1.4871	1.01501	2.17875	0.0422946	0.887624
17056181	HOXA11	homeobox A11	3207	1.37356	1.01106	1.86603	0.04235	0.887624
16816680	SNX29P1	sorting nexin 29 pseudogene 1	100652781	1.50193	1.01365	2.22543	0.0424025	0.887624
17091090	PPP1R26	protein phosphatase 1, regulatory subunit 26	9858	1.63756	1.0171	2.63652	0.042411	0.887624
17110711	GRIPAP1	GRIP1 associated protein 1	56850	1.87971	1.02081	3.46129	0.0424577	0.887624
16852369	SMAD4	SMAD family member 4	4089	1.56923	1.01686	2.42166	0.0424792	0.887624
17062679	IMPDH1	IMP (inosine 5'-monophosphate) dehydrogenase 1	3614	1.52732	1.01674	2.29429	0.0425002	0.887624
16888169	PLEKHA3	pleckstrin homology domain containing, family A (phosphoinositide binding specific) member 3	65977	2.76339	1.03435	7.38274	0.0425937	0.887624
17075314	REEP4	receptor accessory protein 4	80346	1.44488	1.01192	2.06309	0.0426162	0.887624
16959478	KY	kyphoscoliosis peptidase	339855	1.99501	1.02276	3.8915	0.0427901	0.887624
17111585	SPIN2A	spindlin family, member 2A	54466	1.72776	1.01752	2.93376	0.0429743	0.887624
16780133	SLITRK6	SLIT and NTRK-like family, member 6	84189	1.17297	1.00472	1.3694	0.0430462	0.887624
16937024	BHLHE40	basic helix-loop-helix family, member e40	8553	1.41307	1.01016	1.9767	0.0432007	0.887624
16877007	KLF11	Kruppel-like factor 11	8462	1.51653	1.01238	2.27174	0.0432704	0.887624
16840383	KIAA0753	KIAA0753	9851	1.74863	1.01678	3.00727	0.0432803	0.887624
16706875	BMPR1A	bone morphogenetic protein receptor, type IA	657	1.59369	1.02369	2.48105	0.0435153	0.88825
17076133			NA	1.51004	1.01291	2.25114	0.0435362	0.88825
16822961	PKD1	polycystic kidney disease 1 (autosomal dominant)	5310	1.67575	1.01637	2.76291	0.0435493	0.88825
17088148	SNX30	sorting nexin family member 30	401548	1.60299	1.0127	2.53736	0.0435564	0.88825
16728729	MIR4692	microRNA 4692	100616410	1.34368	1.00805	1.79106	0.0436836	0.888613
16790032	OSGEP	O-sialoglycoprotein endopeptidase	55644	1.79744	1.01608	3.17966	0.0437077	0.888613
17045173	PP13004	uncharacterized LOC402481	402481	1.80422	1.01505	3.20695	0.0439796	0.888866
16687638	USP24	ubiquitin specific peptidase 24	23358	2.26867	1.02374	5.02752	0.0442146	0.888866
17058335	TYW1B	tRNA-yW synthesizing protein 1 homolog B (S. cerevisiae)	441250	1.57953	1.01223	2.46476	0.0442235	0.888866
16690881	LOC100129269	uncharacterized LOC100129269	100129269	1.19469	1.00498	1.42021	0.0442523	0.888866
17104021	MAGED2	melanoma antigen family D, 2	10916	1.52919	1.01087	2.31328	0.044264	0.888866
16851599	MIR320C2	microRNA 320c-2	100302195	1.81022	1.01425	3.23086	0.0443032	0.888866
16754195	RAB21	RAB21, member RAS oncogene family	23011	1.57968	1.01374	2.46157	0.0443603	0.888866
16657767	VWA1	von Willebrand factor A domain containing 1	64856	1.44732	1.00906	2.07594	0.0444433	0.888866
16669905	PIAS3	protein inhibitor of activated STAT, 3	10401	1.52003	1.01257	2.28181	0.0444634	0.888866
16737717	AMBRA1	autophagy/beclin-1 regulator 1	55626	1.98814	1.01818	3.88211	0.0444938	0.888866
16754241	TPH2	tryptophan hydroxylase 2	121278	2.27197	1.02171	5.0522	0.0445815	0.888866
16761541	PRB4	proline-rich protein BstNI subfamily 4	5545	1.77917	1.01219	3.12733	0.0445981	0.888866
17115825	PLCXD1	phosphatidylinositol-specific phospholipase C, X domain containing 1	55344	1.33249	1.00692	1.76333	0.0446791	0.888866
16782280	BCL2L2-PABPN1	BCL2L2-PABPN1 readthrough	100529063	2.47484	1.02162	5.99526	0.0447397	0.888866
16887936	HOXD10	homeobox D10	3236	1.14107	1.00211	1.2993	0.0448735	0.888866
16819816	BEAN1	brain expressed, associated with NEDD4, 1	146227	1.32078	1.0062	1.73372	0.0449254	0.888866
16854016	SPIRE1	spire homolog 1 (Drosophila)	56907	1.28934	1.00528	1.65367	0.0449636	0.888866
16905353	MIR933	microRNA 933	100126350	1.55243	1.01003	2.3861	0.0449812	0.888866
16863723	ELSPBP1	epididymal sperm binding protein 1	64100	1.90985	1.01532	3.5925	0.0450588	0.888866
16817283	KIAA0556	KIAA0556	23247	1.80613	1.01227	3.22257	0.0452349	0.888866
16966727	LOC152578	uncharacterized LOC152578	152578	2.30692	1.01758	5.22994	0.045343	0.888866
16837126			NA	1.36345	1.00556	1.84872	0.045401	0.888866
16890067	CREB1	cAMP responsive element binding protein 1	1385	2.2236	1.02438	4.82671	0.0454331	0.888866
16789960	TEP1	telomerase-associated protein 1	7011	1.67899	1.01163	2.78658	0.0454415	0.888866
16720213	LOC692247	uncharacterized LOC692247	692247	1.32688	1.00521	1.7515	0.0454879	0.888866
16715331	MICU1	mitochondrial calcium uptake 1	10367	1.68398	1.00915	2.81007	0.045496	0.888866
16819979	FBXL8	F-box and leucine-rich repeat protein 8	55336	1.61536	1.00905	2.586	0.04609	0.893867
16834961	MAP3K14-AS1	MAP3K14 antisense RNA 1	100133991	1.79801	1.01026	3.2	0.0461138	0.893867
16694359	SCARNA4	small Cajal body-specific RNA 4	677771	1.36216	1.00436	1.84743	0.0461294	0.893867
16701957	AKR1E2	aldo-keto reductase family 1, member E2	83592	1.22881	1.00338	1.5049	0.0461847	0.893867
16710852	KNDC1	kinase non-catalytic C-lobe domain (KIND) containing 1	85442	1.58942	1.00905	2.5036	0.0462346	0.893867
16693601	CRTC2	CREB regulated transcription coactivator 2	200186	1.84247	1.00861	3.36572	0.0465051	0.893867
16957551			NA	1.37208	1.00483	1.87356	0.0465273	0.893867
16854792	LINC00669	long intergenic non-protein coding RNA 669	647946	1.18689	1.00223	1.40558	0.0465447	0.893867
16700776	MIR4753	microRNA 4753	100616224	1.97241	1.01012	3.85142	0.0465922	0.893867
16827410	ENKD1	enkurin domain containing 1	84080	1.68834	1.00711	2.83036	0.0466092	0.893867
16902972			NA	1.25479	1.003	1.5698	0.0466196	0.893867
16669454	EMBP1	embigin pseudogene 1	647121	1.3534	1.00447	1.82356	0.0468018	0.896715
16827248	TRADD	TNFRSF1A-associated via death domain	8717	1.55679	1.00653	2.40788	0.046881	0.897194
16675539	LHX9	LIM homeobox 9	56956	1.6943	1.0149	2.82851	0.0469863	0.897244
16726416			NA	1.60367	1.00499	2.55899	0.0472722	0.897773
16702547	OPTN	optineurin	10133	1.5096	1.0052	2.2671	0.0474808	0.897773
17053711	GALNTL5	UDP-N-acetyl-alpha-D-galactosamine:polypeptide N-acetylgalactosaminyltransferase-like 5	168391	2.92807	1.0114	8.47695	0.0475158	0.897773
16875006	ZNF432	zinc finger protein 432	9668	1.51689	1.00416	2.29142	0.0475414	0.897773
16821794	ZFPM1	zinc finger protein, FOG family member 1	161882	1.37818	1.00301	1.89368	0.0475931	0.897773
17057149	POLM	polymerase (DNA directed), mu	27434	1.81361	1.00495	3.27297	0.0475948	0.897773
16839063	NARF	nuclear prelamin A recognition factor	26502	1.97888	1.00531	3.89528	0.0479119	0.897773
16850278	RAB40B	RAB40B, member RAS oncogene family	10966	1.28496	1.00275	1.64659	0.0479298	0.897773
16689447	GEMIN8P4	gem (nuclear organelle) associated protein 8 pseudogene 4	492303	1.73036	1.00369	2.98315	0.0479486	0.897773
16765469			NA	1.81622	1.00642	3.27763	0.0479522	0.897773
17111599	LOC92249	uncharacterized LOC92249	92249	1.48954	1.00641	2.20459	0.0480137	0.897773
17056649	HERPUD2	HERPUD family member 2	64224	2.33705	1.0072	5.42276	0.0480684	0.897773
16700554	PCNXL2	pecanex-like 2 (Drosophila)	80003	1.54707	1.00351	2.38505	0.0481934	0.897773
17112198	RLIM	ring finger protein, LIM domain interacting	51132	1.59098	1.0043	2.52039	0.0482031	0.897773
16657594	ISG15	ISG15 ubiquitin-like modifier	9636	1.32315	1.00168	1.74779	0.0482927	0.897773
16741498	FLJ42102	uncharacterized LOC399923	399923	2.25703	1.00458	5.07096	0.0483017	0.897773
16820720	DDX19B	DEAD (Asp-Glu-Ala-Asp) box polypeptide 19B	11269	1.84511	1.00345	3.39271	0.0484757	0.897773
16828292	GLG1	golgi glycoprotein 1	2734	1.86769	1.00515	3.47041	0.0486144	0.897773
17056291	SCRN1	secernin 1	9805	1.33042	1.00085	1.76853	0.0486144	0.897773
16817408	ATXN2L	ataxin 2-like	11273	2.0322	1.00596	4.10537	0.0486253	0.897773
16660648	MIR3115	microRNA 3115	100422866	1.52396	1.00209	2.31761	0.0487727	0.897773
16825371	NUPR1	nuclear protein, transcriptional regulator, 1	26471	1.27661	1.00144	1.62739	0.0488639	0.897773
16905528	PDE11A	phosphodiesterase 11A	50940	1.21503	1.00047	1.4756	0.0488682	0.897773
16679596	KIF26B	kinesin family member 26B	55083	1.26895	1.00096	1.6087	0.0488819	0.897773
16821585	GSE1	Gse1 coiled-coil protein	23199	1.62283	1.00213	2.62795	0.0488981	0.897773
17073754	SCXB	scleraxis homolog B (mouse)	642658	1.38561	1.00259	1.91495	0.0490192	0.897773
16680023	HES4	hairy and enhancer of split 4 (Drosophila)	57801	1.55849	1.00142	2.42546	0.0492046	0.897773
16874023	NTN5	netrin 5	126147	1.85508	1.00067	3.43902	0.0492189	0.897773
16891403	INHA	inhibin, alpha	3623	1.90424	1.00216	3.61831	0.0492484	0.897773
16816343	NPIP	nuclear pore complex interacting protein	9284	2.35315	1.00235	5.52429	0.0493903	0.897773
16984294	CARD6	caspase recruitment domain family, member 6	84674	1.34506	1.00085	1.80766	0.049488	0.897773
17107548			NA	1.34584	1.00019	1.81095	0.0496192	0.897773
16882291	RNF181	ring finger protein 181	51255	1.94555	0.999851	3.78573	0.0496338	0.897773
16893531	BOK	BCL2-related ovarian killer	666	1.34474	0.999689	1.80889	0.0497234	0.897773
16853149	FLJ44313	FLJ44313 protein	400658	2.07164	1.00245	4.2812	0.0497498	0.897773
16712513	C10orf67	chromosome 10 open reading frame 67	256815	1.47635	0.998632	2.18258	0.0497588	0.897773
16687487	TMEM59	transmembrane protein 59	9528	1.87936	1.00093	3.52873	0.0497658	0.897773
16972123	TRIM60	tripartite motif containing 60	166655	2.77712	0.998634	7.72294	0.0499977	0.897773
16745707	MSANTD2	Myb/SANT-like DNA-binding domain containing 2	79684	0.678044	0.460448	0.998472	0.0499911	0.897773
17082973	MIR1302-2	microRNA 1302-2	100302278	0.63133	0.399326	0.998127	0.049622	0.897773
17051376	TSPAN33	tetraspanin 33	340348	0.73013	0.533441	0.999341	0.0495149	0.897773
16916126	ABHD16B	abhydrolase domain containing 16B	140701	0.526383	0.27744	0.9987	0.0493009	0.897773
16871613	POLR2I	polymerase (RNA) II (DNA directed) polypeptide I, 14.5kDa	5438	0.632442	0.401376	0.996529	0.0492616	0.897773
16759500	NOC4L	nucleolar complex associated 4 homolog (S. cerevisiae)	79050	0.609437	0.372667	0.996635	0.0490328	0.897773
16662692	UTP11L	UTP11-like, U3 small nucleolar ribonucleoprotein, (yeast)	51118	0.538898	0.290828	0.998565	0.0489709	0.897773
16800028	GANC	glucosidase, alpha; neutral C	2595	0.624652	0.39118	0.997469	0.0488375	0.897773
16726276	NUDT22	nudix (nucleoside diphosphate linked moiety X)-type motif 22	84304	0.572056	0.328263	0.996911	0.0488247	0.897773
17090748	SURF2	surfeit 2	6835	0.651378	0.424881	0.998615	0.0487947	0.897773
16807525	INO80	INO80 homolog (S. cerevisiae)	54617	0.474375	0.225866	0.996303	0.0486332	0.897773
16824046	CPPED1	calcineurin-like phosphoesterase domain containing 1	55313	0.749033	0.561745	0.998762	0.0486057	0.897773
16723662	FJX1	four jointed box 1 (Drosophila)	24147	0.709467	0.504695	0.997322	0.0485468	0.897773
16895982	RBKS	ribokinase	64080	0.659614	0.436195	0.997466	0.0485159	0.897773
16922049	GRIK1-AS1	GRIK1 antisense RNA 1	642976	0.613589	0.377135	0.998296	0.0485024	0.897773
17013264	ZC2HC1B	zinc finger, C2HC-type containing 1B	153918	0.628383	0.395835	0.997551	0.0484106	0.897773
16797447	IGHV4-31	immunoglobulin heavy variable 4-31	28396	0.942719	0.888886	0.999813	0.0483996	0.897773
16893989			NA	0.581835	0.339622	0.996788	0.0482304	0.897773
16976734	COX18	cytochrome c oxidase assembly homolog 18 (yeast)	285521	0.532139	0.284612	0.994942	0.0478669	0.897773
16800670	BLOC1S6	biogenesis of lysosomal organelles complex-1, subunit 6, pallidin	26258	0.540481	0.293814	0.994233	0.0478617	0.897773
16908557	NHEJ1	nonhomologous end-joining factor 1	79840	0.6433	0.415393	0.996249	0.0478398	0.897773
16742230	KLHL35	kelch-like family member 35	283212	0.767979	0.591416	0.997255	0.0477092	0.897773
16792644	C14orf183	chromosome 14 open reading frame 183	196913	0.642483	0.415463	0.993554	0.0476709	0.897773
17063066	EEF1G	eukaryotic translation elongation factor 1 gamma	1937	0.595402	0.356313	0.994923	0.0476566	0.897773
16895807	EIF2B4	eukaryotic translation initiation factor 2B, subunit 4 delta, 67kDa	8890	0.444419	0.19898	0.992601	0.0475097	0.897773
16858884	MIR181D	microRNA 181d	574457	0.561945	0.317786	0.993696	0.0473708	0.897773
16956932	ZBTB11	zinc finger and BTB domain containing 11	27107	0.438626	0.194107	0.99117	0.0473432	0.897773
16726624	SAC3D1	SAC3 domain containing 1	29901	0.542368	0.296141	0.993323	0.0472457	0.897773
16861047	TMEM147	transmembrane protein 147	10430	0.552724	0.308759	0.989458	0.0472239	0.897773
16870640	PBX4	pre-B-cell leukemia homeobox 4	80714	0.686478	0.473549	0.99515	0.0470317	0.897244
16662329	GJA4	gap junction protein, alpha 4, 37kDa	2701	0.621509	0.388873	0.993315	0.0470149	0.897244
16867882	EMR4P	egf-like module containing, mucin-like, hormone receptor-like 4 pseudogene	326342	0.803597	0.64748	0.997356	0.0469765	0.897244
16806914	NOP10	NOP10 ribonucleoprotein	55505	0.553611	0.308767	0.992608	0.0468943	0.897194
17007603	MIR3934	microRNA 3934	100500873	0.70956	0.506372	0.994279	0.0465169	0.893867
17054126	LOC100506557	uncharacterized LOC100506557	100506557	0.450685	0.205746	0.987223	0.0464639	0.893867
17051167	METTL2B	methyltransferase like 2B	55798	0.574411	0.332754	0.991568	0.0464033	0.893867
16673955	SLC9C2	solute carrier family 9, member C2 (putative)	284525	0.511379	0.26401	0.990526	0.0463715	0.893867
17017885	HLA-DRB5	major histocompatibility complex, class II, DR beta 5	3127	0.945829	0.895037	0.999503	0.0463169	0.893867
16984010	IL7R	interleukin 7 receptor	3575	0.782627	0.614742	0.996362	0.0462587	0.893867
16747004	C12orf5	chromosome 12 open reading frame 5	57103	0.656385	0.43405	0.992607	0.046218	0.893867
16934583	EIF3D	eukaryotic translation initiation factor 3, subunit D	8664	0.486733	0.239506	0.989154	0.0461086	0.893867
16763060	SYT10	synaptotagmin X	341359	0.461651	0.21599	0.986718	0.0460209	0.893867
17024615	LATS1	LATS, large tumor suppressor, homolog 1 (Drosophila)	9113	0.480562	0.234143	0.986318	0.045943	0.893772
16800861			NA	0.546241	0.301395	0.989995	0.045857	0.892751
16779056	LINC00462	long intergenic non-protein coding RNA 462	100129597	0.640879	0.413533	0.993213	0.0457905	0.892109
16757098	SH2B3	SH2B adaptor protein 3	10019	0.589916	0.35171	0.989454	0.0456068	0.889183
16811730	FAM219B	family with sequence similarity 219, member B	57184	0.518314	0.272111	0.987279	0.0455775	0.889183
17030176	HLA-G	major histocompatibility complex, class I, G	3135	0.449972	0.206178	0.982041	0.0455238	0.888866
16726429	ESRRA	estrogen-related receptor alpha	2101	0.697462	0.489746	0.993277	0.0454432	0.888866
16701407	TFB2M	transcription factor B2, mitochondrial	64216	0.56715	0.325324	0.988737	0.0452924	0.888866
16841662	TRIM16	tripartite motif containing 16	10626	0.707321	0.503592	0.993469	0.0452426	0.888866
16842722	KIAA0100	KIAA0100	9703	0.49526	0.251347	0.975873	0.045241	0.888866
16834168	LOC100505782	uncharacterized LOC100505782	100505782	0.556509	0.317276	0.976131	0.0452266	0.888866
17090568	POMT1	protein-O-mannosyltransferase 1	10585	0.525819	0.280423	0.985962	0.0452085	0.888866
16900547	KANSL3	KAT8 regulatory NSL complex subunit 3	55683	0.39649	0.160682	0.978359	0.0451604	0.888866
17031694	LINC00243	long intergenic non-protein coding RNA 243	401247	0.714355	0.513708	0.993373	0.0451588	0.888866
16928861	UQCR10	ubiquinol-cytochrome c reductase, complex III subunit X	29796	0.559403	0.317168	0.986643	0.0450401	0.888866
16738774	MRPL16	mitochondrial ribosomal protein L16	54948	0.551377	0.308079	0.986812	0.0450088	0.888866
16988021	APC	adenomatous polyposis coli	324	0.549978	0.306399	0.987197	0.0448464	0.888866
17014015	MIR1202	microRNA 1202	100302259	0.467865	0.222833	0.982339	0.0447321	0.888866
17062945	LOC646329	uncharacterized LOC646329	646329	0.738672	0.549288	0.993352	0.0446779	0.888866
16998892	REEP5	receptor accessory protein 5	7905	0.424212	0.183918	0.978458	0.0446504	0.888866
16858882	MIR181C	microRNA 181c	406957	0.574975	0.334488	0.988364	0.0446131	0.888866
17102684	MPC1L	mitochondrial pyruvate carrier 1-like	347411	0.513447	0.268136	0.983187	0.0445887	0.888866
17060894	CLDN15	claudin 15	24146	0.821377	0.67726	0.996161	0.0445841	0.888866
17053325	C7orf29	chromosome 7 open reading frame 29	113763	0.674309	0.459219	0.990143	0.0445239	0.888866
16668375	GSTM1	glutathione S-transferase mu 1	2944	0.671692	0.455613	0.990249	0.0443884	0.888866
17071162	CPQ	carboxypeptidase Q	10404	0.629499	0.400927	0.988381	0.0443296	0.888866
16658736	NMNAT1	nicotinamide nucleotide adenylyltransferase 1	64802	0.64455	0.419854	0.989499	0.0443044	0.888866
17114312	MIR20B	microRNA 20b	574032	0.301502	0.0939243	0.967836	0.044147	0.888866
16740326	FAU	Finkel-Biskis-Reilly murine sarcoma virus (FBR-MuSV) ubiquitously expressed	2197	0.497597	0.252223	0.981678	0.0441086	0.888866
16986777	RASGRF2	Ras protein-specific guanine nucleotide-releasing factor 2	5924	0.713107	0.513031	0.991211	0.0440609	0.888866
16950632	EMC3	ER membrane protein complex subunit 3	55831	0.561368	0.319774	0.98549	0.0440302	0.888866
16946613	SLC9A9-AS1	SLC9A9 antisense RNA 1	100885796	0.575602	0.336817	0.983673	0.0439582	0.888866
17114791	MIR507	microRNA 507	574512	0.50137	0.25756	0.975975	0.0439377	0.888866
16841634	CDRT1	CMT1A duplicated region transcript 1	374286	0.768722	0.594812	0.993481	0.0437071	0.888613
16733920	RNH1	ribonuclease/angiogenin inhibitor 1	6050	0.503951	0.259103	0.980174	0.0436228	0.888613
16819563	GPR97	G protein-coupled receptor 97	222487	0.784815	0.620645	0.992409	0.0435526	0.88825
16956342	FAM86DP	family with sequence similarity 86, member D, pseudogene	692099	0.678672	0.465851	0.988719	0.0433589	0.887624
16833454	GGNBP2	gametogenetin binding protein 2	79893	0.379954	0.14819	0.974189	0.0433569	0.887624
16967539	ENAM	enamelin	10117	0.507385	0.262951	0.979039	0.0433353	0.887624
17054006	NOM1	nucleolar protein with MIF4G domain 1	64434	0.587823	0.350973	0.984509	0.0432474	0.887624
16787772	LINC00521	long intergenic non-protein coding RNA 521	256369	0.426286	0.186404	0.974869	0.0431915	0.887624
16684192	SNORD99	small nucleolar RNA, C/D box 99	692212	0.7189	0.522015	0.990045	0.0431792	0.887624
17022035	ASCC3	activating signal cointegrator 1 complex subunit 3	10973	0.529172	0.285392	0.981187	0.0431756	0.887624
16843213			NA	0.719947	0.523178	0.990722	0.0431038	0.887624
16811684	CYP1A1	cytochrome P450, family 1, subfamily A, polypeptide 1	1543	0.532581	0.289332	0.980339	0.0430533	0.887624
16882912	FAHD2A	fumarylacetoacetate hydrolase domain containing 2A	51011	0.573637	0.334645	0.983307	0.0430446	0.887624
16678946	LOC100506810	uncharacterized LOC100506810	100506810	0.560175	0.319172	0.983155	0.043034	0.887624
17017575	NELFE	negative elongation factor complex member E	7936	0.533741	0.290492	0.980679	0.0429606	0.887624
16918522	PIGU	phosphatidylinositol glycan anchor biosynthesis, class U	128869	0.631813	0.404894	0.985906	0.0429471	0.887624
16760523	ACRBP	acrosin binding protein	84519	0.619197	0.38928	0.984908	0.0429101	0.887624
16674446	TOR1AIP2	torsin A interacting protein 2	163590	0.616558	0.38558	0.985902	0.042908	0.887624
16702285	ITIH2	inter-alpha-trypsin inhibitor heavy chain 2	3698	0.859304	0.740249	0.997507	0.0428969	0.887624
16668649	CHIAP2	chitinase, acidic pseudogene 2	149620	0.521239	0.277436	0.979288	0.0428069	0.887624
16909277	SPHKAP	SPHK1 interactor, AKAP domain containing	80309	0.49717	0.252412	0.979266	0.0428017	0.887624
16957843	GSK3B	glycogen synthase kinase 3 beta	2932	0.378994	0.148306	0.968515	0.0426551	0.887624
17094210	SPATA31A4	SPATA31 subfamily A, member 4	642629	0.435128	0.195115	0.970388	0.042544	0.887624
17115720	SMIM9	small integral membrane protein 9	100132963	0.45055	0.208465	0.973761	0.0423533	0.887624
17086555	CTSL3P	cathepsin L family member 3, pseudogene	392360	0.605253	0.372671	0.982989	0.0421342	0.887624
16916362	SCRT2	scratch homolog 2, zinc finger protein (Drosophila)	85508	0.550566	0.309276	0.980103	0.042044	0.887325
16699051	RPL21P28	ribosomal protein L21 pseudogene 28	100131205	0.623293	0.395218	0.982988	0.0420171	0.887325
16890970	BCS1L	BC1 (ubiquinol-cytochrome c reductase) synthesis-like	617	0.575181	0.337611	0.979925	0.0419559	0.887325
17081706	LOC286109	uncharacterized LOC286109	286109	0.617408	0.387834	0.982877	0.0417946	0.886556
17073495	GRINA	glutamate receptor, ionotropic, N-methyl D-aspartate-associated protein 1 (glutamate binding)	2907	0.626976	0.399798	0.983245	0.0417663	0.886556
16799517	KNSTRN	kinetochore-localized astrin/SPAG5 binding protein	90417	0.674438	0.461603	0.985408	0.0417206	0.886556
16923941	YBEY	ybeY metallopeptidase (putative)	54059	0.626872	0.39972	0.983108	0.0416568	0.886556
16868254	ZNF558	zinc finger protein 558	148156	0.761028	0.58489	0.990211	0.0416293	0.886556
17101447	HCCS	holocytochrome c synthase	3052	0.652499	0.432668	0.98402	0.0416093	0.886556
16883477	PDCL3	phosducin-like 3	79031	0.657786	0.439781	0.983859	0.0414566	0.884752
17041421	ZBTB9	zinc finger and BTB domain containing 9	221504	0.62438	0.396607	0.982965	0.0413811	0.884559
16951085	FGD5-AS1	FGD5 antisense RNA 1	100505641	0.515137	0.272189	0.974934	0.0413613	0.884559
16685427	C1orf109	chromosome 1 open reading frame 109	54955	0.632955	0.407638	0.982812	0.0413545	0.884559
16750613	OR8S1	olfactory receptor, family 8, subfamily S, member 1	341568	0.529465	0.287249	0.975924	0.0413461	0.884559
16803618	MIR184	microRNA 184	406960	0.513148	0.270227	0.974445	0.041225	0.884559
17112191	MIR545	microRNA 545	664614	0.7305	0.540211	0.987818	0.0412058	0.884559
16799913	MAPKBP1	mitogen-activated protein kinase binding protein 1	23005	0.540342	0.299513	0.974814	0.0412043	0.884559
17008653	ATP6V0CP3	ATPase, H+ transporting, lysosomal 16kDa, V0 subunit c pseudogene 3	442211	0.539904	0.298901	0.975229	0.0411974	0.884559
16897946	BCL11A	B-cell CLL/lymphoma 11A (zinc finger protein)	53335	0.83113	0.695727	0.992885	0.0411936	0.884559
17064020	OR2A7	olfactory receptor, family 2, subfamily A, member 7	401427	0.83005	0.694147	0.99256	0.0411182	0.884559
16738963	DDB1	damage-specific DNA binding protein 1, 127kDa	1642	0.429208	0.190989	0.964555	0.0409142	0.884559
16678738	SPRTN	SprT-like N-terminal domain	83932	0.481628	0.239462	0.968694	0.0405953	0.884559
16686557	PIK3R3	phosphoinositide-3-kinase, regulatory subunit 3 (gamma)	8503	0.634311	0.410278	0.980679	0.0405863	0.884559
17060909	FIS1	fission 1 (mitochondrial outer membrane) homolog (S. cerevisiae)	51024	0.623085	0.395775	0.980949	0.0405617	0.884559
16696531			NA	0.685067	0.477204	0.983472	0.0402997	0.882368
16806279	HERC2	HECT and RLD domain containing E3 ubiquitin protein ligase 2	8924	0.51821	0.276138	0.97249	0.0402691	0.882368
16867613	RFX2	regulatory factor X, 2 (influences HLA class II expression)	5990	0.753747	0.575246	0.987638	0.0401587	0.881801
16788772	MIR134	microRNA 134	406924	0.673573	0.461523	0.983051	0.0401317	0.881801
16949292	DNAJB11	DnaJ (Hsp40) homolog, subfamily B, member 11	51726	0.502359	0.260283	0.969577	0.0399594	0.881211
16951955	TMPPE	transmembrane protein with metallophosphoesterase domain	643853	0.437522	0.198605	0.96385	0.0398519	0.881211
16963241	TFRC	transferrin receptor (p90, CD71)	7037	0.661711	0.446328	0.98103	0.0396364	0.880863
17027947	MSH5-SAPCD1	MSH5-SAPCD1 readthrough (non-protein coding)	100532732	0.698037	0.495905	0.982559	0.0396149	0.880863
16794014	TMEM229B	transmembrane protein 229B	161145	0.693951	0.489697	0.983399	0.0395582	0.880863
17025595	SFT2D1	SFT2 domain containing 1	113402	0.544954	0.30601	0.970476	0.0394824	0.880863
16895869	FTH1P3	ferritin, heavy polypeptide 1 pseudogene 3	2498	0.539291	0.300779	0.966938	0.0394302	0.880863
16788701	SNORD114-30	small nucleolar RNA, C/D box 114-30	767611	0.743529	0.560324	0.986635	0.0393188	0.880863
16731169	DLAT	dihydrolipoamide S-acetyltransferase	1737	0.623033	0.397506	0.976516	0.039267	0.880863
17045069			NA	0.73277	0.545013	0.985207	0.0389605	0.880863
17088760	PTGS1	prostaglandin-endoperoxide synthase 1 (prostaglandin G/H synthase and cyclooxygenase)	5742	0.716956	0.523154	0.982552	0.0388662	0.880863
16961106	SI	sucrase-isomaltase (alpha-glucosidase)	6476	0.935033	0.877004	0.9969	0.0387836	0.880559
16996645	DIMT1	DIM1 dimethyladenosine transferase 1 homolog (S. cerevisiae)	27292	0.55105	0.313687	0.968023	0.0387658	0.880559
16835483	ATP5G1	ATP synthase, H+ transporting, mitochondrial Fo complex, subunit C1 (subunit 9)	516	0.619207	0.392601	0.976607	0.0387597	0.880559
16990083	SLC35A4	solute carrier family 35, member A4	113829	0.526947	0.28687	0.967943	0.0386636	0.880559
16833037	SUZ12	suppressor of zeste 12 homolog (Drosophila)	23512	0.503105	0.262405	0.964595	0.0386245	0.880559
16757969	MLEC	malectin	9761	0.611216	0.383501	0.974142	0.0385558	0.880559
16847281	RNFT1	ring finger protein, transmembrane 1	51136	0.612954	0.386402	0.972337	0.038473	0.880559
16832634	PIPOX	pipecolic acid oxidase	51268	0.774863	0.608272	0.987078	0.038402	0.880559
16707949	C10orf12	chromosome 10 open reading frame 12	26148	0.590808	0.358904	0.972555	0.0383647	0.880559
16859773	MPV17L2	MPV17 mitochondrial membrane protein-like 2	84769	0.584607	0.35151	0.972276	0.0383579	0.880559
16700463	LOC149373	uncharacterized LOC149373	149373	0.495758	0.255736	0.961053	0.0383378	0.880559
17088173	SLC31A1	solute carrier family 31 (copper transporters), member 1	1317	0.609459	0.381454	0.973747	0.0382944	0.880559
16826455			NA	0.486757	0.248178	0.954686	0.0380361	0.880559
17101231	GYG2	glycogenin 2	8908	0.749783	0.571137	0.984307	0.0379859	0.880559
17018908	MOCS1	molybdenum cofactor synthesis 1	4337	0.599421	0.369457	0.972524	0.0379712	0.880559
16667000	LRRC8D	leucine rich repeat containing 8 family, member D	55144	0.529214	0.290459	0.964225	0.0379689	0.880559
16760649	PHB2	prohibitin 2	11331	0.518299	0.280181	0.958789	0.0379062	0.880559
17117835	LOC100131373	uncharacterized LOC100131373	100131373	0.495806	0.256507	0.958351	0.0378747	0.880559
16969766	ENPEP	glutamyl aminopeptidase (aminopeptidase A)	2028	0.705653	0.510053	0.976263	0.0378669	0.880559
16738536	TIMM10	translocase of inner mitochondrial membrane 10 homolog (yeast)	26519	0.587131	0.354944	0.971205	0.0377818	0.880559
16810025	GTF2A2	general transcription factor IIA, 2, 12kDa	2958	0.566085	0.33079	0.968749	0.0377584	0.880559
17114785	MIR513A1	microRNA 513a-1	574509	0.695765	0.494119	0.979701	0.0376075	0.880559
16739054	CPSF7	cleavage and polyadenylation specific factor 7, 59kDa	79869	0.422266	0.187761	0.949659	0.0376001	0.880559
16864518	SPIB	Spi-B transcription factor (Spi-1/PU.1 related)	6689	0.757956	0.583348	0.984828	0.0375881	0.880559
16799776	OIP5-AS1	OIP5 antisense RNA 1	729082	0.543887	0.306178	0.966147	0.037588	0.880559
16940557	ARIH2	ariadne homolog 2 (Drosophila)	10425	0.442063	0.204772	0.954332	0.0375832	0.880559
16707616	SLC35G1	solute carrier family 35, member G1	159371	0.634488	0.413405	0.973802	0.0375529	0.880559
16674375	AXDND1	axonemal dynein light chain domain containing 1	126859	0.586911	0.354974	0.970392	0.0373803	0.880559
16924061	DIP2A-IT1	DIP2A intronic transcript 1 (non-protein coding)	100862692	0.668234	0.457144	0.976795	0.0372659	0.880559
17013251	LTV1	LTV1 homolog (S. cerevisiae)	84946	0.647037	0.429795	0.974085	0.0371462	0.880559
16804995	MAN2A2	mannosidase, alpha, class 2A, member 2	4122	0.574217	0.34094	0.967105	0.0370849	0.880559
16729472	THRSP	thyroid hormone responsive	7069	0.537913	0.300092	0.964205	0.0368352	0.880559
17023638	OR2A4	olfactory receptor, family 2, subfamily A, member 4	79541	0.773351	0.607845	0.983921	0.0368031	0.880559
17061634	SLC26A3	solute carrier family 26, member 3	1811	0.90686	0.826849	0.994613	0.0367916	0.880559
16681661	MTOR	mechanistic target of rapamycin (serine/threonine kinase)	2475	0.537259	0.300715	0.959869	0.0367677	0.880559
17117756			NA	0.561555	0.326612	0.965499	0.0366506	0.880559
16798665	GOLGA8J	golgin A8 family, member J	653073	0.723278	0.533827	0.979963	0.0366457	0.880559
16848793	SLC25A19	solute carrier family 25 (mitochondrial thiamine pyrophosphate carrier), member 19	60386	0.616893	0.392083	0.970603	0.0365464	0.880559
16950056	LOC152217	uncharacterized LOC152217	152217	0.589455	0.359049	0.967718	0.0363778	0.880559
16904956	METTL5	methyltransferase like 5	29081	0.497761	0.258899	0.956997	0.036215	0.880559
16978631	TACR3	tachykinin receptor 3	6870	0.49331	0.252772	0.962744	0.0362113	0.880559
17027543			NA	0.626038	0.403505	0.971299	0.0362009	0.880559
16875934	ZIM3	zinc finger, imprinted 3	114026	0.46441	0.226452	0.952415	0.0361016	0.880559
16759604	PGAM5	phosphoglycerate mutase family member 5	192111	0.616693	0.392327	0.969372	0.0360964	0.880559
17025152	SERAC1	serine active site containing 1	84947	0.605572	0.378781	0.968153	0.0359574	0.880343
16726129	MARK2	MAP/microtubule affinity-regulating kinase 2	2011	0.571665	0.339186	0.963483	0.0356591	0.875457
16891225	TUBA4B	tubulin, alpha 4b (pseudogene)	80086	0.628948	0.407633	0.970419	0.0355556	0.873976
16690151	DPH5	DPH5 homolog (S. cerevisiae)	51611	0.55556	0.321049	0.961372	0.0355171	0.873976
16934558	TXN2	thioredoxin 2	25828	0.607077	0.380838	0.967716	0.0355023	0.873976
16966432	GRXCR1	glutaredoxin, cysteine rich 1	389207	0.434273	0.199295	0.946305	0.0355011	0.873976
16928824	NF2	neurofibromin 2 (merlin)	4771	0.553766	0.318835	0.961802	0.0354446	0.873976
16953862	QARS	glutaminyl-tRNA synthetase	5859	0.507381	0.269832	0.95406	0.0354076	0.873976
16742787	PRCP	prolylcarboxypeptidase (angiotensinase C)	5547	0.575023	0.343451	0.962734	0.0353676	0.873976
17057736	DDC	dopa decarboxylase (aromatic L-amino acid decarboxylase)	1644	0.848133	0.727388	0.988921	0.0351152	0.873976
16922102	SOD1	superoxide dismutase 1, soluble	6647	0.598592	0.372108	0.962925	0.0350885	0.873976
17058053	GUSBP10	glucuronidase, beta pseudogene 10	642006	0.6884	0.485313	0.976473	0.0350779	0.873976
17040864	MSH5	mutS homolog 5 (E. coli)	4439	0.627722	0.406954	0.968253	0.0349753	0.873976
16696781			NA	0.841055	0.716053	0.987879	0.0348146	0.873976
17012756	MGC34034	uncharacterized protein MGC34034	154089	0.412888	0.18143	0.93963	0.0347704	0.873976
16993397	CANX	calnexin	821	0.251037	0.0699585	0.900814	0.0347264	0.873976
16821162	NUDT7	nudix (nucleoside diphosphate linked moiety X)-type motif 7	283927	0.757245	0.585159	0.979941	0.0346259	0.873976
16807459	RMDN3	regulator of microtubule dynamics 3	55177	0.549487	0.314902	0.958824	0.0346189	0.873976
16717625	MRPL43	mitochondrial ribosomal protein L43	84545	0.587037	0.35875	0.96059	0.0345143	0.873976
16736696			NA	0.650987	0.436769	0.970272	0.0344804	0.873976
16726372	GPR137	G protein-coupled receptor 137	56834	0.536259	0.301037	0.955277	0.0342751	0.873976
16696777			NA	0.822214	0.685909	0.985606	0.0341843	0.873976
16690843	WDR77	WD repeat domain 77	79084	0.622689	0.401323	0.96616	0.0341424	0.873976
16740306	LOC100130348	uncharacterized LOC100130348	100130348	0.431553	0.198643	0.937552	0.0341103	0.873976
16685281	MRPS15	mitochondrial ribosomal protein S15	64960	0.430852	0.197825	0.93837	0.0340471	0.873976
16740378	SLC25A45	solute carrier family 25, member 45	283130	0.545453	0.312144	0.953149	0.0340191	0.873976
16959745	PRR23A	proline rich 23A	729627	0.484373	0.247361	0.948483	0.0339872	0.873976
17092642			NA	0.394227	0.16632	0.934432	0.0339863	0.873976
16674440	FAM163A	family with sequence similarity 163, member A	148753	0.618968	0.397358	0.964171	0.03398	0.873976
16868384	ZNF560	zinc finger protein 560	147741	0.692954	0.490952	0.978069	0.0338455	0.873976
16740707	YIF1A	Yip1 interacting factor homolog A (S. cerevisiae)	10897	0.485406	0.249387	0.944794	0.0337682	0.873976
16660059	PADI4	peptidyl arginine deiminase, type IV	23569	0.634691	0.416746	0.966616	0.0336603	0.873976
16888027			NA	0.328125	0.117364	0.917368	0.033644	0.873976
17025560	SDIM1	stress responsive DNAJB4 interacting membrane protein 1	100505705	0.823052	0.687453	0.985398	0.0335966	0.873976
16989130	UQCRQ	ubiquinol-cytochrome c reductase, complex III subunit VII, 9.5kDa	27089	0.488935	0.252402	0.94713	0.0335352	0.873976
17052823	ZYX	zyxin	7791	0.619694	0.398469	0.963738	0.0335335	0.873976
16700385	AGT	angiotensinogen (serpin peptidase inhibitor, clade A, member 8)	183	0.790372	0.636087	0.98208	0.0335194	0.873976
16752168	OR6C65	olfactory receptor, family 6, subfamily C, member 65	403282	0.479266	0.242571	0.946921	0.0334606	0.873976
16847267	TUBD1	tubulin, delta 1	51174	0.607683	0.38413	0.961339	0.0334173	0.873976
16827874	HYDIN	HYDIN, axonemal central pair apparatus protein	54768	0.66991	0.462566	0.970195	0.0332608	0.873976
16955180	LRTM1	leucine-rich repeats and transmembrane domains 1	57408	0.497355	0.261449	0.946119	0.0332428	0.873976
17006361	C6orf136	chromosome 6 open reading frame 136	221545	0.616519	0.394917	0.962472	0.0329705	0.873976
16822649	LOC100130430	uncharacterized LOC100130430	100130430	0.491529	0.256412	0.942237	0.0329537	0.873976
16791634	LOC100506071	uncharacterized LOC100506071	100506071	0.722704	0.535921	0.974585	0.0329533	0.873976
16937181	THUMPD3	THUMP domain containing 3	25917	0.483486	0.248274	0.941536	0.0329099	0.873976
16876881	CPSF3	cleavage and polyadenylation specific factor 3, 73kDa	51692	0.597001	0.371512	0.95935	0.0328528	0.873976
16852373	LOC100287225	uncharacterized LOC100287225	100287225	0.58407	0.356877	0.955898	0.0328062	0.873976
16997919			NA	0.615742	0.39424	0.961693	0.0328008	0.873976
16731205	SDHD	succinate dehydrogenase complex, subunit D, integral membrane protein	6392	0.596909	0.371869	0.958133	0.0327875	0.873976
16975954	SCFD2	sec1 family domain containing 2	152579	0.543684	0.310767	0.951171	0.032733	0.873976
16875448	LILRA5	leukocyte immunoglobulin-like receptor, subfamily A (with TM domain), member 5	353514	0.756819	0.586207	0.977088	0.0323066	0.873976
16996810			NA	0.594717	0.368894	0.95878	0.0322821	0.873976
17003479	NHP2	NHP2 ribonucleoprotein	55651	0.578172	0.350805	0.952904	0.03226	0.873976
16789803	LINC00226	long intergenic non-protein coding RNA 226	338004	0.477706	0.24264	0.940501	0.0322147	0.873976
16750582	H1FNT	H1 histone family, member N, testis-specific	341567	0.398399	0.171797	0.923888	0.0321698	0.873976
16873258	CKM	creatine kinase, muscle	1158	0.67769	0.474295	0.968308	0.0321469	0.873976
16858970	CD97	CD97 molecule	976	0.640685	0.426273	0.962944	0.0320901	0.873976
16967005	KIAA1211	KIAA1211	57482	0.742789	0.565534	0.9756	0.032027	0.873976
16974498	FBXL5	F-box and leucine-rich repeat protein 5	26234	0.507726	0.273205	0.943564	0.0320041	0.873976
16970611	LARP1B	La ribonucleoprotein domain family, member 1B	55132	0.528973	0.295014	0.948471	0.0319837	0.873976
16944894	UMPS	uridine monophosphate synthetase	7372	0.559593	0.328954	0.95194	0.0319662	0.873976
17076459	C8orf86	chromosome 8 open reading frame 86	389649	0.522122	0.287795	0.947244	0.0319067	0.873976
16895848	PPM1G	protein phosphatase, Mg2+/Mn2+ dependent, 1G	5496	0.559525	0.329228	0.950916	0.0318854	0.873976
17054040	UBE3C	ubiquitin protein ligase E3C	9690	0.54482	0.313003	0.948326	0.0317696	0.873976
16893846	PXDN	peroxidasin homolog (Drosophila)	7837	0.731492	0.549689	0.973424	0.0317622	0.873976
17102592	OTC	ornithine carbamoyltransferase	5009	0.868479	0.762802	0.988796	0.0317608	0.873976
16873329	FOSB	FBJ murine osteosarcoma viral oncogene homolog B	2354	0.675607	0.472156	0.966725	0.0317284	0.873976
16729684	TMEM126A	transmembrane protein 126A	84233	0.580549	0.35401	0.952056	0.0317214	0.873976
16807763	EHD4	EH-domain containing 4	30844	0.569931	0.341568	0.950971	0.0317094	0.873976
16846714	ANKRD40	ankyrin repeat domain 40	91369	0.431119	0.20062	0.926443	0.0315548	0.873976
16974524	FGFBP1	fibroblast growth factor binding protein 1	9982	0.76572	0.599918	0.977345	0.0315102	0.873976
16984730	FST	follistatin	10468	0.786677	0.632582	0.97831	0.0315011	0.873976
16710548	PTPRE	protein tyrosine phosphatase, receptor type, E	5791	0.600486	0.376962	0.956549	0.0314157	0.873976
16733822	SIRT3	sirtuin 3	23410	0.415271	0.186607	0.924135	0.0313511	0.873976
16833698	PSMB3	proteasome (prosome, macropain) subunit, beta type, 3	5691	0.476186	0.246408	0.920233	0.0312314	0.873976
16668960	DCLRE1B	DNA cross-link repair 1B	64858	0.577406	0.351381	0.948824	0.0309614	0.873976
16878137	CAD	carbamoyl-phosphate synthetase 2, aspartate transcarbamylase, and dihydroorotase	790	0.658677	0.451247	0.961458	0.0308771	0.873976
16734686	NUP98	nucleoporin 98kDa	4928	0.399025	0.173225	0.919159	0.0307595	0.873976
16800590	SLC28A2	solute carrier family 28 (sodium-coupled nucleoside transporter), member 2	9153	0.885292	0.791968	0.989613	0.0306794	0.873976
16962536	MASP1	mannan-binding lectin serine peptidase 1 (C4/C2 activating component of Ra-reactive factor)	5648	0.687146	0.488714	0.966147	0.0306378	0.873976
16742783	FAM181B	family with sequence similarity 181, member B	220382	0.497344	0.263737	0.937872	0.0306291	0.873976
16744358	FDXACB1	ferredoxin-fold anticodon binding domain containing 1	91893	0.624017	0.406938	0.956896	0.0306248	0.873976
16911077	MAVS	mitochondrial antiviral signaling protein	57506	0.594461	0.370954	0.952637	0.0305696	0.873976
16756447	BTBD11	BTB (POZ) domain containing 11	121551	0.769645	0.607113	0.975689	0.0305448	0.873976
16897155	SIX3-AS1	SIX3 antisense RNA 1	100506108	0.553983	0.324426	0.945967	0.0304862	0.873976
16866931	C19orf35	chromosome 19 open reading frame 35	374872	0.606782	0.38609	0.953623	0.030463	0.873976
16701617	OR2T34	olfactory receptor, family 2, subfamily T, member 34	127068	0.663731	0.458248	0.961356	0.0304434	0.873976
16690901	FAM212B	family with sequence similarity 212, member B	55924	0.505478	0.27239	0.938023	0.0304145	0.873976
16962574	SST	somatostatin	6750	0.855716	0.741746	0.987198	0.0304033	0.873976
16943024	LOC255025	uncharacterized LOC255025	255025	0.294429	0.0977918	0.88646	0.0303556	0.873976
17051409	AHCYL2	adenosylhomocysteinase-like 2	23382	0.755851	0.586335	0.974377	0.0303364	0.873976
16878081	KHK	ketohexokinase (fructokinase)	3795	0.742313	0.566717	0.972316	0.0303318	0.873976
16798604	LOC100289656	Dexi homolog (mouse) pseudogene	100289656	0.386355	0.163678	0.911975	0.0302902	0.873976
16833567	DUSP14	dual specificity phosphatase 14	11072	0.661661	0.455145	0.961881	0.0302683	0.873976
16957612	DRD3	dopamine receptor D3	1814	0.475249	0.242591	0.931039	0.0301619	0.873976
16756719	MYO1H	myosin IH	283446	0.409173	0.182149	0.919152	0.0301409	0.873976
16695044	OR6P1	olfactory receptor, family 6, subfamily P, member 1	128366	0.456772	0.22549	0.925278	0.0300945	0.873976
16803103	MPI	mannose phosphate isomerase	4351	0.603603	0.382177	0.953318	0.0300605	0.873976
16944363	POGLUT1	protein O-glucosyltransferase 1	56983	0.482166	0.249539	0.931653	0.0299811	0.873976
16912317	LINC00028	long intergenic non-protein coding RNA 28	140875	0.524817	0.293116	0.939671	0.029879	0.873976
16873487	MYPOP	Myb-related transcription factor, partner of profilin	339344	0.53662	0.305681	0.942031	0.0298318	0.873976
17080648	HAS2	hyaluronan synthase 2	3037	0.755096	0.586035	0.972928	0.0298105	0.873976
16955489	DNASE1L3	deoxyribonuclease I-like 3	1776	0.707486	0.51721	0.967762	0.0298023	0.873976
17006122	HLA-G	major histocompatibility complex, class I, G	3135	0.449263	0.218944	0.921867	0.0296663	0.873976
16940343	KLHL18	kelch-like family member 18	23276	0.517052	0.285237	0.937267	0.0296317	0.873976
17025609	MPC1	mitochondrial pyruvate carrier 1	51660	0.662212	0.457281	0.958984	0.0296012	0.873976
16697119	ARPC5	actin related protein 2/3 complex, subunit 5, 16kDa	10092	0.441538	0.21182	0.920387	0.0295552	0.873976
16693291	TCHH	trichohyalin	7062	0.431316	0.20284	0.917147	0.0294277	0.873976
17011671	AMD1	adenosylmethionine decarboxylase 1	262	0.556547	0.328382	0.943243	0.0294084	0.873976
16813871	CHSY1	chondroitin sulfate synthase 1	22856	0.601626	0.381214	0.949477	0.0293412	0.873976
17100075	LOC401561	FP7915 protein	401561	0.511355	0.279473	0.935632	0.0292623	0.873976
17063975	CTAGE6P	CTAGE family, member 6, pseudogene	340307	0.719131	0.534528	0.967487	0.0292145	0.873976
16666268	RABGGTB	Rab geranylgeranyltransferase, beta subunit	5876	0.537445	0.307474	0.939419	0.0291489	0.873976
16836106	WFIKKN2	WAP, follistatin/kazal, immunoglobulin, kunitz and netrin domain containing 2	124857	0.458762	0.227762	0.924046	0.0291075	0.873976
16973038	CYP4V2	cytochrome P450, family 4, subfamily V, polypeptide 2	285440	0.692185	0.498551	0.961025	0.0289108	0.873976
16668111	KIAA1324	KIAA1324	57535	0.880734	0.785444	0.987584	0.0289107	0.873976
16781937	YME1L1	YME1-like 1 (S. cerevisiae)	10730	0.664799	0.459921	0.960943	0.0288902	0.873976
17010295	DDX43	DEAD (Asp-Glu-Ala-Asp) box polypeptide 43	55510	0.848625	0.731714	0.984215	0.0288757	0.873976
16968122	FRAS1	Fraser syndrome 1	80144	0.824948	0.694504	0.979892	0.0288421	0.873976
16725324	MS4A18	membrane-spanning 4-domains, subfamily A, member 18	728588	0.506212	0.275297	0.930814	0.0286497	0.873976
16726707	MRPL49	mitochondrial ribosomal protein L49	740	0.481278	0.250747	0.923756	0.0285773	0.873976
17019898	CRISP1	cysteine-rich secretory protein 1	167	0.288518	0.0947826	0.878249	0.0285574	0.873976
17113965	DCAF12L1	DDB1 and CUL4 associated factor 12-like 1	139170	0.458234	0.229181	0.916209	0.0285219	0.873976
16867899	FLJ25758	MAP/microtubule affinity-regulating kinase 1 pseudogene	497049	0.50705	0.275673	0.932626	0.0284903	0.873976
16726652	VPS51	vacuolar protein sorting 51 homolog (S. cerevisiae)	738	0.506093	0.275112	0.931002	0.0284799	0.873976
17091258	C9orf163	chromosome 9 open reading frame 163	158055	0.497429	0.266415	0.92876	0.0281629	0.873976
16723100	MIR610	microRNA 610	693195	0.58158	0.35846	0.94358	0.0280661	0.873976
16989568	NPY6R	neuropeptide Y receptor Y6 (pseudogene)	4888	0.779909	0.622475	0.977161	0.0280542	0.873976
17014846	C6orf70	chromosome 6 open reading frame 70	55780	0.578969	0.355527	0.94284	0.0280537	0.873976
16886654			NA	0.547993	0.320647	0.936531	0.0280438	0.873976
16933312			NA	0.455053	0.225115	0.919857	0.0279848	0.873976
17063047	CHCHD3	coiled-coil-helix-coiled-coil-helix domain containing 3	54927	0.453057	0.223386	0.91886	0.0279478	0.873976
17094405	FAM74A4	family with sequence similarity 74, member A4	401508	0.412245	0.187135	0.908145	0.0276735	0.873976
16735102	ARFIP2	ADP-ribosylation factor interacting protein 2	23647	0.542335	0.314082	0.936468	0.0276735	0.873976
17076481	RNF5P1	ring finger protein 5, E3 ubiquitin protein ligase pseudogene 1	286140	0.669438	0.468211	0.957149	0.0275974	0.873976
16708674	TMEM180	transmembrane protein 180	79847	0.580203	0.357603	0.941368	0.0275196	0.873976
16662525	ADPRHL2	ADP-ribosylhydrolase like 2	54936	0.504393	0.274507	0.926795	0.0275155	0.873976
16690121	LOC100506007	uncharacterized LOC100506007	100506007	0.604672	0.387155	0.9444	0.027466	0.873976
16738363	OR8J3	olfactory receptor, family 8, subfamily J, member 3	81168	0.443735	0.21502	0.915731	0.0273863	0.873976
16859481	MRPL34	mitochondrial ribosomal protein L34	64981	0.45884	0.229393	0.91779	0.027371	0.873976
16779958	EDNRB	endothelin receptor type B	1910	0.736745	0.561656	0.966415	0.0272912	0.873976
16874453	SIGLEC11	sialic acid binding Ig-like lectin 11	114132	0.548453	0.321645	0.935192	0.0272549	0.873976
16668288	AMPD2	adenosine monophosphate deaminase 2	271	0.519277	0.291353	0.925503	0.0271516	0.873976
16837270	KPNA2	karyopherin alpha 2 (RAG cohort 1, importin alpha 1)	3838	0.585213	0.363439	0.942316	0.0271378	0.873976
16969182	C4orf17	chromosome 4 open reading frame 17	84103	0.456446	0.227539	0.915634	0.0265594	0.873976
16890347	CPS1	carbamoyl-phosphate synthase 1, mitochondrial	1373	0.916347	0.847848	0.990379	0.0265109	0.873976
16970863	NAA15	N(alpha)-acetyltransferase 15, NatA auxiliary subunit	80155	0.502439	0.273601	0.922674	0.0263966	0.873976
16826118			NA	0.616623	0.405283	0.938167	0.0262078	0.873976
16876907	IAH1	isoamyl acetate-hydrolyzing esterase 1 homolog (S. cerevisiae)	285148	0.504329	0.275909	0.921854	0.0261627	0.873976
16910284	C2orf54	chromosome 2 open reading frame 54	79919	0.724573	0.545283	0.962815	0.0259775	0.873976
16691129	AP4B1	adaptor-related protein complex 4, beta 1 subunit	10717	0.545248	0.319589	0.930242	0.0259297	0.873976
16721055	PGAP2	post-GPI attachment to proteins 2	27315	0.599635	0.382465	0.940117	0.0258987	0.873976
16739117	TMEM258	transmembrane protein 258	746	0.460818	0.233899	0.907885	0.0256952	0.873976
16668272	GNAI3	guanine nucleotide binding protein (G protein), alpha inhibiting activity polypeptide 3	2773	0.497319	0.269999	0.916027	0.0255438	0.873976
16804022	LOC100505616	uncharacterized LOC100505616	100505616	0.589608	0.370598	0.938044	0.0255323	0.873976
17035969	BRD2	bromodomain containing 2	6046	0.563969	0.341055	0.932581	0.0254571	0.873976
17047795	CD36	CD36 molecule (thrombospondin receptor)	948	0.688706	0.496757	0.954824	0.0252912	0.873976
16833616	SOCS7	suppressor of cytokine signaling 7	30837	0.564751	0.343692	0.927993	0.0249232	0.870448
16774839	TRIM13	tripartite motif containing 13	10206	0.479881	0.252719	0.911232	0.0248617	0.869705
16886018	MIR128-1	microRNA 128-1	406915	0.425582	0.201308	0.899718	0.0248359	0.869705
16877353	DDX1	DEAD (Asp-Glu-Ala-Asp) box helicase 1	1653	0.466858	0.240676	0.905599	0.024741	0.869705
17003050	NOP16	NOP16 nucleolar protein	51491	0.658238	0.457136	0.947809	0.024724	0.869705
16843680	MYO19	myosin XIX	80179	0.544831	0.320716	0.925558	0.0246258	0.869705
17078626	SLC10A5	solute carrier family 10 (sodium/bile acid cotransporter family), member 5	347051	0.827923	0.702166	0.976203	0.0245259	0.869705
16817034	CHP2	calcineurin-like EF-hand protein 2	63928	0.857215	0.748646	0.981528	0.0245157	0.869705
16794030	PIGH	phosphatidylinositol glycan anchor biosynthesis, class H	5283	0.500405	0.273686	0.914935	0.0242406	0.867999
16895471	HADHA	hydroxyacyl-CoA dehydrogenase/3-ketoacyl-CoA thiolase/enoyl-CoA hydratase (trifunctional protein), alpha subunit	3030	0.478308	0.251268	0.910496	0.0242072	0.867999
16910117	OR6B3	olfactory receptor, family 6, subfamily B, member 3	150681	0.620011	0.408445	0.941162	0.0241862	0.867999
16881786	HTRA2	HtrA serine peptidase 2	27429	0.465529	0.239537	0.904736	0.0241121	0.867999
17020240	HMGCLL1	3-hydroxymethyl-3-methylglutaryl-CoA lyase-like 1	54511	0.500752	0.274757	0.912634	0.0240336	0.867999
17067133			NA	0.481222	0.254662	0.90934	0.0240286	0.867999
16788669	SNORD114-17	small nucleolar RNA, C/D box 114-17	767595	0.79357	0.649272	0.969938	0.0239998	0.867999
17104106	PAGE5	P antigen family, member 5 (prostate associated)	90737	0.680358	0.486655	0.951159	0.0239477	0.867999
17052289	LOC100134229	uncharacterized LOC100134229	100134229	0.724951	0.548136	0.958801	0.0239166	0.867999
16956055	UBA3	ubiquitin-like modifier activating enzyme 3	9039	0.370484	0.156431	0.877435	0.0238194	0.867999
17096640	ALDOB	aldolase B, fructose-bisphosphate	229	0.901162	0.823073	0.986659	0.0237002	0.867999
16834370	MLX	MLX, MAX dimerization protein	6945	0.574321	0.355474	0.927899	0.0236558	0.867999
16804165	GOLGA6L4	golgin A6 family-like 4	643707	0.638577	0.433161	0.941405	0.0235784	0.867999
17063948	EPHA1	EPH receptor A1	2041	0.719779	0.54152	0.956718	0.0235286	0.867999
17043355	AIMP2	aminoacyl tRNA synthetase complex-interacting multifunctional protein 2	7965	0.570221	0.350473	0.927752	0.0235253	0.867999
16958890	LOC653712	intraflagellar transport 122 homolog (Chlamydomonas) pseudogene	653712	0.584427	0.367157	0.930268	0.0234486	0.867999
16829786	SPNS3	spinster homolog 3 (Drosophila)	201305	0.511924	0.286782	0.913818	0.0234226	0.867999
16837721	ARMC7	armadillo repeat containing 7	79637	0.598476	0.38357	0.933789	0.0233344	0.867999
16937563	BRK1	BRICK1, SCAR/WAVE actin-nucleating complex subunit	55845	0.410997	0.190157	0.88831	0.0232499	0.867999
16732908	ROBO3	roundabout, axon guidance receptor, homolog 3 (Drosophila)	64221	0.503541	0.278849	0.909286	0.0231489	0.867999
16739317	MTA2	metastasis associated 1 family, member 2	9219	0.448892	0.224337	0.898217	0.0231425	0.867999
17000022	PPP2CA	protein phosphatase 2, catalytic subunit, alpha isozyme	5515	0.466254	0.24098	0.902122	0.0230739	0.867999
16943404	TRMT10C	tRNA methyltransferase 10 homolog C (S. cerevisiae)	54931	0.54553	0.323486	0.919988	0.0230166	0.867999
16735557	SCUBE2	signal peptide, CUB domain, EGF-like 2	57758	0.60527	0.392411	0.933592	0.0229795	0.867999
16839220	FAM101B	family with sequence similarity 101, member B	359845	0.667892	0.471291	0.946507	0.0229298	0.867999
16921441	C20orf201	chromosome 20 open reading frame 201	198437	0.568855	0.349508	0.925863	0.0228101	0.867999
16918589	GSS	glutathione synthetase	2937	0.585199	0.36903	0.927993	0.0227871	0.867999
16699524	C1orf140	uncharacterized LOC400804	400804	0.501162	0.276591	0.908066	0.0227431	0.867999
17073537	GPAA1	glycosylphosphatidylinositol anchor attachment 1	8733	0.60284	0.390112	0.931571	0.0227096	0.867999
16698975	RD3	retinal degeneration 3	343035	0.572969	0.354396	0.926348	0.0226034	0.867999
17020776	OOEP	oocyte expressed protein	441161	0.720603	0.542792	0.956664	0.0224576	0.866179
16878358	GPN1	GPN-loop GTPase 1	11321	0.449796	0.226793	0.892075	0.0224212	0.866029
16987253	ARRDC3-AS1	ARRDC3 antisense RNA 1	100129716	0.628489	0.421493	0.93714	0.0223855	0.866029
16788784	MIR377	microRNA 377	494326	0.539587	0.317024	0.918399	0.0223817	0.866029
16779311	ATP7B	ATPase, Cu++ transporting, beta polypeptide	540	0.823684	0.697144	0.973193	0.0222549	0.866029
16963375	WDR53	WD repeat domain 53	348793	0.48519	0.261823	0.899114	0.0220897	0.863357
17004744	GCNT6	glucosaminyl (N-acetyl) transferase 6	644378	0.625928	0.420546	0.931613	0.0218134	0.856225
17078190	TRPA1	transient receptor potential cation channel, subfamily A, member 1	8989	0.868305	0.769323	0.980022	0.0217351	0.856225
16743751	MMP12	matrix metallopeptidase 12 (macrophage elastase)	4321	0.884851	0.796708	0.982745	0.0216693	0.856225
17044862	AQP1	aquaporin 1 (Colton blood group)	358	0.747397	0.582921	0.958282	0.021621	0.856225
16943313	NIT2	nitrilase family, member 2	56954	0.42352	0.203518	0.881345	0.0215849	0.856225
17104279	MIR223	microRNA 223	407008	0.807133	0.672598	0.968578	0.0215465	0.856225
16836609	VMP1	vacuole membrane protein 1	81671	0.382006	0.168286	0.86715	0.021286	0.851855
16968407	COPS4	COP9 constitutive photomorphogenic homolog subunit 4 (Arabidopsis)	51138	0.409877	0.191651	0.876592	0.0212228	0.850606
16919418	FITM2	fat storage-inducing transmembrane protein 2	128486	0.652835	0.454348	0.938032	0.0211614	0.849424
16927856			NA	0.590883	0.378691	0.921972	0.0210708	0.848346
16678561	URB2	URB2 ribosome biogenesis 2 homolog (S. cerevisiae)	9816	0.607512	0.397837	0.927696	0.0208552	0.845553
16950052			NA	0.506791	0.284603	0.902439	0.020811	0.845553
16974096	GRPEL1	GrpE-like 1, mitochondrial (E. coli)	80273	0.561704	0.344779	0.915111	0.0205014	0.843093
17082157	EEF1D	eukaryotic translation elongation factor 1 delta (guanine nucleotide exchange protein)	1936	0.505512	0.284337	0.898731	0.0204781	0.843093
16659865	SZRD1	SUZ RNA binding domain containing 1	26099	0.407303	0.190106	0.872645	0.0204392	0.843093
16707872	CCNJ	cyclin J	54619	0.528125	0.308146	0.905144	0.0204268	0.843093
16796412	LINC00341	long intergenic non-protein coding RNA 341	79686	0.684784	0.497243	0.943058	0.0203899	0.843093
16951247	ANKRD28	ankyrin repeat domain 28	23243	0.546842	0.32865	0.909891	0.0203824	0.843093
16719506	CLRN3	clarin 3	119467	0.876042	0.782948	0.980204	0.0202701	0.843093
16965484	GBA3	glucosidase, beta, acid 3 (cytosolic)	57733	0.799421	0.661278	0.966423	0.0202099	0.843093
16892039	PSMD1	proteasome (prosome, macropain) 26S subunit, non-ATPase, 1	5707	0.39913	0.184377	0.864016	0.0201543	0.843093
16899580	SUCLG1	succinate-CoA ligase, alpha subunit	8802	0.525678	0.305163	0.905539	0.0201401	0.843093
17005751	ABT1	activator of basal transcription 1	29777	0.547444	0.329444	0.909696	0.020074	0.843093
16844013	CWC25	CWC25 spliceosome-associated protein homolog (S. cerevisiae)	54883	0.433905	0.221237	0.851003	0.0200546	0.843093
16684142			NA	0.666227	0.472847	0.938694	0.0199995	0.843093
16808696	SLC30A4	solute carrier family 30 (zinc transporter), member 4	7782	0.612944	0.405615	0.92625	0.0199829	0.843093
17029432	NELFE	negative elongation factor complex member E	7936	0.480541	0.259366	0.890324	0.0199519	0.843093
17061492	EFCAB10	EF-hand calcium binding domain 10	100130771	0.582015	0.369937	0.915674	0.0199166	0.843093
16890400	CPS1-IT1	CPS1 intronic transcript 1 (non-protein coding)	29034	0.887827	0.802469	0.982264	0.0198335	0.843093
17084363	ANXA2P2	annexin A2 pseudogene 2	304	0.419437	0.201836	0.871634	0.0198172	0.843093
16690511	TAF13	TAF13 RNA polymerase II, TATA box binding protein (TBP)-associated factor, 18kDa	6884	0.573694	0.359806	0.914727	0.0197354	0.843093
16811656	UBL7	ubiquitin-like 7 (bone marrow stromal cell-derived)	84993	0.483989	0.263391	0.889344	0.019718	0.843093
17047946	RUNDC3B	RUN domain containing 3B	154661	0.557983	0.342215	0.909795	0.0196764	0.843093
16891042	TTLL4	tubulin tyrosine ligase-like family, member 4	9654	0.509868	0.290884	0.893708	0.0195943	0.843093
16887147	XIRP2	xin actin-binding repeat containing 2	129446	0.417232	0.19979	0.871332	0.0195314	0.843093
17102607	TSPAN7	tetraspanin 7	7102	0.7712	0.619891	0.959443	0.01936	0.843093
17043760	ARL4A	ADP-ribosylation factor-like 4A	10124	0.649784	0.453157	0.931729	0.0191856	0.843093
17033822			NA	0.275828	0.0939128	0.810123	0.0191605	0.843093
17014929	TBP	TATA box binding protein	6908	0.451577	0.232151	0.878402	0.0191309	0.843093
16838107	METTL23	methyltransferase like 23	124512	0.503018	0.282757	0.894857	0.0190849	0.843093
16925563	KCNJ6	potassium inwardly-rectifying channel, subfamily J, member 6	3763	0.638453	0.438262	0.93009	0.0190008	0.843093
16780993	COL4A2-AS1	COL4A2 antisense RNA 1	100874203	0.551162	0.33503	0.906725	0.0189846	0.843093
17004087	MIR4638	microRNA 4638	100616342	0.501719	0.281704	0.893566	0.0189693	0.843093
17094674	TMEM252	transmembrane protein 252	169693	0.60509	0.398742	0.918224	0.0189287	0.843093
16819478	CCL22	chemokine (C-C motif) ligand 22	6367	0.751781	0.592587	0.953742	0.0187679	0.843093
16938429	OXSM	3-oxoacyl-ACP synthase, mitochondrial	54995	0.524811	0.30649	0.898648	0.0187653	0.843093
16822623	C1QTNF8	C1q and tumor necrosis factor related protein 8	390664	0.452318	0.233123	0.877613	0.0187146	0.843093
17105321	TNMD	tenomodulin	64102	0.398937	0.185323	0.858775	0.0186554	0.843093
16878003	TMEM214	transmembrane protein 214	54867	0.411989	0.196964	0.861753	0.0186264	0.843093
17063779			NA	0.759856	0.605362	0.953778	0.0185604	0.843093
16803050	CYP1A2	cytochrome P450, family 1, subfamily A, polypeptide 2	1544	0.491121	0.277014	0.870712	0.018468	0.843093
16788574	SNORD113-2	small nucleolar RNA, C/D box 113-2	767562	0.499295	0.280242	0.889572	0.0184672	0.843093
16696120	DPT	dermatopontin	1805	0.800033	0.664445	0.963289	0.0183233	0.843093
16812527	RPS17	ribosomal protein S17	6218	0.496678	0.278043	0.887232	0.0182556	0.843093
16696062	MPC2	mitochondrial pyruvate carrier 2	25874	0.618298	0.414654	0.921955	0.0182184	0.843093
16665512	ALG6	ALG6, alpha-1,3-glucosyltransferase	29929	0.519777	0.301682	0.895539	0.0181728	0.843093
16929849	PDXP	pyridoxal (pyridoxine, vitamin B6) phosphatase	57026	0.536659	0.320697	0.898051	0.0180936	0.843093
16798309	SNRPN	small nuclear ribonucleoprotein polypeptide N	6638	0.446332	0.22916	0.869315	0.0178364	0.843093
16910569	DEFB125	defensin, beta 125	245938	0.275546	0.0949272	0.799829	0.0178136	0.843093
17117547	LOC100130428	IGYY565	100130428	0.689701	0.507185	0.937896	0.0177622	0.843093
16725589	TMEM138	transmembrane protein 138	51524	0.460958	0.24327	0.87344	0.017697	0.843093
16681468	C1orf200	chromosome 1 open reading frame 200	644997	0.453785	0.236428	0.870967	0.0175201	0.843093
16937579	IRAK2	interleukin-1 receptor-associated kinase 2	3656	0.728029	0.560002	0.946472	0.017516	0.843093
17082001	CYP11B2	cytochrome P450, family 11, subfamily B, polypeptide 2	1585	0.613301	0.409167	0.919278	0.017499	0.843093
16943375	TFG	TRK-fused gene	10342	0.458461	0.240814	0.872816	0.0173148	0.843093
16905145	MLK7-AS1	MLK7 antisense RNA 1	339751	0.873005	0.780086	0.976991	0.0172777	0.843093
16691373	ATP1A1OS	ATP1A1 opposite strand	84852	0.535766	0.320708	0.895037	0.0172593	0.843093
16805555	LRRC28	leucine rich repeat containing 28	123355	0.515506	0.298454	0.890411	0.0172571	0.843093
16835857	RSAD1	radical S-adenosyl methionine domain containing 1	55316	0.454446	0.23754	0.869417	0.0171331	0.843093
17004747	PAK1IP1	PAK1 interacting protein 1	55003	0.659881	0.468598	0.929245	0.0171086	0.843093
16803436	IDH3A	isocitrate dehydrogenase 3 (NAD+) alpha	3419	0.517234	0.300337	0.890769	0.0170875	0.843093
16880924	PNO1	partner of NOB1 homolog (S. cerevisiae)	56902	0.59114	0.3839	0.910255	0.016979	0.843093
16937351	ARPC4	actin related protein 2/3 complex, subunit 4, 20kDa	10093	0.423029	0.209448	0.854406	0.0168637	0.843093
16857211	MIR4746	microRNA 4746	100616371	0.670353	0.482713	0.930931	0.0167805	0.843093
16989001	SLC22A4	solute carrier family 22 (organic cation/ergothioneine transporter), member 4	6583	0.667921	0.480014	0.929384	0.0166716	0.843093
16668002	FAM102B	family with sequence similarity 102, member B	284611	0.597677	0.391756	0.911839	0.0166342	0.843093
16884473	POLR1B	polymerase (RNA) I polypeptide B, 128kDa	84172	0.537326	0.323043	0.893748	0.0163694	0.843093
16739552	NXF1	nuclear RNA export factor 1	10482	0.311559	0.120664	0.804461	0.0162831	0.843093
16841660			NA	0.780983	0.638401	0.95541	0.0161892	0.843093
16806461	NDNL2	necdin-like 2	56160	0.496863	0.281782	0.876111	0.0161117	0.843093
16996582	ERCC8	excision repair cross-complementing rodent repair deficiency, complementation group 8	1161	0.487307	0.271093	0.875966	0.0158929	0.843093
16812581	RPS17	ribosomal protein S17	6218	0.489967	0.27467	0.874021	0.0158631	0.843093
16703218			NA	0.576193	0.368094	0.90194	0.015846	0.843093
16894424	NOL10	nucleolar protein 10	79954	0.461169	0.245931	0.864781	0.0158065	0.843093
17113014	GLRA4	glycine receptor, alpha 4	441509	0.481543	0.265782	0.872457	0.0157334	0.843093
16826460	SALL1	sal-like 1 (Drosophila)	6299	0.720992	0.552441	0.940967	0.015699	0.843093
16740752	BRMS1	breast cancer metastasis suppressor 1	25855	0.490082	0.274958	0.873517	0.0156258	0.843093
16682047	ZBTB17	zinc finger and BTB domain containing 17	7709	0.477994	0.263276	0.867827	0.0155334	0.843093
16937405	JAGN1	jagunal homolog 1 (Drosophila)	84522	0.514436	0.300187	0.881599	0.0153106	0.843093
16896256	MEMO1	mediator of cell motility 1	51072	0.36429	0.161029	0.82412	0.0151931	0.843093
16843829	DDX52	DEAD (Asp-Glu-Ala-Asp) box polypeptide 52	11056	0.458261	0.245322	0.856031	0.0149313	0.843093
16932906	PRAMEF24P	PRAME family member 24, pseudogene	649179	0.452976	0.239391	0.857119	0.0148677	0.843093
16978203	ADH6	alcohol dehydrogenase 6 (class V)	130	0.873797	0.783483	0.97452	0.0148616	0.843093
16724753	OR5D16	olfactory receptor, family 5, subfamily D, member 16	390144	0.421533	0.210354	0.844718	0.0148581	0.843093
16865084	MIR518A2	microRNA 518a-2	574491	0.526476	0.313958	0.882849	0.0148529	0.843093
16786990	ADCK1	aarF domain containing kinase 1	57143	0.503037	0.289027	0.875509	0.0147982	0.843093
16829096	CA5A	carbonic anhydrase VA, mitochondrial	763	0.513287	0.300697	0.876176	0.0147976	0.843093
16682348	ATP13A2	ATPase type 13A2	23400	0.609506	0.408723	0.908923	0.0147824	0.843093
17102829	MAOA	monoamine oxidase A	4128	0.801408	0.670515	0.957853	0.0147728	0.843093
16916360	SRXN1	sulfiredoxin 1	140809	0.482278	0.2689	0.864976	0.0145784	0.843093
17021946	USP45	ubiquitin specific peptidase 45	85015	0.515165	0.302149	0.878359	0.0145461	0.843093
16908415	ZNF142	zinc finger protein 142	7701	0.41585	0.205684	0.84076	0.0144332	0.843093
16992809	HIGD2A	HIG1 hypoxia inducible domain family, member 2A	192286	0.504724	0.29142	0.874155	0.0143959	0.843093
16662945	MFSD2A	major facilitator superfamily domain containing 2A	84879	0.774596	0.63099	0.950886	0.0143629	0.843093
16895673	SLC5A6	solute carrier family 5 (sodium-dependent vitamin transporter), member 6	8884	0.612913	0.414172	0.907018	0.0143213	0.843093
16845574	ATXN7L3	ataxin 7-like 3	56970	0.469097	0.256043	0.859434	0.0143075	0.843093
16866191	ZSCAN1	zinc finger and SCAN domain containing 1	284312	0.306566	0.119606	0.785775	0.0141643	0.843093
16899601	TRABD2A	TraB domain containing 2A	129293	0.731228	0.56921	0.939363	0.0140343	0.843093
16943433	PDCL3P4	phosducin-like 3 pseudogene 4	285359	0.53239	0.321458	0.881731	0.0139967	0.843093
16923329	FLJ41733	FLJ41733 protein	400870	0.420398	0.210272	0.840505	0.0139748	0.843093
16796048	NDUFB1	NADH dehydrogenase (ubiquinone) 1 beta subcomplex, 1, 7kDa	4707	0.463839	0.252308	0.852714	0.0135826	0.843093
16709405	PLEKHS1	pleckstrin homology domain containing, family S member 1	79949	0.856718	0.757499	0.968934	0.0135625	0.843093
16833605	MRPL45	mitochondrial ribosomal protein L45	84311	0.520532	0.309724	0.874823	0.0135188	0.843093
17025189	MIR3918	microRNA 3918	100500851	0.759734	0.610806	0.944972	0.0134802	0.843093
16945434	H1FOO	H1 histone family, member O, oocyte-specific	132243	0.371717	0.168918	0.81799	0.0134708	0.843093
17011708	SLC16A10	solute carrier family 16, member 10 (aromatic amino acid transporter)	117247	0.751976	0.599792	0.942774	0.0134256	0.843093
16920542			NA	0.45541	0.244695	0.847577	0.013365	0.843093
16757090			NA	0.662539	0.47824	0.917862	0.0133312	0.843093
16891830			NA	0.648765	0.459928	0.915136	0.013325	0.843093
16846476	SLC35B1	solute carrier family 35, member B1	10237	0.42978	0.220073	0.839314	0.0132873	0.843093
16958083	CCDC58	coiled-coil domain containing 58	131076	0.517364	0.307381	0.870793	0.0131925	0.843093
16924817	MIR4327	microRNA 4327	100422891	0.380438	0.176999	0.817705	0.0131879	0.843093
16953753	SLC25A20	solute carrier family 25 (carnitine/acylcarnitine translocase), member 20	788	0.613216	0.416543	0.902749	0.01317	0.843093
16834381	TUBG1	tubulin, gamma 1	7283	0.465427	0.253966	0.852959	0.0131307	0.843093
16798412	SNORD115-34	small nucleolar RNA, C/D box 115-34	100033808	0.217931	0.0652317	0.72808	0.0131171	0.843093
17015604			NA	0.579205	0.376022	0.892177	0.013095	0.843093
16950584	RPUSD3	RNA pseudouridylate synthase domain containing 3	285367	0.460235	0.249046	0.850513	0.0130363	0.843093
16720006	PSMD13	proteasome (prosome, macropain) 26S subunit, non-ATPase, 13	5719	0.459388	0.249454	0.845998	0.012919	0.843093
16836607	CLTC-IT1	CLTC intronic transcript 1 (non-protein coding)	100506863	0.57274	0.369618	0.887485	0.0128187	0.843093
16747969	CLEC4D	C-type lectin domain family 4, member D	338339	0.716899	0.551249	0.932326	0.0127609	0.843093
16662018	DCDC2B	doublecortin domain containing 2B	149069	0.545424	0.338385	0.879137	0.0127336	0.843093
16917602	RBBP9	retinoblastoma binding protein 9	10741	0.593461	0.393289	0.895516	0.0126671	0.843093
16952152	LRRFIP2	leucine rich repeat (in FLII) interacting protein 2	9209	0.486381	0.276802	0.854642	0.0126193	0.843093
16955484			NA	0.490365	0.28047	0.857338	0.0125898	0.843093
16746992	CCND2	cyclin D2	894	0.749037	0.597476	0.939044	0.0125482	0.843093
16785897	SMOC1	SPARC related modular calcium binding 1	64093	0.769102	0.625666	0.945423	0.0124829	0.843093
16751048	GPD1	glycerol-3-phosphate dehydrogenase 1 (soluble)	2819	0.795543	0.664106	0.952995	0.0124687	0.843093
16948773	ABCF3	ATP-binding cassette, sub-family F (GCN20), member 3	55324	0.41342	0.206458	0.827849	0.0124291	0.843093
17007965	KCTD20	potassium channel tetramerisation domain containing 20	222658	0.384904	0.181943	0.814274	0.0124242	0.843093
16939170	SLC22A13	solute carrier family 22 (organic anion transporter), member 13	9390	0.593903	0.395816	0.891123	0.0123159	0.843093
16889450			NA	0.636554	0.446892	0.90671	0.0122008	0.843093
16936761	CHL1	cell adhesion molecule with homology to L1CAM (close homolog of L1)	10752	0.755033	0.606739	0.939572	0.0121081	0.843093
16792281	LOC100288846	uncharacterized LOC100288846	100288846	0.482376	0.272982	0.852388	0.0120586	0.843093
17059165	HGF	hepatocyte growth factor (hepapoietin A; scatter factor)	3082	0.732826	0.575113	0.93379	0.0120251	0.843093
16891616	MRPL44	mitochondrial ribosomal protein L44	65080	0.470622	0.262169	0.84482	0.0119279	0.843093
16714381	CSTF2T	cleavage stimulation factor, 3' pre-RNA, subunit 2, 64kDa, tau variant	23283	0.549479	0.346408	0.871594	0.011747	0.843093
16845259	COA3	cytochrome c oxidase assembly factor 3	28958	0.583939	0.383719	0.888632	0.0115798	0.843093
17007529	ZBTB9	zinc finger and BTB domain containing 9	221504	0.523097	0.316333	0.865008	0.0115445	0.843093
16739432	INTS5	integrator complex subunit 5	80789	0.522661	0.316344	0.863538	0.0114287	0.843093
16944502	NDUFB4	NADH dehydrogenase (ubiquinone) 1 beta subcomplex, 4, 15kDa	4710	0.300143	0.118325	0.761347	0.0114072	0.843093
16876797	LOC100506274	uncharacterized LOC100506274	100506274	0.247194	0.0834703	0.732056	0.0113188	0.843093
16894680	MYCNOS	MYCN opposite strand/antisense RNA	10408	0.368777	0.170535	0.797469	0.0112951	0.843093
17053316	LRRC61	leucine rich repeat containing 61	65999	0.564553	0.363176	0.877591	0.011251	0.843093
16717359	GOT1	glutamic-oxaloacetic transaminase 1, soluble (aspartate aminotransferase 1)	2805	0.596051	0.399441	0.889435	0.0111659	0.843093
16835141	CDC27	cell division cycle 27	996	0.474231	0.266356	0.84434	0.0111637	0.843093
16745242	DPAGT1	dolichyl-phosphate (UDP-N-acetylglucosamine) N-acetylglucosaminephosphotransferase 1 (GlcNAc-1-P transferase)	1798	0.56362	0.362582	0.876125	0.0111064	0.843093
16696785	LOC730102	quinone oxidoreductase-like protein 2 pseudogene	730102	0.767149	0.625002	0.941627	0.011009	0.843093
16813206	ANPEP	alanyl (membrane) aminopeptidase	290	0.864611	0.772639	0.967531	0.0109546	0.843093
16972890	HELT	helt bHLH transcription factor	391723	0.400017	0.197332	0.810887	0.0108776	0.843093
17052425	MGAM	maltase-glucoamylase (alpha-glucosidase)	8972	0.743334	0.591504	0.934136	0.0108466	0.843093
17003815	TBC1D9B	TBC1 domain family, member 9B (with GRAM domain)	23061	0.453571	0.246745	0.833762	0.0108322	0.843093
16835972	CACNA1G	calcium channel, voltage-dependent, T type, alpha 1G subunit	8913	0.387434	0.186872	0.803248	0.0107684	0.843093
17014334	PNLDC1	poly(A)-specific ribonuclease (PARN)-like domain containing 1	154197	0.763122	0.616033	0.94533	0.0106674	0.843093
17015975	TPMT	thiopurine S-methyltransferase	7172	0.686419	0.513868	0.91691	0.0106496	0.843093
16977520	COQ2	coenzyme Q2 homolog, prenyltransferase (yeast)	27235	0.451059	0.244883	0.83082	0.0105429	0.843093
16901587	SH3RF3-AS1	SH3RF3 antisense RNA 1	100287216	0.465746	0.259033	0.837417	0.0105234	0.843093
16837646	TMEM104	transmembrane protein 104	54868	0.456245	0.249968	0.832743	0.0105134	0.843093
16834486	PSME3	proteasome (prosome, macropain) activator subunit 3 (PA28 gamma; Ki)	10197	0.473699	0.266764	0.841158	0.0104839	0.843093
16837754	MRPS7	mitochondrial ribosomal protein S7	51081	0.479244	0.273918	0.838481	0.0102232	0.843093
16944386	TIMMDC1	translocase of inner mitochondrial membrane domain containing 1	51300	0.425325	0.221504	0.816696	0.0100853	0.843093
16848755	SUMO2	SMT3 suppressor of mif two 3 homolog 2 (S. cerevisiae)	6613	0.440483	0.236693	0.819733	0.00991162	0.843093
16788458	LINC00523	long intergenic non-protein coding RNA 523	283601	0.297423	0.117886	0.750392	0.00989687	0.843093
16717943	ACTR1A	ARP1 actin-related protein 1 homolog A, centractin alpha (yeast)	10121	0.330486	0.142593	0.765964	0.009887	0.843093
16935366	DNAJB7	DnaJ (Hsp40) homolog, subfamily B, member 7	150353	0.484045	0.278638	0.840873	0.00982606	0.843093
16662737	AKIRIN1	akirin 1	79647	0.404635	0.203941	0.80283	0.00961853	0.843093
16739026	CYBASC3	cytochrome b, ascorbate dependent 3	220002	0.422938	0.220558	0.811019	0.00957762	0.843093
16997068	MRPS27	mitochondrial ribosomal protein S27	23107	0.51549	0.311411	0.853308	0.0095728	0.843093
17071265	POP1	processing of precursor 1, ribonuclease P/MRP subunit (S. cerevisiae)	10940	0.601735	0.409346	0.884544	0.00949154	0.843093
16740524	RNASEH2C	ribonuclease H2, subunit C	84153	0.392584	0.194856	0.790953	0.00930929	0.842681
16788727	MIR329-2	microRNA 329-2	574409	0.394573	0.19557	0.796071	0.00920752	0.839177
16833218	CCL11	chemokine (C-C motif) ligand 11	6356	0.816234	0.700136	0.951583	0.00919691	0.839177
16690930	ST7L	suppression of tumorigenicity 7 like	54879	0.424556	0.222602	0.809731	0.00906421	0.833368
16873818	CABP5	calcium binding protein 5	56344	0.474265	0.270676	0.830984	0.00906156	0.833368
17064800	LOC100506302	uncharacterized LOC100506302	100506302	0.433647	0.231804	0.811244	0.00899205	0.833368
16912354	PSIMCT-1	malignant T cell amplified sequence 1 pseudogene	100101490	0.543964	0.344411	0.859138	0.00893787	0.831798
16989544	SMAD5	SMAD family member 5	4090	0.684949	0.516255	0.908767	0.00875289	0.82603
16696783			NA	0.789227	0.661239	0.941988	0.00873884	0.82603
17069716			NA	0.607157	0.41826	0.881364	0.00871627	0.82603
16659650	DNAJC16	DnaJ (Hsp40) homolog, subfamily C, member 16	23341	0.411236	0.212369	0.796325	0.00869845	0.82603
16690427	HENMT1	HEN1 methyltransferase homolog 1 (Arabidopsis)	113802	0.637609	0.45622	0.891117	0.00854548	0.82603
17053051	ZNF398	zinc finger protein 398	57541	0.493178	0.291705	0.833804	0.00835118	0.817095
16898706	LOC100133985	uncharacterized LOC100133985	100133985	0.537159	0.338428	0.852587	0.0082669	0.817095
17014839	C6orf120	chromosome 6 open reading frame 120	387263	0.404776	0.206743	0.792499	0.00821707	0.817095
16668878	AKR7A2P1	aldo-keto reductase family 7, member A2 pseudogene 1	246182	0.473104	0.271916	0.823149	0.00816505	0.817095
16788570	SNORD113-1	small nucleolar RNA, C/D box 113-1	767561	0.76711	0.629778	0.934388	0.00811205	0.817095
16843131	CRLF3	cytokine receptor-like factor 3	51379	0.479285	0.278541	0.824706	0.0080876	0.817095
16955565	FAM107A	family with sequence similarity 107, member A	11170	0.370494	0.177558	0.773076	0.00806503	0.817095
16855421	FLJ45743	uncharacterized LOC642484	642484	0.364009	0.172409	0.768538	0.00801463	0.817095
17024599	KATNA1	katanin p60 (ATPase containing) subunit A 1	11104	0.44201	0.241964	0.807446	0.00787026	0.817095
17053498	ABCB8	ATP-binding cassette, sub-family B (MDR/TAP), member 8	11194	0.526246	0.32915	0.841365	0.00782097	0.817095
17099893	CARD9	caspase recruitment domain family, member 9	64170	0.611588	0.426205	0.877604	0.00751199	0.817095
16898801			NA	0.653978	0.47889	0.893082	0.00749751	0.817095
16716724	NOC3L	nucleolar complex associated 3 homolog (S. cerevisiae)	64318	0.533517	0.336223	0.846583	0.00747763	0.817095
16967472	CSN3	casein kappa	1448	0.395351	0.199973	0.781618	0.00747472	0.817095
17114787	MIR513A2	microRNA 513a-2	574510	0.66388	0.491754	0.896255	0.00746775	0.817095
16736861	BDNF	brain-derived neurotrophic factor	627	0.457835	0.258221	0.811759	0.00739827	0.817095
16902877	LOC401010	nucleolar complex associated 2 homolog (S. cerevisiae) pseudogene	401010	0.492968	0.29812	0.815166	0.00732431	0.817095
16914062	TTPAL	tocopherol (alpha) transfer protein-like	79183	0.528675	0.331839	0.842268	0.00731645	0.817095
16924521	LINC00515	long intergenic non-protein coding RNA 515	282566	0.654309	0.480083	0.891763	0.00718211	0.817095
17104186	LOC550643	uncharacterized LOC550643	550643	0.512095	0.314182	0.834681	0.00717538	0.817095
16915656	ADRM1	adhesion regulating molecule 1	11047	0.479293	0.280937	0.817701	0.00702815	0.817095
16802497	PAQR5	progestin and adipoQ receptor family member V	54852	0.707808	0.550916	0.90938	0.00701376	0.817095
16833476	DHRS11	dehydrogenase/reductase (SDR family) member 11	79154	0.740322	0.594395	0.922076	0.00700748	0.817095
16771960			NA	0.489372	0.291516	0.821514	0.0067707	0.817095
17118281	LOC100506458	putative uncharacterized protein LOC65996-like	100506458	0.602809	0.417569	0.870225	0.00675506	0.817095
17067801	UNC5D	unc-5 homolog D (C. elegans)	137970	0.495276	0.297291	0.825111	0.00665228	0.817095
16958506	OSBPL11	oxysterol binding protein-like 11	114885	0.39225	0.199873	0.769786	0.00661679	0.817095
16719369	UROS	uroporphyrinogen III synthase	7390	0.386654	0.195091	0.766318	0.00648112	0.817095
16668689	ATP5F1	ATP synthase, H+ transporting, mitochondrial Fo complex, subunit B1	515	0.393153	0.200711	0.770109	0.00641096	0.817095
16809187	SPPL2A	signal peptide peptidase like 2A	84888	0.411812	0.217411	0.780042	0.00637416	0.817095
16731911	TTC36	tetratricopeptide repeat domain 36	143941	0.485719	0.292594	0.806314	0.00614541	0.817095
16738119	MTCH2	mitochondrial carrier 2	23788	0.43562	0.240036	0.790568	0.00613646	0.817095
16726925	SSSCA1	Sjogren syndrome/scleroderma autoantigen 1	10534	0.486858	0.291679	0.812642	0.00609969	0.817095
16681799	NPPA	natriuretic peptide A	4878	0.440641	0.245108	0.792158	0.00599305	0.817095
16876549	TPO	thyroid peroxidase	7173	0.512602	0.31844	0.82515	0.00585131	0.817095
16860374			NA	0.369465	0.181749	0.75106	0.00581053	0.817095
17064360	CDK5	cyclin-dependent kinase 5	1020	0.507924	0.314087	0.821385	0.00567932	0.816993
16732736			NA	0.438864	0.245012	0.78609	0.00566069	0.816993
16678680	ARV1	ARV1 homolog (S. cerevisiae)	64801	0.484899	0.290334	0.809848	0.00557429	0.816993
17058870	CCL24	chemokine (C-C motif) ligand 24	6369	0.790507	0.66975	0.933036	0.00554021	0.816993
16911752	MIR3192	microRNA 3192	100422875	0.527881	0.336537	0.828017	0.00535675	0.805876
17003336	DDX41	DEAD (Asp-Glu-Ala-Asp) box polypeptide 41	51428	0.349928	0.167756	0.729926	0.00517784	0.805876
16663773	DPH2	DPH2 homolog (S. cerevisiae)	1802	0.504069	0.312104	0.814104	0.00516584	0.805876
16988049	SRP19	signal recognition particle 19kDa	6728	0.476701	0.283295	0.802144	0.00515572	0.805876
16734831	OR52A1	olfactory receptor, family 52, subfamily A, member 1	23538	0.272581	0.109911	0.676002	0.00513385	0.805876
16803540	PSMA4	proteasome (prosome, macropain) subunit, alpha type, 4	5685	0.426988	0.235799	0.773195	0.00498042	0.805876
17020748			NA	0.304054	0.132403	0.698236	0.00495178	0.805876
17018159	WDR46	WD repeat domain 46	9277	0.440965	0.249114	0.78057	0.00486805	0.805876
17040166	WDR46	WD repeat domain 46	9277	0.43315	0.242064	0.775082	0.00486581	0.805876
17103746	MIR362	microRNA 362	574030	0.545698	0.357609	0.832714	0.00479576	0.805876
17096030	FBP1	fructose-1,6-bisphosphatase 1	2203	0.697323	0.542487	0.89635	0.00478122	0.805876
16941693	SPCS1	signal peptidase complex subunit 1 homolog (S. cerevisiae)	28972	0.383109	0.197458	0.743308	0.00454325	0.790259
16895268	PTRHD1	peptidyl-tRNA hydrolase domain containing 1	391356	0.391807	0.20541	0.747347	0.00446708	0.788885
16951293	MIR3134	microRNA 3134	100422990	0.661386	0.496705	0.880665	0.0044505	0.788885
16927696	IGLV3-25	immunoglobulin lambda variable 3-25	28793	0.833381	0.734754	0.945247	0.00441394	0.788885
17029971	WDR46	WD repeat domain 46	9277	0.438477	0.248485	0.773739	0.00437476	0.788885
16999572	HINT1	histidine triad nucleotide binding protein 1	3094	0.355762	0.174894	0.723676	0.00435897	0.788885
16956621	MINA	MYC induced nuclear antigen	84864	0.43373	0.244225	0.770282	0.00435656	0.788885
16761628	LOH12CR2	loss of heterozygosity, 12, chromosomal region 2 (non-protein coding)	503693	0.404813	0.217385	0.75384	0.00431596	0.788885
16841657			NA	0.567099	0.383804	0.837933	0.00427804	0.788885
16696779			NA	0.788717	0.67046	0.927831	0.0042763	0.788885
16739746	HRASLS2	HRAS-like suppressor 2	54979	0.80058	0.687909	0.931705	0.00402112	0.788885
17017622			NA	0.337671	0.160985	0.708274	0.00400943	0.788885
16899096	MOB1A	MOB kinase activator 1A	55233	0.292275	0.126284	0.676453	0.00395527	0.788885
16942187	RPP14	ribonuclease P/MRP 14kDa subunit	11102	0.401959	0.216293	0.747002	0.00394884	0.788885
16788760	MIR539	microRNA 539	664612	0.607358	0.432247	0.85341	0.00382754	0.788885
16847260	PTRH2	peptidyl-tRNA hydrolase 2	51651	0.475669	0.288242	0.784967	0.00374218	0.788885
16757209	ADAM1A	ADAM metallopeptidase domain 1A, pseudogene	8759	0.536004	0.352422	0.815218	0.00353633	0.788885
16950519	SETD5-AS1	SETD5 antisense RNA 1	440944	0.370683	0.192341	0.714388	0.00351037	0.788885
17117924			NA	0.517259	0.33223	0.805334	0.00350531	0.788885
16740797	MRPL11	mitochondrial ribosomal protein L11	65003	0.399347	0.216064	0.738106	0.0033121	0.788885
16750725	TUBA1C	tubulin, alpha 1c	84790	0.393419	0.211012	0.733509	0.00321856	0.788885
16735137	TAF10	TAF10 RNA polymerase II, TATA box binding protein (TBP)-associated factor, 30kDa	6881	0.353061	0.176865	0.704786	0.00314946	0.783332
16943429	LOC100009676	uncharacterized LOC100009676	100009676	0.372218	0.193842	0.714738	0.00302695	0.776983
16759283			NA	0.385076	0.204479	0.725177	0.00302618	0.776983
16726183	COX8A	cytochrome c oxidase subunit VIIIA (ubiquitous)	1351	0.444436	0.259641	0.760758	0.00301413	0.776983
16938973	C3orf35	chromosome 3 open reading frame 35	339883	0.539506	0.358624	0.811621	0.00294603	0.776983
16685157	C1orf216	chromosome 1 open reading frame 216	127703	0.390873	0.212329	0.719553	0.00262645	0.776983
16831609	SMCR9	Smith-Magenis syndrome chromosome region, candidate 9	140776	0.426841	0.245017	0.743593	0.00262383	0.776983
16812174	CHRNA3	cholinergic receptor, nicotinic, alpha 3 (neuronal)	1136	0.331931	0.16184	0.680786	0.00258313	0.776983
16896320	FAM98A	family with sequence similarity 98, member A	25940	0.323036	0.154794	0.674137	0.00257831	0.776983
16922074	KRTAP22-1	keratin associated protein 22-1	337979	0.290919	0.130611	0.647986	0.00244762	0.776983
16908650	ATG9A	autophagy related 9A	79065	0.514989	0.335888	0.78959	0.00242619	0.776983
17067696	NRG1	neuregulin 1	3084	0.80375	0.697497	0.92619	0.00236564	0.776983
16726977	PCNXL3	pecanex-like 3 (Drosophila)	399909	0.393609	0.217282	0.713025	0.00235304	0.776983
16996089	MOCS2	molybdenum cofactor synthesis 2	4338	0.345701	0.176133	0.678518	0.00194574	0.772866
16924537	ATP5J	ATP synthase, H+ transporting, mitochondrial Fo complex, subunit F6	522	0.397723	0.221243	0.714977	0.00194475	0.772866
16878226	SNX17	sorting nexin 17	9784	0.371892	0.199014	0.694944	0.00191178	0.772866
16923106	UMODL1	uromodulin-like 1	89766	0.318413	0.154821	0.654864	0.00184933	0.772866
16908948	FARSB	phenylalanyl-tRNA synthetase, beta subunit	10056	0.430247	0.252704	0.732526	0.0018336	0.772866
16725935	POLR2G	polymerase (RNA) II (DNA directed) polypeptide G	5436	0.338865	0.172203	0.666826	0.00181977	0.772866
16685144	PSMB2	proteasome (prosome, macropain) subunit, beta type, 2	5690	0.286708	0.130665	0.629101	0.00181897	0.772866
16901009	TXNDC9	thioredoxin domain containing 9	10190	0.393218	0.218331	0.708192	0.00180117	0.772866
17063945	LOC100507507	uncharacterized LOC100507507	100507507	0.530382	0.357534	0.786793	0.00167308	0.772866
16725619	SDHAF2	succinate dehydrogenase complex assembly factor 2	54949	0.249604	0.107011	0.582201	0.00137466	0.731675
16691042	LOC643441	uncharacterized LOC643441	643441	0.385376	0.215771	0.688296	0.0012292	0.711146
16725969	TMEM179B	transmembrane protein 179B	374395	0.360614	0.197404	0.658763	0.000905048	0.602151
16892321	EIF4E2	eukaryotic translation initiation factor 4E family member 2	9470	0.2464	0.108139	0.561435	0.000822498	0.591598
16958100	KPNA1	karyopherin alpha 1 (importin alpha 5)	3836	0.275028	0.129502	0.584087	0.000751691	0.55717
17064185	ZNF746	zinc finger protein 746	155061	0.308242	0.155697	0.610242	0.000723931	0.55717
16993027	PRELID1	PRELI domain containing 1	27166	0.313187	0.166062	0.590659	0.000300072	0.393544
16833449	PIGW	phosphatidylinositol glycan anchor biosynthesis, class W	284098	0.441305	0.290627	0.670103	0.00013033	0.289039
16774851	KCNRG	potassium channel regulator	283518	0.521163	0.37536	0.723601	0.000112463	0.289039
16798654	LOC100130111	uncharacterized LOC100130111	100130111	0.487361	0.339039	0.700572	9.18031e-05	0.289039
