# Supplementary material for: Genomic similarity between gastroesophageal junction and esophageal Barrett's adenocarcinomas
Source: Oncotarget. 2016 Jun 23;7(34):54867–82. doi: 10.18632/oncotarget.10253 (PMC5342387; doi:10.18632/oncotarget.10253)
Supplement: Supplementary file 6 [file oncotarget-07-54867-s006.xlsx]

## Sheet: Sup Table S6
Sup Table S6: DAVID ontology results for anti-survival genes (log-rank p-values < 0.05 and Rel risk > 1) for univariate Cox analysis in 116 EACs from patients surviving > 3 months post-surgery
Category	Term	Count	%	PValue	Genes	List Total	Pop Hits	Pop Total	Fold Enrichment	Bonferroni	Benjamini	FDR
CYTOBAND	5q31	17	2.47813	6.53221e-11	57717, 56120, 56132, 56131, 56121, 56127, 56126, 6879, 56138, 56129, 84054, 56128, 56122, 56125, 56124, 54660, 56109, 51294	656	100	34770	9.01052	2.79579e-08	2.79579e-08	9.20083e-08
INTERPRO	IPR015493:Protocadherin beta	11	1.6035	7.29748e-10	56127, 56126, 56129, 56128, 56122, 56125, 56124, 54660, 57717, 56132, 56121, 56131	481	25	16812	15.379	5.80879e-07	5.80879e-07	1.11943e-06
INTERPRO	IPR013164:Cadherin, N-terminal	14	2.04082	5.33623e-08	57717, 56132, 56131, 56121, 56127, 56126, 56138, 56129, 56128, 56122, 56125, 56124, 54660, 56109, 51294	481	68	16812	7.19604	4.24755e-05	2.1238e-05	8.18573e-05
CHROMOSOME	16	59	8.60058	6.50372e-08	29123, 64779, 9284, 55336, 79007, 677827, 4157, 84080, 8399, 26077, 401666, 9351, 92017, 23417, 100134368, 161882, 8786, 25839, 29948, 283869, 146336, 9013, 440337, 56061, 23062, 3801, 7571, 5310, 865, 2622, 84752, 51693, 1071, 23199, 2975, 493829, 146227, 83719, 57610, 8717, 11273, 2734, 339044, 23247, 11269, 79874, 100129697, 2300, 80205, 9665, 124222, 91949, 2588, 26471, 283888, 26788, 6755, 8…	658	1446	34893	2.1637	1.62593e-06	1.62593e-06	5.27661e-05
UP_SEQ_FEATURE	domain:Cadherin 6	15	2.18659	9.07831e-08	57717, 56132, 56131, 56121, 56127, 56126, 56138, 56129, 56128, 56122, 56125, 56124, 54660, 56109, 51294, 9620	551	83	19212	6.30136	0.000146059	0.000146059	0.000152119
UP_SEQ_FEATURE	domain:Cadherin 5	15	2.18659	1.76895e-06	57717, 56132, 56131, 56121, 56127, 56126, 56138, 56129, 56128, 56122, 56125, 56124, 54660, 56109, 51294, 9620	551	105	19212	4.98107	0.00284219	0.00142211	0.00296406
GOTERM_BP_FAT	GO:0016339~calcium-dependent cell-cell adhesion	8	1.16618	2.72517e-06	56127, 56126, 56129, 56122, 56125, 57717, 56132, 51294, 56131	398	23	13658	11.9362	0.00560625	0.00560625	0.0047023
UP_SEQ_FEATURE	domain:Cadherin 3	15	2.18659	3.85674e-06	57717, 56132, 56131, 56121, 56127, 56126, 56138, 56129, 56128, 56122, 56125, 56124, 54660, 56109, 51294, 9620	551	112	19212	4.66976	0.00618629	0.00206637	0.00646228
UP_SEQ_FEATURE	domain:Cadherin 4	15	2.18659	3.85674e-06	57717, 56132, 56131, 56121, 56127, 56126, 56138, 56129, 56128, 56122, 56125, 56124, 54660, 56109, 51294, 9620	551	112	19212	4.66976	0.00618629	0.00206637	0.00646228
UP_SEQ_FEATURE	domain:Cadherin 1	15	2.18659	5.28276e-06	57717, 56132, 56131, 56121, 56127, 56126, 56138, 56129, 56128, 56122, 56125, 56124, 54660, 56109, 51294, 9620	551	115	19212	4.54794	0.00846396	0.00212274	0.00885159
UP_SEQ_FEATURE	domain:Cadherin 2	15	2.18659	5.28276e-06	57717, 56132, 56131, 56121, 56127, 56126, 56138, 56129, 56128, 56122, 56125, 56124, 54660, 56109, 51294, 9620	551	115	19212	4.54794	0.00846396	0.00212274	0.00885159
UP_SEQ_FEATURE	compositionally biased region:Ser-rich	31	4.51895	5.59857e-06	9949, 29123, 196441, 200186, 55083, 23358, 56243, 91937, 130271, 4659, 253260, 80003, 57610, 51132, 55626, 8567, 23522, 63973, 51742, 55100, 255394, 7461, 80223, 80205, 10743, 64224, 80034, 8450, 23332, 23380, 64718	551	424	19212	2.54928	0.00896767	0.0018	0.00938073
INTERPRO	IPR002126:Cadherin	15	2.18659	6.84401e-06	57717, 56132, 56131, 56121, 56127, 56126, 56138, 56129, 56128, 56122, 56125, 56124, 54660, 56109, 51294, 9620	481	118	16812	4.44307	0.00543304	0.0018143	0.0104981
CYTOBAND	1p36.33	10	1.45773	7.44407e-06	57801, 9636, 375790, 84069, 284600, 100130417, 64856, 339451, 79854, 8511	656	71	34770	7.46522	0.003181	0.00159177	0.0104847
GOTERM_BP_FAT	GO:0007156~homophilic cell adhesion	16	2.33236	1.49279e-05	5310, 57717, 56132, 56131, 56121, 56127, 56126, 56138, 56129, 56128, 56122, 56125, 56124, 54660, 56109, 51294, 9620	398	141	13658	3.89408	0.0303271	0.0152803	0.0257557
CYTOBAND	12q21.1	5	0.728863	5.47665e-05	196441, 64786, 121278, 23011, 729633	656	12	34770	22.0846	0.0231681	0.00778311	0.0771128
SMART	SM00112:CA	15	2.18659	5.72388e-05	57717, 56132, 56131, 56121, 56127, 56126, 56138, 56129, 56128, 56122, 56125, 56124, 54660, 56109, 51294, 9620	320	118	9163	3.63996	0.0125705	0.0125705	0.0728902
SP_PIR_KEYWORDS	Transcription	90	13.1195	6.96091e-05	7539, 340252, 100169890, 6659, 200186, 26038, 10401, 1628, 55818, 83482, 8462, 1386, 57178, 4211, 3237, 3236, 23036, 51427, 51132, 58499, 5926, 3207, 63973, 55893, 7581, 3092, 1385, 4848, 9541, 6879, 80034, 161882, 4601, 7690, 4089, 201516, 9013, 6601, 5451, 10765, 7554, 23411, 7571, 57801, 55311, 865, 8553, 2070, 9572, 1029, 10224, 7771, 10520, 2975, 10014, 11176, 5387, 1649, 162993, 7270, 57459…	552	2089	19323	1.50813	0.0262412	0.0262412	0.0963973
CYTOBAND	8p21.3	6	0.874636	0.000110705	80094, 80346, 10174, 55909, 9583, 203190	656	26	34770	12.2315	0.0462794	0.0117762	0.155819
CYTOBAND	7q11.23	9	1.31195	0.000122366	389517, 2970, 6804, 5387, 51657, 3092, 84163, 2969, 7461	656	79	34770	6.03832	0.0510279	0.0104205	0.172219
SP_PIR_KEYWORDS	transcription regulation	87	12.6822	0.000140472	7539, 340252, 100169890, 6659, 200186, 26038, 10401, 1628, 55818, 83482, 8462, 1386, 57178, 3237, 3236, 23036, 51427, 51132, 58499, 5926, 3207, 63973, 55893, 7581, 3092, 1385, 4848, 9541, 6879, 80034, 161882, 4601, 7690, 4089, 201516, 9013, 6601, 5451, 10765, 7554, 23411, 7571, 57801, 55311, 8553, 2070, 9572, 1029, 10224, 7771, 10520, 10014, 11176, 5387, 1649, 162993, 7270, 57459, 90321, 8994, 55…	552	2043	19323	1.49069	0.0522497	0.0264753	0.194443
INTERPRO	IPR007960:Mammalian taste receptor	7	1.02041	0.000142585	50840, 259295, 259296, 50833, 50838, 259294, 259290	481	29	16812	8.43673	0.107301	0.0279776	0.218501
GOTERM_BP_FAT	GO:0006350~transcription	90	13.1195	0.000157501	7539, 340252, 100169890, 90853, 6659, 200186, 26038, 10401, 1628, 55818, 83482, 8462, 1386, 57178, 4211, 3237, 3236, 23036, 51427, 51132, 58499, 5926, 3207, 63973, 55893, 7581, 3092, 1385, 4848, 9541, 6879, 80034, 161882, 4601, 7690, 4089, 201516, 9013, 6601, 5451, 10765, 7554, 23411, 7571, 57801, 55311, 865, 8553, 2070, 9572, 1029, 10224, 7771, 10520, 2975, 10014, 11176, 5387, 1649, 162993, 7270…	398	2122	13658	1.45546	0.277436	0.102656	0.271427
SP_PIR_KEYWORDS	dna-binding	81	11.8076	0.000190966	7539, 340252, 100169890, 6659, 26038, 334, 1628, 83482, 8462, 1386, 4211, 3237, 3236, 23036, 8970, 51427, 58499, 8349, 56956, 51663, 3207, 63973, 55893, 7581, 1385, 84504, 80034, 440689, 546, 4601, 161882, 7690, 8294, 201516, 9013, 5316, 5451, 55320, 7554, 7571, 55311, 57801, 8339, 8553, 9572, 1029, 10224, 7771, 10520, 2975, 23293, 11176, 5387, 1649, 7270, 162993, 90321, 83741, 63951, 55734, 6426…	552	1885	19323	1.50421	0.0703581	0.0240253	0.26425
KEGG_PATHWAY	hsa04742:Taste transduction	7	1.02041	0.000202692	50840, 259295, 259296, 50833, 50838, 259294, 259290	134	51	7856	8.04682	0.0244276	0.0244276	0.233124
GOTERM_BP_FAT	GO:0006333~chromatin assembly or disassembly	13	1.89504	0.000242071	8349, 23522, 5926, 8339, 26038, 51742, 80205, 440689, 8294, 8337, 6601, 8970, 50809	398	123	13658	3.62696	0.393137	0.117382	0.416883
GOTERM_MF_FAT	GO:0003677~DNA binding	96	13.9942	0.000253336	7539, 340252, 100169890, 6659, 26038, 334, 10616, 1628, 83482, 8462, 1386, 4211, 3237, 3236, 23036, 8970, 51427, 58499, 8349, 56956, 5926, 51663, 3207, 63973, 55893, 7581, 1385, 9541, 6879, 84504, 80034, 440689, 161882, 4601, 546, 7690, 8294, 4089, 201516, 9013, 6601, 5316, 5451, 55320, 10765, 7554, 7571, 57801, 55311, 865, 8339, 8553, 9572, 1029, 10224, 7771, 10520, 2975, 10014, 23293, 11176, 53…	381	2341	13104	1.41042	0.134914	0.134914	0.371067
GOTERM_BP_FAT	GO:0007416~synaptogenesis	7	1.02041	0.000277131	56127, 56126, 375790, 56122, 56125, 57717, 56132, 56131	398	32	13658	7.50675	0.435492	0.108063	0.477128
GOTERM_BP_FAT	GO:0045449~regulation of transcription	105	15.3061	0.000319505	7539, 100169890, 200186, 10401, 1628, 8321, 83482, 1386, 57178, 4211, 5741, 51427, 58499, 375790, 3207, 1896, 3551, 3092, 1385, 9541, 6879, 80034, 546, 4601, 161882, 7690, 3400, 5451, 6601, 7554, 57801, 55311, 10174, 9572, 2070, 8553, 10224, 10520, 10014, 1649, 90321, 23522, 83741, 55734, 642658, 93, 90, 162968, 7316, 7620, 6666, 2300, 80205, 57232, 6670, 100132396, 4300, 2969, 340252, 6659, 2603…	398	2620	13658	1.37528	0.482757	0.104053	0.549891
GOTERM_BP_FAT	GO:0016337~cell-cell adhesion	21	3.06122	0.000323819	9231, 5310, 10332, 57717, 56132, 56131, 56121, 8754, 10686, 56127, 56138, 56126, 56129, 56128, 56122, 56125, 56124, 54660, 56109, 51294, 101, 9620	398	290	13658	2.48499	0.487342	0.0910357	0.557296
GOTERM_CC_FAT	GO:0000785~chromatin	16	2.33236	0.000334375	23522, 8349, 5926, 8339, 26038, 51742, 1385, 80205, 11176, 440689, 546, 8294, 8337, 6601, 8970, 50809	351	198	12883	2.96596	0.109865	0.109865	0.455962
CYTOBAND	16q24.3	7	1.02041	0.000343182	29123, 2588, 2622, 100129697, 51693, 79007, 4157	656	50	34770	7.42043	0.136626	0.0241872	0.482299
GOTERM_CC_FAT	GO:0032993~protein-DNA complex	10	1.45773	0.000530534	23522, 8349, 8339, 440689, 92797, 25913, 8337, 8294, 8970, 50809	351	86	12883	4.26787	0.168625	0.0882026	0.722551
SP_PIR_KEYWORDS	Taste	7	1.02041	0.000664344	50840, 259295, 259296, 50833, 50838, 259294, 259290	552	38	19323	6.44837	0.224203	0.061494	0.916501
GOTERM_MF_FAT	GO:0030695~GTPase regulator activity	25	3.64431	0.000775954	26086, 50649, 440073, 129049, 84364, 57139, 253260, 116983, 80005, 57610, 85442, 64411, 8567, 6453, 64786, 392, 79874, 22821, 8786, 1121, 2664, 10188, 84253, 2057, 23380	381	406	13104	2.11784	0.358546	0.199092	1.13251
GOTERM_BP_FAT	GO:0006355~regulation of transcription, DNA-dependent	75	10.9329	0.000793459	7539, 340252, 100169890, 6659, 1628, 83482, 8462, 1386, 57178, 4211, 3237, 5741, 3236, 58499, 56956, 5926, 375790, 3207, 63973, 55893, 7581, 1385, 4848, 9541, 6879, 84504, 80034, 546, 7690, 3400, 201516, 4089, 3643, 6601, 5316, 5451, 10765, 23411, 7554, 7571, 55311, 57801, 10174, 865, 8553, 9572, 1029, 10224, 7771, 10520, 10014, 11176, 5387, 1649, 162993, 7270, 57459, 90321, 8994, 55832, 23522, 8…	398	1779	13658	1.44674	0.805545	0.185104	1.36036
GOTERM_CC_FAT	GO:0044427~chromosomal part	23	3.35277	0.000875054	23522, 8349, 5926, 8339, 26038, 7011, 51742, 1385, 80205, 5525, 23293, 11176, 440689, 546, 25913, 92797, 8294, 8337, 6601, 55320, 23332, 8970, 50809	351	386	12883	2.18701	0.26262	0.0965646	1.18917
GOTERM_BP_FAT	GO:0051252~regulation of RNA metabolic process	76	11.0787	0.000941982	60677, 7539, 340252, 100169890, 6659, 1628, 83482, 8462, 1386, 57178, 4211, 3237, 5741, 3236, 58499, 56956, 5926, 375790, 3207, 63973, 55893, 7581, 1385, 4848, 9541, 6879, 84504, 80034, 546, 7690, 3400, 201516, 4089, 3643, 6601, 5316, 5451, 10765, 23411, 7554, 7571, 55311, 57801, 10174, 865, 8553, 9572, 1029, 10224, 7771, 10520, 10014, 11176, 5387, 1649, 162993, 7270, 57459, 90321, 8994, 55832, 2…	398	1819	13658	1.43379	0.856902	0.194285	1.61305
CYTOBAND	12p13.2	5	0.728863	0.000982396	259295, 259296, 259294, 5545, 259290	656	24	34770	11.0423	0.343395	0.0583259	1.37488
GOTERM_MF_FAT	GO:0060589~nucleoside-triphosphatase regulator activity	25	3.64431	0.00105224	26086, 50649, 440073, 129049, 84364, 57139, 253260, 116983, 80005, 57610, 85442, 64411, 8567, 6453, 64786, 392, 79874, 22821, 8786, 1121, 2664, 10188, 84253, 2057, 23380	381	415	13104	2.07191	0.452392	0.181868	1.53285
CYTOBAND	14q11.2	9	1.31195	0.00122634	122651, 85495, 7011, 89874, 91875, 90809, 55644, 63874, 338879	656	111	34770	4.29754	0.408562	0.0635412	1.71356
UP_SEQ_FEATURE	compositionally biased region:Poly-Ser	27	3.93586	0.00136097	57538, 200186, 6659, 9572, 9720, 440073, 9776, 130271, 284837, 51294, 51132, 9231, 23522, 3207, 84443, 51742, 26959, 80205, 23344, 5525, 10743, 6879, 9665, 546, 4300, 79778, 23332	551	476	19212	1.97778	0.888229	0.305954	2.2562
GOTERM_CC_FAT	GO:0000786~nucleosome	8	1.16618	0.00154045	23522, 8349, 8339, 440689, 8337, 8294, 8970, 50809	351	63	12883	4.66079	0.415203	0.125517	2.08463
GOTERM_MF_FAT	GO:0030528~transcription regulator activity	65	9.47522	0.00156019	7539, 100169890, 6659, 10616, 1628, 83482, 8462, 1386, 4211, 3237, 3236, 51132, 56956, 5926, 3207, 63973, 7581, 3551, 1385, 4848, 9541, 6879, 84504, 80034, 4601, 7690, 3400, 201516, 4089, 5451, 5316, 6601, 9013, 10765, 23411, 55311, 57801, 865, 9572, 8553, 1029, 10520, 2975, 10014, 11176, 1649, 7270, 57459, 55832, 8994, 23522, 83741, 63951, 642658, 26959, 7316, 7764, 7620, 6666, 2300, 5090, 51351…	381	1531	13104	1.46022	0.590627	0.200111	2.26496
CYTOBAND	16q24	4	0.58309	0.00165297	23417, 9013, 2300, 8558	656	13	34770	16.3086	0.5074	0.0756579	2.30325
GOTERM_BP_FAT	GO:0007507~heart development	16	2.33236	0.00204594	657, 5310, 1856, 2065, 57538, 93, 6659, 57534, 90, 2776, 10014, 161882, 57178, 3643, 6910, 2057	398	221	13658	2.48446	0.985376	0.344601	3.47227
GOTERM_BP_FAT	GO:0050808~synapse organization	8	1.16618	0.00206409	56127, 56126, 375790, 56122, 56125, 57717, 56132, 56131, 10369	398	62	13658	4.42795	0.985915	0.321256	3.50255
SP_PIR_KEYWORDS	alternative splicing	247	36.0058	0.00212485	100169890, 440270, 56243, 334, 9856, 10616, 22902, 253260, 4211, 84288, 84080, 58499, 27072, 10332, 3092, 80223, 89848, 92017, 79096, 91768, 4601, 51763, 546, 92797, 6601, 55653, 142891, 5255, 51693, 25778, 1071, 2975, 23015, 23293, 256643, 83719, 85442, 23522, 55734, 8754, 7620, 80205, 10743, 23002, 9180, 25913, 79444, 56907, 2969, 56904, 50649, 846, 138429, 254065, 56109, 4659, 8500, 55337, 739…	552	7472	19323	1.15717	0.556278	0.149993	2.90402
GOTERM_BP_FAT	GO:0050909~sensory perception of taste	7	1.02041	0.00253872	50840, 259295, 259296, 50833, 50838, 259294, 259290	398	48	13658	5.0045	0.994721	0.35403	4.29144
GOTERM_BP_FAT	GO:0030182~neuron differentiation	25	3.64431	0.00258751	2055, 8399, 2065, 375790, 63973, 2043, 2776, 7316, 1385, 5090, 1942, 667, 124590, 5801, 84504, 25794, 9024, 3977, 3400, 4089, 3236, 51294, 84189, 4157, 5864	398	443	13658	1.9366	0.995228	0.337112	4.37219
CYTOBAND	9q34.3	8	1.16618	0.00304799	26086, 375775, 9858, 89958, 56654, 389813, 26012, 84960	656	101	34770	4.19826	0.729243	0.122478	4.20863
CYTOBAND	2q31.2	4	0.58309	0.00310331	92104, 50940, 494513, 65977	656	16	34770	13.2508	0.735597	0.113908	4.28346
PIR_SUPERFAMILY	PIRSF002050:histone H2B	4	0.58309	0.0031505	8349, 8339, 440689, 8970	166	14	7528	12.957	0.459531	0.459531	3.86211
INTERPRO	IPR019955:Ubiquitin supergroup	7	1.02041	0.00425154	29978, 10616, 64224, 9636, 3551, 7316, 56061	481	54	16812	4.53084	0.96634	0.492515	6.32673
UP_SEQ_FEATURE	zinc finger region:C2H2-type 11	18	2.62391	0.00449322	7571, 58499, 55734, 340252, 7539, 100169890, 162968, 7581, 10224, 7620, 7771, 10520, 9668, 57232, 284371, 51351, 162993, 51427	551	291	19212	2.15675	0.999287	0.644818	7.26827
SP_PIR_KEYWORDS	phosphoprotein	241	35.1312	0.00456656	29123, 1413, 56243, 334, 10616, 8323, 84674, 22902, 253260, 2017, 58499, 3092, 79710, 80223, 6879, 5358, 89848, 92017, 91768, 546, 92797, 4600, 6601, 100126693, 5255, 25778, 2975, 23293, 256643, 57610, 85442, 23522, 55734, 55100, 7316, 8754, 80205, 10743, 9180, 56907, 6755, 1834, 2969, 432369, 23380, 84433, 254065, 54660, 4659, 8500, 7399, 23039, 23036, 4157, 51132, 8349, 23548, 5926, 51663, 5589…	552	7365	19323	1.14546	0.825951	0.252786	6.14439
UP_SEQ_FEATURE	splice variant	244	35.5685	0.00466547	100169890, 440270, 56243, 334, 9856, 10616, 22902, 253260, 4211, 84288, 84080, 58499, 27072, 10332, 80223, 89848, 92017, 79096, 91768, 4601, 51763, 546, 92797, 6601, 55653, 142891, 5255, 51693, 25778, 1071, 2975, 23015, 23293, 256643, 83719, 85442, 23522, 55734, 8754, 7620, 80205, 10743, 23002, 9180, 25913, 79444, 56907, 2969, 56904, 50649, 846, 138429, 254065, 56109, 4659, 8500, 55337, 7399, 849…	551	7442	19212	1.1432	0.99946	0.609582	7.53676
SP_PIR_KEYWORDS	nucleus	150	21.8659	0.00475587	29123, 7539, 100169890, 200186, 10401, 334, 9858, 1628, 4926, 83482, 1386, 57178, 4211, 51427, 58499, 3207, 29844, 219539, 9351, 1385, 3092, 91875, 9541, 6879, 89958, 25836, 80034, 91768, 161882, 4601, 546, 7690, 8294, 3400, 6601, 5451, 112399, 7554, 29978, 57801, 55311, 10174, 8553, 2070, 9572, 10224, 10520, 2975, 10014, 23293, 1649, 83719, 90321, 83742, 23522, 83741, 55734, 642658, 162968, 7316…	552	4315	19323	1.21687	0.838148	0.229067	6.39138
GOTERM_MF_FAT	GO:0046872~metal ion binding	146	21.2828	0.0052519	196441, 7539, 100169890, 140609, 10401, 59285, 10616, 83482, 1386, 50940, 57178, 10826, 55644, 51427, 84288, 27072, 58499, 8399, 166752, 10332, 22981, 5033, 79710, 5358, 89958, 342931, 161882, 546, 7690, 112399, 7554, 55311, 2070, 22998, 9572, 114805, 10224, 10520, 23199, 23293, 63982, 9024, 5562, 116983, 27012, 51294, 101, 90321, 64411, 23522, 55734, 93, 162968, 90, 7316, 7620, 10686, 8754, 1074…	381	4183	13104	1.20045	0.950807	0.452504	7.43529
GOTERM_MF_FAT	GO:0043169~cation binding	147	21.4286	0.00555766	196441, 7539, 100169890, 140609, 10401, 59285, 10616, 83482, 1386, 50940, 57178, 10826, 55644, 51427, 84288, 27072, 58499, 8399, 166752, 10332, 22981, 5033, 79710, 5358, 89958, 342931, 161882, 546, 7690, 112399, 7554, 55311, 2070, 22998, 9572, 114805, 10224, 1071, 10520, 23199, 23293, 63982, 9024, 5562, 116983, 27012, 51294, 101, 90321, 64411, 23522, 55734, 93, 162968, 90, 7316, 7620, 10686, 8754…	381	4222	13104	1.19751	0.958739	0.412165	7.85188
UP_SEQ_FEATURE	zinc finger region:C2H2-type 12	16	2.33236	0.00598778	7571, 58499, 55734, 340252, 7539, 100169890, 162968, 7581, 10224, 7620, 7771, 10520, 9668, 57232, 284371, 162993	551	251	19212	2.22263	0.999936	0.658258	9.57368
KEGG_PATHWAY	hsa04916:Melanogenesis	7	1.02041	0.00651628	2771, 8321, 1856, 8323, 2776, 1385, 4157	134	99	7856	4.14533	0.549586	0.328871	7.25086
GOTERM_BP_FAT	GO:0006325~chromatin organization	21	3.06122	0.00722475	23522, 8349, 5926, 8339, 2070, 26038, 51742, 54904, 80205, 10014, 55818, 11176, 440689, 8294, 8337, 7270, 6601, 10765, 8970, 23411, 50809	398	377	13658	1.91153	1	0.656471	11.7608
GOTERM_MF_FAT	GO:0043167~ion binding	148	21.5743	0.00732344	196441, 7539, 140609, 100169890, 10401, 59285, 10616, 83482, 1386, 50940, 57178, 10826, 55644, 51427, 84288, 27072, 58499, 8399, 166752, 10332, 22981, 5033, 79710, 5358, 89958, 342931, 161882, 546, 7690, 112399, 7554, 55311, 2070, 22998, 9572, 114805, 10224, 1071, 10520, 23199, 23293, 63982, 9024, 5562, 116983, 27012, 51294, 101, 90321, 64411, 23522, 55734, 93, 162968, 90, 7316, 7620, 10686, 8754…	381	4285	13104	1.18793	0.985071	0.451535	10.2237
GOTERM_CC_FAT	GO:0005694~chromosome	23	3.35277	0.00733256	23522, 8349, 5926, 8339, 26038, 7011, 51742, 1385, 80205, 5525, 23293, 11176, 440689, 546, 25913, 92797, 8294, 8337, 6601, 55320, 23332, 8970, 50809	351	460	12883	1.83519	0.922783	0.40084	9.56779
GOTERM_BP_FAT	GO:0051276~chromosome organization	25	3.64431	0.0079081	23522, 8349, 5926, 8339, 2070, 26038, 7011, 51742, 54904, 80205, 23293, 10014, 55818, 11176, 25836, 440689, 25913, 8337, 8294, 7270, 6601, 8970, 10765, 23411, 50809	398	485	13658	1.7689	1	0.664439	12.803
SP_PIR_KEYWORDS	chromosomal protein	11	1.6035	0.00874497	23293, 8349, 8339, 440689, 25913, 7011, 114805, 8337, 8294, 8970, 50809	552	145	19323	2.65558	0.9651	0.342565	11.4578
GOTERM_BP_FAT	GO:0043062~extracellular structure organization	12	1.74927	0.0088457	56127, 56126, 375790, 56122, 56125, 57717, 64856, 56132, 5033, 56131, 10369, 334, 1758	398	165	13658	2.49575	1	0.681972	14.2141
INTERPRO	IPR007125:Histone core	6	0.874636	0.00886822	8349, 8339, 440689, 8337, 8294, 8970	481	45	16812	4.66029	0.999167	0.693263	12.772
GOTERM_BP_FAT	GO:0006334~nucleosome assembly	8	1.16618	0.00913736	23522, 8349, 8339, 440689, 8337, 8294, 8970, 50809	398	81	13658	3.38929	1	0.671738	14.6487
GOTERM_MF_FAT	GO:0008047~enzyme activator activity	19	2.76968	0.00979642	26086, 8567, 2065, 6453, 64786, 392, 79874, 28988, 22821, 129049, 84364, 2664, 8795, 1121, 8786, 116983, 84253, 23380, 64411	381	338	13104	1.93337	0.996416	0.505346	13.45
CHROMOSOME	X	39	5.68513	0.0100104	29978, 9949, 29123, 5255, 645188, 100272228, 6535, 92249, 406889, 256643, 254065, 340529, 54954, 79979, 51132, 84443, 1896, 349408, 100126324, 139322, 54466, 56850, 9737, 79710, 57232, 10916, 10742, 5358, 139212, 8473, 63904, 2664, 546, 1121, 54328, 8450, 79921, 55344, 402415	658	1353	34893	1.52855	0.222382	0.118174	7.83831
GOTERM_BP_FAT	GO:0031497~chromatin assembly	8	1.16618	0.0110586	23522, 8349, 8339, 440689, 8337, 8294, 8970, 50809	398	84	13658	3.26825	1	0.720428	17.4597
CYTOBAND	16q22.1	7	1.02041	0.0111903	84080, 865, 11269, 25839, 55336, 84752, 57610	656	99	34770	3.74769	0.991905	0.330599	14.6584
UP_SEQ_FEATURE	zinc finger region:C2H2-type 7	23	3.35277	0.0111955	7571, 58499, 55734, 340252, 7539, 100169890, 162968, 7581, 7764, 10224, 7620, 7771, 10520, 57232, 9668, 284371, 51351, 5387, 162993, 23036, 90321, 51427, 7554	551	451	19212	1.77817	1	0.836594	17.1927
BIOCARTA	h_alkPathway:ALK in cardiac myocytes	5	0.728863	0.0112046	657, 8321, 1386, 90, 4089	39	34	1426	5.37707	0.641339	0.641339	11.5596
INTERPRO	IPR000953:Chromo domain	5	0.728863	0.0112124	5926, 26038, 51742, 6601, 80205	481	31	16812	5.63745	0.999874	0.722577	15.8836
SP_PIR_KEYWORDS	coiled coil	76	11.0787	0.0113514	9648, 196441, 647042, 440270, 57534, 440073, 84433, 56243, 123722, 10616, 51322, 4926, 22902, 8500, 10133, 84960, 84940, 6453, 7286, 22981, 3092, 56850, 28988, 79710, 6879, 89958, 89848, 92017, 166655, 374650, 57562, 6601, 55909, 256309, 3801, 83891, 282973, 5108, 5310, 221044, 22998, 6804, 2622, 9720, 25778, 23199, 120935, 667, 3895, 23015, 23293, 92104, 493829, 9851, 11176, 84364, 130271, 57459…	552	2028	19323	1.31184	0.987235	0.384031	14.6294
GOTERM_BP_FAT	GO:0007178~transmembrane receptor protein serine/threonine kinase signaling pathway	9	1.31195	0.0114301	657, 93, 9518, 90, 4089, 1385, 8754, 151742, 7554	398	105	13658	2.94142	1	0.712982	17.9931
SP_PIR_KEYWORDS	nucleosome core	6	0.874636	0.0115543	8349, 8339, 440689, 8337, 8294, 8970	552	48	19323	4.37568	0.988197	0.358498	14.8718
INTERPRO	IPR000626:Ubiquitin	6	0.874636	0.0115957	29978, 64224, 9636, 3551, 7316, 56061	481	48	16812	4.36902	0.999907	0.686674	16.3824
INTERPRO	IPR000558:Histone H2B	4	0.58309	0.0116724	8349, 8339, 440689, 8970	481	17	16812	8.22404	0.999913	0.645991	16.482
GOTERM_MF_FAT	GO:0016538~cyclin-dependent protein kinase regulator activity	4	0.58309	0.0121592	595, 1030, 91768, 1029	381	17	13104	8.09264	0.999086	0.540458	16.4313
GOTERM_MF_FAT	GO:0005096~GTPase activator activity	14	2.04082	0.0123672	26086, 64786, 392, 79874, 22821, 129049, 84364, 2664, 1121, 8786, 116983, 84253, 64411, 23380	381	221	13104	2.17879	0.99919	0.509248	16.6892
GOTERM_MF_FAT	GO:0003700~transcription factor activity	42	6.12245	0.0125462	55311, 7539, 865, 100169890, 9572, 6659, 8553, 1029, 10520, 1628, 83482, 8462, 1386, 1649, 4211, 3237, 3236, 57459, 83741, 56956, 63951, 5926, 3207, 7581, 7764, 1385, 7620, 2300, 9541, 5090, 6879, 84504, 51351, 80034, 7690, 201516, 4089, 5316, 5451, 6910, 10765, 2969	381	987	13104	1.46356	0.99927	0.481353	16.9104
SP_PIR_KEYWORDS	ubl conjugation	28	4.08163	0.0128828	8339, 8553, 10401, 57534, 9720, 846, 667, 3895, 10014, 51255, 2558, 83719, 8970, 595, 8349, 7316, 22981, 3551, 5358, 440689, 6670, 8450, 8294, 8337, 4089, 23062, 2969, 2057	552	597	19323	1.6418	0.992939	0.362559	16.4434
INTERPRO	IPR015880:Zinc finger, C2H2-like	35	5.10204	0.0130566	7571, 55311, 340252, 7539, 100169890, 10224, 7771, 10520, 83482, 8462, 1386, 5387, 162993, 23036, 90321, 51427, 58499, 55734, 51663, 162968, 55893, 7581, 7764, 7620, 201181, 57232, 9668, 284371, 51351, 6670, 161882, 7690, 201516, 84163, 7554	481	796	16812	1.53684	0.999971	0.648714	18.2584
SP_PIR_KEYWORDS	cyclin	6	0.874636	0.0136521	595, 1030, 91768, 219771, 1029, 8558	552	50	19323	4.20065	0.994758	0.354407	17.3411
GOTERM_BP_FAT	GO:0065004~protein-DNA complex assembly	8	1.16618	0.0140551	23522, 8349, 8339, 440689, 8337, 8294, 8970, 50809	398	88	13658	3.11969	1	0.767779	21.6706
UP_SEQ_FEATURE	cross-link:Glycyl lysine isopeptide (Lys-Gly) (interchain with G-Cter in ubiquitin)	13	1.89504	0.0142636	5358, 8349, 8339, 440689, 8337, 2558, 4089, 9720, 3551, 7316, 8970, 3895, 667	551	203	19212	2.23289	1	0.877715	21.3943
GOTERM_BP_FAT	GO:0035295~tube development	14	2.04082	0.0145228	657, 1856, 654466, 93, 3207, 57534, 90, 8323, 6670, 4089, 3237, 9620, 6910, 5864	398	225	13658	2.13525	1	0.762396	22.3093
GOTERM_BP_FAT	GO:0001501~skeletal system development	18	2.62391	0.0147737	11061, 657, 29123, 5310, 865, 93, 3207, 2776, 7286, 846, 56243, 1758, 3623, 6670, 3237, 3236, 5741, 1834	398	326	13658	1.89478	1	0.752341	22.6499
SP_PIR_KEYWORDS	exocytosis	6	0.874636	0.0147912	10640, 493829, 9805, 6804, 203190, 5864	552	51	19323	4.11829	0.996629	0.354596	18.6538
GOTERM_MF_FAT	GO:0005083~small GTPase regulator activity	16	2.33236	0.0148078	8567, 6453, 64786, 392, 50649, 440073, 129049, 84364, 57139, 2664, 1121, 116983, 84253, 57610, 2057, 64411	381	276	13104	1.99384	0.999803	0.508903	19.6593
GOTERM_BP_FAT	GO:0060562~epithelial tube morphogenesis	7	1.02041	0.0149325	1856, 8323, 3207, 57534, 4089, 3237, 9620	398	69	13658	3.48139	1	0.740625	22.8648
UP_SEQ_FEATURE	zinc finger region:C2H2-type 10	18	2.62391	0.0155046	7571, 58499, 55734, 340252, 7539, 100169890, 162968, 7581, 10224, 7620, 7771, 10520, 9668, 57232, 284371, 162993, 90321, 51427	551	332	19212	1.89041	1	0.876953	23.0362
GOTERM_BP_FAT	GO:0034728~nucleosome organization	8	1.16618	0.015753	23522, 8349, 8339, 440689, 8337, 8294, 8970, 50809	398	90	13658	3.05036	1	0.744589	23.966
KEGG_PATHWAY	hsa04350:TGF-beta signaling pathway	6	0.874636	0.0157617	657, 1030, 93, 3400, 90, 4089	134	87	7856	4.04323	0.856043	0.475904	16.7166
INTERPRO	IPR007087:Zinc finger, C2H2-type	34	4.95627	0.0166586	7571, 55311, 340252, 7539, 100169890, 10224, 7771, 10520, 83482, 8462, 1386, 5387, 162993, 23036, 90321, 51427, 58499, 55734, 51663, 162968, 55893, 7581, 7764, 7620, 57232, 9668, 284371, 51351, 6670, 161882, 7690, 201516, 57181, 7554	481	782	16812	1.51966	0.999998	0.703477	22.7169
GOTERM_BP_FAT	GO:0032386~regulation of intracellular transport	7	1.02041	0.0170047	1409, 657, 1896, 4601, 1029, 4089, 23411	398	71	13658	3.38333	1	0.757146	25.6173
SP_PIR_KEYWORDS	zinc-finger	65	9.47522	0.0178283	196441, 7539, 340252, 100169890, 10401, 26038, 57534, 10616, 55818, 83482, 8462, 1386, 57178, 23036, 51427, 51132, 27072, 58499, 55893, 7581, 79710, 546, 161882, 166655, 7690, 201516, 10765, 7554, 7571, 55311, 9572, 118813, 10224, 7771, 23199, 10520, 493829, 11176, 84364, 51255, 5387, 162993, 116983, 57459, 90321, 64411, 23522, 55734, 162968, 7316, 7764, 7620, 54904, 91694, 22821, 201181, 10743, …	552	1726	19323	1.31828	0.998963	0.387892	22.0601
KEGG_PATHWAY	hsa04710:Circadian rhythm	3	0.437318	0.0196385	8553, 9572, 1408	134	13	7856	13.5293	0.911055	0.45389	20.4163
SMART	SM00427:H2B	4	0.58309	0.0197808	8349, 8339, 440689, 8970	320	17	9163	6.7375	0.98791	0.890046	22.4702
GOTERM_BP_FAT	GO:0042476~odontogenesis	6	0.874636	0.0199418	657, 2065, 93, 1896, 7286, 1834	398	54	13658	3.81295	1	0.797759	29.3606
CYTOBAND	16p12	3	0.437318	0.0206364	2975, 56061, 23062	656	12	34770	13.2508	0.999867	0.496677	25.4509
SMART	SM00298:CHROMO	5	0.728863	0.0216147	5926, 26038, 51742, 6601, 80205	320	31	9163	4.61845	0.992007	0.800062	24.2978
CHROMOSOME	7	47	6.85131	0.0217277	168391, 677803, 340252, 9805, 729920, 50833, 6804, 360132, 51657, 84433, 677807, 64921, 26100, 100129148, 8321, 2970, 5387, 641977, 260341, 84820, 5304, 51427, 27072, 3207, 693178, 10282, 26959, 27434, 3092, 401357, 221883, 28988, 7461, 3614, 2086, 64224, 389517, 51351, 3955, 338069, 25913, 79778, 84163, 2969, 402481, 406958, 10106	658	1794	34893	1.38927	0.422577	0.167282	16.3246
CYTOBAND	7p13	4	0.58309	0.0220111	641977, 27434, 84820, 28988	656	32	34770	6.62538	0.999927	0.493599	26.9113
CYTOBAND	11p11.2	5	0.728863	0.0224551	8567, 79096, 9776, 1408, 55626	656	57	34770	4.64939	0.99994	0.47692	27.3773
INTERPRO	IPR013026:Tetratricopeptide region	9	1.31195	0.022719	26086, 9694, 92104, 196441, 8473, 23548, 26115, 5033, 91875	481	121	16812	2.59975	1	0.782251	29.7091
GOTERM_BP_FAT	GO:0009952~anterior/posterior pattern formation	10	1.45773	0.0228657	657, 3955, 93, 3207, 57534, 4300, 4089, 3237, 3236, 5090	398	142	13658	2.41666	1	0.829223	32.9103
UP_SEQ_FEATURE	zinc finger region:C2H2-type 9	19	2.76968	0.0228711	7571, 58499, 55734, 340252, 7539, 100169890, 162968, 7581, 10224, 7620, 7771, 10520, 9668, 57232, 284371, 51351, 162993, 23036, 90321	551	374	19212	1.77134	1	0.942938	32.1375
CYTOBAND	15q25.2	4	0.58309	0.0238812	123722, 647042, 57538, 374650, 440295	656	33	34770	6.42461	0.999968	0.476163	28.8555
CYTOBAND	5p13.1	3	0.437318	0.024088	9180, 84674, 253260	656	13	34770	12.2315	0.999971	0.45875	29.0674
GOTERM_BP_FAT	GO:0045596~negative regulation of cell differentiation	13	1.89504	0.0242988	595, 657, 221044, 57534, 1071, 3623, 10014, 84504, 22902, 8294, 3400, 7399, 23411	398	216	13658	2.06535	1	0.83674	34.5881
UP_SEQ_FEATURE	zinc finger region:C2H2-type 6	23	3.35277	0.0249008	7571, 58499, 55734, 340252, 7539, 100169890, 162968, 7581, 7764, 10224, 7620, 7771, 10520, 57232, 9668, 284371, 51351, 5387, 7690, 162993, 23036, 90321, 7554	551	487	19212	1.64672	1	0.944869	34.4612
SMART	SM00213:UBQ	6	0.874636	0.0249623	29978, 64224, 9636, 3551, 7316, 56061	320	48	9163	3.5793	0.996253	0.752581	27.5319
KEGG_PATHWAY	hsa05322:Systemic lupus erythematosus	6	0.874636	0.0250351	8349, 8339, 440689, 8337, 8294, 8970	134	98	7856	3.5894	0.954642	0.46132	25.3169
SP_PIR_KEYWORDS	isopeptide bond	17	2.47813	0.0254805	8349, 9636, 8339, 9720, 7316, 3551, 3895, 667, 5358, 440689, 6670, 8294, 8337, 2558, 8450, 4089, 8970	552	326	19323	1.82544	0.999948	0.481759	30.0645
UP_SEQ_FEATURE	zinc finger region:C2H2-type 4	26	3.79009	0.0258645	7571, 55311, 340252, 7539, 100169890, 10224, 10520, 83482, 5387, 162993, 23036, 90321, 51427, 58499, 55734, 162968, 7581, 7764, 7620, 57232, 9668, 284371, 51351, 161882, 201516, 7554	551	574	19212	1.57936	1	0.93985	35.5382
UP_SEQ_FEATURE	compositionally biased region:Pro-rich	39	5.68513	0.0261232	11052, 57801, 29123, 196441, 26038, 10401, 440073, 23199, 9284, 56243, 339983, 11176, 57139, 84674, 9024, 401720, 54910, 57178, 80005, 339451, 85442, 285848, 11272, 11273, 126306, 64411, 9231, 22941, 91746, 90809, 201181, 23002, 10742, 5523, 89958, 399474, 89848, 10188, 6601	551	957	19212	1.42093	1	0.930187	35.8245
GOTERM_BP_FAT	GO:0046822~regulation of nucleocytoplasmic transport	6	0.874636	0.0263212	657, 1896, 4601, 1029, 4089, 23411	398	58	13658	3.54999	1	0.85006	36.8887
GOTERM_BP_FAT	GO:0033158~regulation of protein import into nucleus, translocation	3	0.437318	0.0265024	657, 4089, 23411	398	9	13658	11.4389	1	0.842301	37.0909
KEGG_PATHWAY	hsa04910:Insulin signaling pathway	7	1.02041	0.0267781	25759, 51763, 5255, 5562, 3551, 3643, 79660	134	135	7856	3.03991	0.963537	0.424151	26.8397
GOTERM_MF_FAT	GO:0008270~zinc ion binding	83	12.0991	0.0273192	196441, 7539, 340252, 100169890, 10401, 26038, 57534, 10616, 55818, 83482, 8462, 1386, 57178, 23036, 51427, 55644, 51132, 58499, 27072, 56956, 51663, 55893, 7581, 10863, 79710, 342931, 161882, 546, 7690, 166655, 201516, 10765, 7554, 23411, 7571, 55311, 22998, 9572, 118813, 10224, 7771, 23199, 10520, 1807, 493829, 84364, 11176, 51255, 5387, 162993, 116983, 57459, 90321, 101, 8994, 64411, 49, 23522…	381	2316	13104	1.23259	1	0.704406	33.3971
COG_ONTOLOGY	Cell division and chromosome partitioning	9	1.31195	0.0277326	196441, 22902, 7286, 8500, 9720, 22981, 84433, 7461, 667	64	181	3113	2.41859	0.362366	0.362366	18.1041
GOTERM_BP_FAT	GO:0043087~regulation of GTPase activity	9	1.31195	0.0294271	84364, 64786, 392, 1121, 2664, 253260, 116983, 64411, 129049	398	125	13658	2.47079	1	0.862993	40.2738
GOTERM_BP_FAT	GO:0060348~bone development	9	1.31195	0.0294271	29123, 865, 6670, 3207, 7286, 3237, 1834, 846, 1758	398	125	13658	2.47079	1	0.862993	40.2738
GOTERM_BP_FAT	GO:0007179~transforming growth factor beta receptor signaling pathway	6	0.874636	0.0299475	657, 9518, 90, 4089, 1385, 8754	398	60	13658	3.43166	1	0.859167	40.824
SP_PIR_KEYWORDS	calcium	34	4.95627	0.0302941	168391, 114805, 56132, 56131, 56121, 10369, 10367, 59285, 667, 56127, 56126, 56138, 56129, 56128, 63982, 56122, 56125, 56124, 54660, 56109, 117144, 5741, 51294, 8399, 6453, 954, 166752, 10332, 57717, 5358, 5523, 2588, 9583, 1834, 9620	552	821	19323	1.44968	0.999992	0.520232	34.7014
PIR_SUPERFAMILY	PIRSF005559:zinc finger protein ZFP-36	8	1.16618	0.0306361	57232, 7571, 9668, 340252, 7539, 5387, 7620, 7554	166	137	7528	2.64814	0.997683	0.951864	32.1845
GOTERM_BP_FAT	GO:0051050~positive regulation of transport	13	1.89504	0.031809	657, 2065, 8399, 1896, 65985, 6804, 57534, 4089, 3643, 1385, 3092, 8754, 3623	398	225	13658	1.98274	1	0.867458	42.7532
GOTERM_BP_FAT	GO:0002009~morphogenesis of an epithelium	8	1.16618	0.0318711	1856, 8323, 3207, 57534, 4089, 3237, 6910, 9620	398	104	13658	2.63974	1	0.859888	42.8166
UP_SEQ_FEATURE	zinc finger region:C2H2-type 8	20	2.91545	0.0322066	7571, 58499, 55734, 340252, 7539, 100169890, 162968, 7581, 10224, 7620, 7771, 10520, 9668, 57232, 284371, 51351, 5387, 162993, 23036, 90321	551	416	19212	1.67632	1	0.95488	42.2211
GOTERM_BP_FAT	GO:0009185~ribonucleoside diphosphate metabolic process	3	0.437318	0.0325	954, 9583, 432369	398	10	13658	10.295	1	0.857365	43.4542
SP_PIR_KEYWORDS	Hearing	4	0.58309	0.0332954	117531, 7399, 494513, 124590	552	25	19323	5.60087	0.999998	0.532757	37.4465
UP_SEQ_FEATURE	zinc finger region:C2H2-type 14	10	1.45773	0.0333511	7571, 9668, 58499, 284371, 162968, 7581, 10224, 7620, 7771, 51427	551	154	19212	2.26412	1	0.951784	43.3554
GOTERM_MF_FAT	GO:0005085~guanyl-nucleotide exchange factor activity	10	1.45773	0.0342238	8567, 6453, 57139, 50649, 253260, 440073, 80005, 57610, 85442, 2057	381	153	13104	2.24795	1	0.758955	40.0073
GOTERM_BP_FAT	GO:0003002~regionalization	12	1.74927	0.0344849	657, 84504, 1856, 3955, 93, 3207, 57534, 4300, 4089, 3237, 3236, 5090	398	202	13658	2.03861	1	0.866152	45.4228
SP_PIR_KEYWORDS	DNA binding	17	2.47813	0.0346805	7571, 8349, 8339, 6659, 3207, 1385, 5090, 51351, 5387, 1386, 8294, 8337, 5451, 3237, 3236, 8970, 7554	552	339	19323	1.75543	0.999999	0.52719	38.6768
GOTERM_BP_FAT	GO:0007242~intracellular signaling cascade	49	7.14286	0.0348219	5310, 50649, 51657, 23011, 846, 2771, 148252, 55818, 57139, 27113, 8795, 5562, 5869, 6000, 5741, 5585, 4157, 85442, 5864, 9231, 595, 8567, 1856, 2065, 6453, 392, 10332, 22941, 2776, 10966, 3551, 8754, 151742, 28988, 22821, 1942, 6879, 375133, 25759, 2664, 8786, 26471, 8294, 3643, 10188, 79444, 55344, 6755, 2057	398	1269	13658	1.32507	1	0.8614	45.7507
GOTERM_BP_FAT	GO:0060341~regulation of cellular localization	14	2.04082	0.0348362	1409, 657, 65985, 1896, 6804, 1029, 1385, 8754, 3623, 4601, 4089, 6755, 23411, 5864	398	254	13658	1.89147	1	0.854119	45.7645
SP_PIR_KEYWORDS	zinc	78	11.3703	0.0349652	196441, 7539, 340252, 100169890, 10401, 26038, 57534, 10616, 55818, 83482, 8462, 1386, 57178, 23036, 51427, 55644, 51132, 58499, 27072, 56956, 55893, 7581, 10863, 79710, 161882, 546, 7690, 166655, 201516, 10765, 23411, 7554, 7571, 55311, 22998, 9572, 118813, 10224, 7771, 23199, 10520, 1807, 493829, 84364, 11176, 51255, 5387, 162993, 116983, 57459, 90321, 101, 8994, 64411, 23522, 55734, 63951, 162…	552	2205	19323	1.23829	0.999999	0.511086	38.927
KEGG_PATHWAY	hsa04144:Endocytosis	8	1.16618	0.0354824	2065, 84364, 5869, 440073, 116983, 64411, 80223, 56904	134	183	7856	2.56292	0.987815	0.46722	34.0291
GOTERM_BP_FAT	GO:0045667~regulation of osteoblast differentiation	5	0.728863	0.0356035	657, 8321, 221044, 93, 90	398	43	13658	3.9903	1	0.853052	46.5037
UP_SEQ_FEATURE	zinc finger region:C2H2-type 5	24	3.49854	0.0366536	7571, 58499, 55734, 340252, 7539, 100169890, 162968, 7581, 7764, 10224, 7620, 7771, 10520, 57232, 9668, 284371, 51351, 5387, 7690, 162993, 23036, 90321, 51427, 7554	551	536	19212	1.56123	1	0.957672	46.5123
GOTERM_BP_FAT	GO:0000187~activation of MAPK activity	7	1.02041	0.0371906	8567, 5562, 3643, 79444, 5585, 28988, 1942	398	85	13658	2.82607	1	0.85839	48.0027
INTERPRO	IPR000472:TGF-beta receptor/activin receptor, type I/II	3	0.437318	0.0377261	657, 93, 90	481	11	16812	9.53241	1	0.905078	44.5625
KEGG_PATHWAY	hsa05220:Chronic myeloid leukemia	5	0.728863	0.037935	595, 25759, 1029, 4089, 3551	134	75	7856	3.90846	0.991068	0.445544	35.9349
GOTERM_BP_FAT	GO:0042306~regulation of protein import into nucleus	5	0.728863	0.0382981	657, 1896, 4601, 4089, 23411	398	44	13658	3.89961	1	0.859833	49.0252
BIOCARTA	h_g1Pathway:Cell Cycle: G1/S Check Point	4	0.58309	0.0395718	595, 1030, 1029, 4089	39	29	1426	5.04332	0.974631	0.840723	35.6077
SP_PIR_KEYWORDS	tpr repeat	10	1.45773	0.0401477	26086, 9694, 92104, 196441, 8473, 23548, 26115, 5033, 91875, 91694	552	160	19323	2.18784	1	0.542802	43.3174
SP_PIR_KEYWORDS	GTPase activation	10	1.45773	0.0401477	84364, 64786, 392, 1121, 2664, 116983, 84253, 22821, 64411, 23380	552	160	19323	2.18784	1	0.542802	43.3174
SP_PIR_KEYWORDS	sh3 domain	12	1.74927	0.0401618	9231, 2017, 89848, 6453, 10174, 50649, 10188, 80005, 28988, 667, 23380, 56904	552	211	19323	1.99083	1	0.525569	43.329
CHROMOSOME	8	35	5.10204	0.0405729	5108, 2055, 10174, 665, 5520, 51606, 100128890, 1807, 9694, 8323, 83482, 8795, 80005, 27012, 23039, 79660, 203190, 80094, 642658, 254778, 55893, 157697, 10863, 3551, 1587, 8754, 54904, 91694, 80223, 80346, 100128126, 100132396, 55909, 9583, 2039	658	1315	34893	1.41141	0.644942	0.228075	28.5406
GOTERM_BP_FAT	GO:0060284~regulation of cell development	12	1.74927	0.0408337	10014, 657, 84504, 375790, 22902, 3207, 57534, 3400, 4089, 7316, 3237, 1942	398	208	13658	1.9798	1	0.870983	51.2953
SP_PIR_KEYWORDS	metal-binding	102	14.8688	0.0409481	196441, 7539, 140609, 100169890, 10401, 10616, 83482, 1386, 57178, 50940, 55644, 51427, 27072, 58499, 8399, 166752, 10332, 5033, 79710, 546, 161882, 7690, 112399, 7554, 55311, 22998, 9572, 2070, 10224, 10520, 23199, 23293, 9024, 5562, 116983, 101, 90321, 64411, 23522, 55734, 93, 90, 162968, 7316, 7620, 8754, 10743, 57232, 399664, 6670, 2588, 10188, 79778, 79444, 64718, 340252, 26038, 57534, 55818…	552	3006	19323	1.18781	1	0.516148	43.9688
GOTERM_BP_FAT	GO:0048729~tissue morphogenesis	11	1.6035	0.041352	657, 1856, 8323, 654466, 3207, 57534, 90, 4089, 3237, 6910, 9620	398	183	13658	2.06275	1	0.868154	51.7475
SP_PIR_KEYWORDS	mental retardation	6	0.874636	0.0421713	9949, 2055, 254065, 2664, 546, 8450	552	67	19323	3.13482	1	0.511105	44.9508
KEGG_PATHWAY	hsa04310:Wnt signaling pathway	7	1.02041	0.042778	23002, 595, 5525, 8321, 1856, 8323, 4089	134	151	7856	2.7178	0.995174	0.447138	39.5514
GOTERM_BP_FAT	GO:0051336~regulation of hydrolase activity	17	2.47813	0.0428486	64786, 392, 2776, 1029, 3092, 846, 129049, 27113, 84364, 2664, 1121, 8795, 25913, 253260, 116983, 23411, 64411	398	343	13658	1.70082	1	0.871693	53.0309
PIR_SUPERFAMILY	PIRSF002393:AT-rich interactive domain-containing protein 4 (retinoblastoma binding protein 1)	2	0.291545	0.0433588	5926, 51742	166	2	7528	45.3494	0.999824	0.943935	42.4944
GOTERM_BP_FAT	GO:0030509~BMP signaling pathway	5	0.728863	0.0440283	657, 93, 90, 4089, 7554	398	46	13658	3.73006	1	0.873085	54.0199
GOTERM_BP_FAT	GO:0048598~embryonic morphogenesis	16	2.33236	0.0440478	657, 1856, 93, 3207, 57534, 90, 2776, 124590, 8323, 6670, 4089, 5451, 3237, 3236, 9620, 6910	398	317	13658	1.73207	1	0.867381	54.036
UP_SEQ_FEATURE	repeat:TPR 3	9	1.31195	0.0451087	26086, 9694, 92104, 196441, 8473, 23548, 26115, 91875, 91694	551	138	19212	2.27397	1	0.975605	53.8574
GOTERM_BP_FAT	GO:0010629~negative regulation of gene expression	23	3.35277	0.0462948	23522, 5926, 10174, 8553, 192670, 665, 9271, 9541, 10014, 6879, 8321, 84504, 11176, 8462, 3400, 4089, 3643, 5451, 6601, 10765, 23411, 7554, 51132	398	515	13658	1.53259	1	0.875143	55.8652
GOTERM_MF_FAT	GO:0016564~transcription repressor activity	16	2.33236	0.0463165	23522, 5926, 8553, 9572, 9541, 10014, 6879, 6670, 4601, 1649, 3400, 5451, 10765, 23411, 8994, 51132	381	320	13104	1.71969	1	0.836086	50.1338
GOTERM_BP_FAT	GO:0006323~DNA packaging	8	1.16618	0.0484961	23522, 8349, 8339, 440689, 8337, 8294, 8970, 50809	398	114	13658	2.40818	1	0.881939	57.5904
CYTOBAND	10q22.3	3	0.437318	0.049043	657, 57178, 100128292	656	19	34770	8.3689	1	0.697508	50.752
GOTERM_MF_FAT	GO:0046914~transition metal ion binding	96	13.9942	0.0493175	168391, 196441, 7539, 340252, 100169890, 26038, 10401, 57534, 10616, 55818, 83482, 8462, 1386, 57178, 23036, 10826, 51427, 55644, 51132, 58499, 27072, 56956, 51663, 55893, 7581, 10863, 5033, 79710, 342931, 161882, 546, 7690, 166655, 201516, 10765, 112399, 7554, 23411, 7571, 55311, 22998, 9572, 114805, 118813, 10224, 7771, 23199, 10520, 23293, 339761, 1807, 493829, 84364, 11176, 51255, 5387, 16299…	381	2805	13104	1.17711	1	0.836028	52.3873
GOTERM_BP_FAT	GO:0051174~regulation of phosphorus metabolic process	22	3.207	0.0497584	595, 8567, 657, 93, 1029, 8754, 28988, 3623, 334, 1942, 23293, 2771, 6879, 1030, 8795, 5562, 253260, 4089, 3643, 10188, 5585, 79444	398	491	13658	1.53761	1	0.883382	58.5508
GOTERM_BP_FAT	GO:0019220~regulation of phosphate metabolic process	22	3.207	0.0497584	595, 8567, 657, 93, 1029, 8754, 28988, 3623, 334, 1942, 23293, 2771, 6879, 1030, 8795, 5562, 253260, 4089, 3643, 10188, 5585, 79444	398	491	13658	1.53761	1	0.883382	58.5508
GOTERM_MF_FAT	GO:0005509~calcium ion binding	37	5.39359	0.0498602	168391, 114805, 56132, 56131, 56121, 10369, 10367, 59285, 667, 56127, 56138, 56126, 56129, 56128, 63982, 56122, 56125, 56124, 54660, 56109, 117144, 51294, 84288, 8399, 6453, 954, 166752, 10332, 57717, 22981, 1758, 5358, 5523, 89958, 2588, 9583, 1834, 9620	381	936	13104	1.35958	1	0.821098	52.7845
KEGG_PATHWAY	hsa05200:Pathways in cancer	11	1.6035	0.0502688	595, 1030, 8321, 1856, 8323, 27006, 10401, 1029, 4089, 3551, 112399	134	327	7856	1.97216	0.99815	0.466998	44.7793
GOTERM_BP_FAT	GO:0051338~regulation of transferase activity	18	2.62391	0.0504065	595, 8567, 2055, 93, 1029, 8754, 28988, 334, 1942, 2771, 6879, 1030, 8795, 25913, 5562, 3643, 5585, 79444	398	378	13658	1.63412	1	0.88164	59.0359
INTERPRO	IPR019734:Tetratricopeptide repeat	8	1.16618	0.05044	26086, 9694, 92104, 8473, 23548, 26115, 5033, 91875	481	117	16812	2.38989	1	0.947278	54.7941
GOTERM_BP_FAT	GO:0006917~induction of apoptosis	16	2.33236	0.0505848	6453, 11269, 50649, 1029, 7316, 10224, 3092, 665, 666, 3623, 27113, 8795, 26471, 5741, 6910, 8717	398	323	13658	1.69989	1	0.877516	59.1684
GOTERM_BP_FAT	GO:0009967~positive regulation of signal transduction	15	2.18659	0.050965	657, 2065, 6453, 10174, 93, 6659, 84433, 1030, 8795, 54910, 253260, 4089, 3643, 5741, 8717	398	296	13658	1.73902	1	0.874479	59.4497
GOTERM_BP_FAT	GO:0048641~regulation of skeletal muscle tissue development	4	0.58309	0.050975	10014, 375790, 90, 7316	398	29	13658	4.73332	1	0.86952	59.457
INTERPRO	IPR001841:Zinc finger, RING-type	15	2.18659	0.0509964	27072, 26038, 57534, 54904, 23199, 91694, 10616, 493829, 399664, 51255, 546, 166655, 79444, 51132, 64718	481	301	16812	1.7418	1	0.937816	55.1987
GOTERM_BP_FAT	GO:0012502~induction of programmed cell death	16	2.33236	0.0517672	6453, 11269, 50649, 1029, 7316, 10224, 3092, 665, 666, 3623, 27113, 8795, 26471, 5741, 6910, 8717	398	324	13658	1.69465	1	0.86876	60.0371
SP_PIR_KEYWORDS	laminin egf-like domain	4	0.58309	0.0529881	375790, 126147, 7399, 9620	552	30	19323	4.66739	1	0.579605	52.9657
GOTERM_BP_FAT	GO:0021522~spinal cord motor neuron differentiation	3	0.437318	0.0532059	2055, 84504, 3236	398	13	13658	7.91921	1	0.871363	61.0705
CYTOBAND	16p13.3	9	1.31195	0.0533457	124222, 5310, 8786, 283869, 9351, 146336, 26788, 6755, 64718	656	216	34770	2.20846	1	0.709143	53.7994
KEGG_PATHWAY	hsa05210:Colorectal cancer	5	0.728863	0.0537119	595, 8321, 1856, 8323, 4089	134	84	7856	3.48969	0.998812	0.457903	47.0409
CYTOBAND	12q15	3	0.437318	0.0538285	11052, 5801, 4848	656	20	34770	7.95046	1	0.693976	54.1301
GOTERM_BP_FAT	GO:0050953~sensory perception of light stimulus	12	1.74927	0.054038	1409, 3801, 1261, 2055, 25794, 1121, 2070, 1413, 7399, 11272, 3614, 124590	398	218	13658	1.88899	1	0.870817	61.6567
GOTERM_BP_FAT	GO:0007601~visual perception	12	1.74927	0.054038	1409, 3801, 1261, 2055, 25794, 1121, 2070, 1413, 7399, 11272, 3614, 124590	398	218	13658	1.88899	1	0.870817	61.6567
GOTERM_BP_FAT	GO:0051347~positive regulation of transferase activity	13	1.89504	0.0546049	595, 8567, 2771, 93, 8795, 25913, 5562, 3643, 79444, 5585, 8754, 28988, 1942	398	245	13658	1.82088	1	0.868969	62.0513
BIOCARTA	h_p38mapkPathway:p38 MAPK Signaling Pathway	4	0.58309	0.0549375	1386, 1649, 1385, 8717	39	33	1426	4.43201	0.994153	0.819849	45.9902
GOTERM_MF_FAT	GO:0003702~RNA polymerase II transcription factor activity	13	1.89504	0.0550384	6879, 1628, 865, 1386, 4211, 5316, 9013, 3236, 1385, 6910, 2969, 4848, 6666	381	246	13104	1.81755	1	0.834531	56.4226
UP_SEQ_FEATURE	zinc finger region:C2H2-type 3	26	3.79009	0.0552126	7571, 58499, 55311, 55734, 340252, 100169890, 162968, 7581, 7764, 10224, 7620, 10520, 9668, 284371, 83482, 8462, 6670, 161882, 7690, 5387, 201516, 162993, 23036, 90321, 51427, 7554	551	621	19212	1.45983	1	0.987114	61.3909
CHROMOSOME	12	46	6.70554	0.0562375	11052, 196441, 65985, 27165, 440104, 440073, 23011, 120935, 729633, 5801, 11176, 58516, 401720, 1649, 5869, 4659, 2026, 11272, 55832, 50840, 2065, 64786, 23041, 100129223, 7316, 255394, 5545, 9271, 4848, 387890, 23344, 255411, 283416, 88455, 259295, 259296, 92797, 403284, 8294, 121278, 6601, 50838, 259294, 6910, 259290, 10106	658	1871	34893	1.30376	0.764729	0.25129	37.4747
INTERPRO	IPR012603:RBB1NT	2	0.291545	0.0562886	5926, 51742	481	2	16812	34.9522	1	0.943992	58.8817
UP_SEQ_FEATURE	zinc finger region:C2H2-type 1; degenerate	8	1.16618	0.0571021	7571, 284371, 51351, 162993, 10224, 7620, 7771, 90321	551	120	19212	2.3245	1	0.986434	62.6645
CHROMOSOME	10	38	5.53936	0.0572594	282973, 221044, 142891, 219771, 83592, 118813, 56243, 10367, 51322, 347688, 57178, 1645, 85442, 101, 10133, 338599, 83742, 9231, 23522, 389932, 657, 220213, 728978, 100129055, 7581, 5033, 220930, 142910, 84504, 6975, 4601, 23412, 256815, 11067, 100128292, 23411, 5406, 375940	658	1491	34893	1.35151	0.771016	0.21783	38.0219
GOTERM_BP_FAT	GO:0007389~pattern specification process	14	2.04082	0.0574239	657, 84504, 1856, 3955, 93, 3207, 90, 57534, 4300, 4089, 3237, 3236, 6910, 5090	398	274	13658	1.7534	1	0.877971	63.9573
GOTERM_MF_FAT	GO:0019207~kinase regulator activity	7	1.02041	0.057789	595, 8567, 1030, 2065, 6453, 91768, 1029	381	95	13104	2.53427	1	0.833381	58.2472
UP_SEQ_FEATURE	zinc finger region:PHD-type 2	4	0.58309	0.0580179	23522, 26038, 54904, 10765	551	31	19212	4.49903	1	0.98472	63.2675
GOTERM_BP_FAT	GO:0042325~regulation of phosphorylation	21	3.06122	0.0583757	595, 8567, 657, 93, 1029, 8754, 28988, 3623, 334, 1942, 2771, 6879, 1030, 8795, 5562, 253260, 4089, 3643, 10188, 5585, 79444	398	472	13658	1.5268	1	0.877932	64.5802
CYTOBAND	8p21.2	3	0.437318	0.0587711	10863, 80005, 5520	656	21	34770	7.57186	1	0.709006	57.3922
OMIM_DISEASE	A common variant on chromosome 9p21 affects the risk of myocardial infarction	2	0.291545	0.0591982	1030, 1029	93	2	3062	32.9247	0.999974	0.999974	52.6056
OMIM_DISEASE	Polyposis, juvenile intestinal	2	0.291545	0.0591982	657, 4089	93	2	3062	32.9247	0.999974	0.999974	52.6056
GOTERM_BP_FAT	GO:0010647~positive regulation of cell communication	16	2.33236	0.0599988	657, 2065, 6453, 10174, 93, 6659, 7316, 84433, 1030, 8795, 54910, 253260, 4089, 3643, 5741, 8717	398	331	13658	1.65881	1	0.880858	65.619
GOTERM_BP_FAT	GO:0016202~regulation of striated muscle tissue development	5	0.728863	0.060335	10014, 375790, 90, 7316, 6910	398	51	13658	3.36437	1	0.878113	65.8306
GOTERM_BP_FAT	GO:0001708~cell fate specification	5	0.728863	0.060335	84504, 3207, 5451, 3237, 3236	398	51	13658	3.36437	1	0.878113	65.8306
UP_SEQ_FEATURE	zinc finger region:C2H2-type 13	11	1.6035	0.0608481	7571, 9668, 58499, 284371, 55734, 162968, 7581, 162993, 7620, 7771, 51427	551	199	19212	1.92735	1	0.985135	65.0737
GOTERM_BP_FAT	GO:0010627~regulation of protein kinase cascade	13	1.89504	0.0617391	2065, 6453, 10174, 3551, 84433, 28988, 8795, 54910, 253260, 3643, 79444, 5585, 8717	398	250	13658	1.78446	1	0.880025	66.701
GOTERM_BP_FAT	GO:0007264~small GTPase mediated signal transduction	15	2.18659	0.0634964	6453, 392, 10966, 28988, 23011, 148252, 57139, 25759, 2664, 5869, 10188, 5741, 85442, 2057, 5864	398	306	13658	1.68219	1	0.883306	67.761
GOTERM_CC_FAT	GO:0005604~basement membrane	6	0.874636	0.0635795	375790, 954, 166752, 7399, 64856, 667	351	79	12883	2.78762	1	0.977853	59.2482
GOTERM_BP_FAT	GO:0048634~regulation of muscle development	5	0.728863	0.0639319	10014, 375790, 90, 7316, 6910	398	52	13658	3.29967	1	0.881119	68.0187
GOTERM_CC_FAT	GO:0005794~Golgi apparatus	33	4.8105	0.0641134	3801, 9648, 26086, 222537, 168391, 282973, 5310, 440270, 50833, 2622, 114805, 84752, 51693, 23011, 129049, 23015, 5801, 84364, 2523, 10133, 49, 2734, 27072, 27006, 654466, 10282, 3092, 6879, 3955, 91949, 25839, 9583, 23332, 23062	351	892	12883	1.35787	1	0.962899	59.5646
PIR_SUPERFAMILY	PIRSF038098:SOX-12/11/4a	2	0.291545	0.0643322	6659, 6666	166	3	7528	30.2329	0.999998	0.960899	56.3945
PIR_SUPERFAMILY	PIRSF038098:SOX-12/11/4a protein	2	0.291545	0.0643322	6659, 6666	166	3	7528	30.2329	0.999998	0.960899	56.3945
GOTERM_BP_FAT	GO:0051101~regulation of DNA binding	8	1.16618	0.065159	10014, 58499, 1896, 1649, 1029, 3551, 84433, 23411	398	122	13658	2.25027	1	0.882169	68.7344
GOTERM_BP_FAT	GO:0044093~positive regulation of molecular function	25	3.64431	0.065252	595, 49, 8567, 93, 1896, 2776, 1029, 7316, 3551, 84433, 3092, 8754, 28988, 846, 1942, 10014, 2771, 27113, 8795, 5562, 25913, 3643, 5741, 5585, 79444	398	594	13658	1.4443	1	0.878666	68.7881
UP_SEQ_FEATURE	zinc finger region:C2H2-type 2	25	3.64431	0.0659417	7571, 58499, 55311, 55734, 340252, 7539, 100169890, 162968, 7581, 7764, 7620, 10520, 57232, 9668, 51351, 83482, 6670, 8462, 161882, 7690, 5387, 201516, 23036, 51427, 7554	551	603	19212	1.44559	1	0.987604	68.1157
GOTERM_BP_FAT	GO:0010604~positive regulation of macromolecule metabolic process	34	4.95627	0.0661795	865, 6659, 10401, 84433, 10014, 55818, 1649, 57178, 7270, 253260, 3236, 5741, 55832, 595, 23522, 657, 58499, 8399, 375790, 63973, 90, 7316, 1385, 8754, 6879, 80034, 25913, 4089, 5316, 5451, 10188, 6601, 3643, 6910	398	865	13658	1.34886	1	0.878555	69.3182
GOTERM_BP_FAT	GO:0051056~regulation of small GTPase mediated signal transduction	13	1.89504	0.066337	6453, 64786, 50649, 440073, 22821, 129049, 84364, 57139, 253260, 116983, 84253, 85442, 64411	398	253	13658	1.7633	1	0.87537	69.4074
GOTERM_BP_FAT	GO:0033157~regulation of intracellular protein transport	5	0.728863	0.0676388	657, 1896, 4601, 4089, 23411	398	53	13658	3.23741	1	0.8768	70.1351
INTERPRO	IPR009072:Histone-fold	5	0.728863	0.0679088	8349, 8339, 440689, 8294, 8970	481	54	16812	3.23631	1	0.962852	65.9988
SP_PIR_KEYWORDS	developmental protein	31	4.51895	0.0684219	26086, 283659, 57801, 57538, 2070, 56243, 8321, 8323, 22902, 54910, 117144, 4211, 253260, 3237, 3236, 387914, 55626, 11061, 1856, 642658, 51663, 3207, 1896, 63973, 9271, 84504, 3955, 29948, 6910, 9620, 23411	552	790	19323	1.37363	1	0.661413	62.5419
GOTERM_MF_FAT	GO:0008527~taste receptor activity	3	0.437318	0.0686758	50840, 50833, 50838	381	15	13104	6.87874	1	0.869297	64.793
GOTERM_BP_FAT	GO:0045941~positive regulation of transcription	24	3.49854	0.0688139	23522, 58499, 865, 375790, 6659, 63973, 90, 7316, 1385, 10014, 6879, 55818, 80034, 1649, 57178, 7270, 4089, 5451, 5316, 6601, 3236, 5741, 6910, 55832	398	568	13658	1.45	1	0.87769	70.778
GOTERM_BP_FAT	GO:0021517~ventral spinal cord development	3	0.437318	0.0689642	2055, 84504, 3236	398	15	13658	6.86332	1	0.874606	70.8592
UP_SEQ_FEATURE	repeat:TPR 2	9	1.31195	0.0690521	26086, 9694, 92104, 196441, 8473, 23548, 26115, 91875, 91694	551	151	19212	2.0782	1	0.988061	69.8488
UP_SEQ_FEATURE	repeat:TPR 1	9	1.31195	0.0690521	26086, 9694, 92104, 196441, 8473, 23548, 26115, 91875, 91694	551	151	19212	2.0782	1	0.988061	69.8488
GOTERM_BP_FAT	GO:0045860~positive regulation of protein kinase activity	12	1.74927	0.0695455	595, 8567, 2771, 93, 8795, 5562, 3643, 79444, 5585, 8754, 28988, 1942	398	228	13658	1.80614	1	0.873226	71.1716
GOTERM_BP_FAT	GO:0010557~positive regulation of macromolecule biosynthetic process	27	3.93586	0.0701889	865, 6659, 84433, 10014, 55818, 1649, 57178, 7270, 3236, 5741, 55832, 58499, 23522, 375790, 63973, 90, 7316, 1385, 6879, 80034, 25913, 4089, 6601, 5316, 5451, 3643, 6910	398	659	13658	1.40599	1	0.872113	71.5137
GOTERM_BP_FAT	GO:0045935~positive regulation of nucleobase, nucleoside, nucleotide and nucleic acid metabolic process	26	3.79009	0.0702775	865, 6659, 10014, 55818, 1649, 57178, 7270, 3236, 5741, 55832, 58499, 23522, 375790, 63973, 90, 7316, 1385, 6879, 80034, 25913, 4089, 6601, 5316, 5451, 3643, 6910	398	629	13658	1.41849	1	0.868858	71.5605
GOTERM_MF_FAT	GO:0035091~phosphoinositide binding	7	1.02041	0.0704986	83891, 92017, 401548, 81609, 3092, 65977, 64411	381	100	13104	2.40756	1	0.863481	65.7906
UP_SEQ_FEATURE	domain:SH3	10	1.45773	0.0706917	9231, 2017, 22941, 50649, 10188, 80005, 28988, 667, 23380, 56904	551	178	19212	1.95885	1	0.987336	70.7264
UP_SEQ_FEATURE	zinc finger region:PHD-type 1	4	0.58309	0.0726014	23522, 26038, 54904, 10765	551	34	19212	4.10206	1	0.986848	71.7183
UP_SEQ_FEATURE	zinc finger region:C2H2-type 16	7	1.02041	0.0726591	7571, 9668, 58499, 7581, 10224, 7771, 51427	551	102	19212	2.39287	1	0.984782	71.7477
GOTERM_MF_FAT	GO:0003682~chromatin binding	9	1.31195	0.0728214	5926, 6670, 546, 26038, 51742, 7270, 6601, 3236, 80205	381	151	13104	2.04996	1	0.859961	67.0238
CYTOBAND	Xp11	2	0.291545	0.0732528	54328, 56850	656	4	34770	26.5015	1	0.772361	65.7517
KEGG_PATHWAY	hsa04060:Cytokine-cytokine receptor interaction	9	1.31195	0.0735946	657, 9180, 93, 1896, 8795, 3977, 90, 3441, 2057	134	260	7856	2.02939	0.999911	0.540297	58.5277
SP_PIR_KEYWORDS	telomere	3	0.437318	0.074839	23293, 25913, 7011	552	16	19323	6.56352	1	0.6811	65.9627
INTERPRO	IPR001606:AT-rich interaction region	3	0.437318	0.0749924	5926, 51742, 10765	481	16	16812	6.55353	1	0.968168	69.7537
UP_SEQ_FEATURE	domain:ARID	3	0.437318	0.0753537	5926, 51742, 10765	551	16	19212	6.53766	1	0.985032	73.0923
UP_SEQ_FEATURE	zinc finger region:C2H2-type 23	3	0.437318	0.0753537	58499, 284371, 51427	551	16	19212	6.53766	1	0.985032	73.0923
GOTERM_BP_FAT	GO:0048666~neuron development	16	2.33236	0.0762406	8399, 2065, 375790, 2043, 63973, 2776, 7316, 1385, 667, 5090, 25794, 3977, 3236, 51294, 84189, 5864	398	342	13658	1.60545	1	0.887114	74.5492
INTERPRO	IPR001909:Krueppel-associated box	16	2.33236	0.0765313	7571, 340252, 7539, 100169890, 7581, 10224, 7620, 7771, 10520, 9668, 57232, 284371, 5387, 162993, 90321, 7554	481	349	16812	1.60239	1	0.964406	70.5165
GOTERM_BP_FAT	GO:0031327~negative regulation of cellular biosynthetic process	24	3.49854	0.0767099	23522, 5926, 10174, 8553, 192670, 3623, 9541, 10014, 6879, 8321, 84504, 11176, 8462, 25913, 5562, 3400, 7270, 4089, 6601, 5451, 10765, 23411, 7554, 51132	398	575	13658	1.43234	1	0.885419	74.7714
GOTERM_BP_FAT	GO:0045944~positive regulation of transcription from RNA polymerase II promoter	17	2.47813	0.077237	58499, 865, 375790, 63973, 1385, 10014, 6879, 80034, 57178, 7270, 4089, 5451, 5316, 3236, 5741, 6910, 55832	398	372	13658	1.56823	1	0.883938	75.0187
SP_PIR_KEYWORDS	cell projection	11	1.6035	0.0773124	2017, 92104, 6453, 22902, 2622, 50649, 117144, 7399, 54800, 28988, 64411	552	209	19323	1.84239	1	0.679677	67.202
GOTERM_BP_FAT	GO:0042981~regulation of apoptosis	32	4.66472	0.0781164	2055, 6659, 50649, 1029, 84433, 10224, 665, 3623, 666, 27113, 84674, 8795, 1649, 5741, 8717, 1409, 9231, 8567, 2065, 6453, 11269, 90, 7316, 3551, 1385, 3092, 8754, 80034, 26471, 79444, 6910, 23411	398	817	13658	1.3441	1	0.88366	75.4264
GOTERM_BP_FAT	GO:0006338~chromatin remodeling	5	0.728863	0.079408	10014, 11176, 7270, 6601, 23411	398	56	13658	3.06398	1	0.884747	76.0137
GOTERM_BP_FAT	GO:0016458~gene silencing	5	0.728863	0.079408	10014, 11176, 192670, 9271, 23411	398	56	13658	3.06398	1	0.884747	76.0137
GOTERM_BP_FAT	GO:0007050~cell cycle arrest	7	1.02041	0.0795647	1030, 5310, 1649, 1029, 26959, 3623, 667	398	103	13658	2.33219	1	0.88211	76.0841
GOTERM_BP_FAT	GO:0030098~lymphocyte differentiation	7	1.02041	0.0795647	10014, 865, 6670, 6659, 27434, 5316, 84433	398	103	13658	2.33219	1	0.88211	76.0841
UP_SEQ_FEATURE	domain:Fibronectin type-III 2	8	1.16618	0.0800791	123722, 283659, 9180, 2043, 3977, 7399, 64856, 3643	551	130	19212	2.14569	1	0.986862	75.306
GOTERM_BP_FAT	GO:0051098~regulation of binding	9	1.31195	0.0804638	10014, 58499, 1896, 1649, 1029, 4089, 3551, 84433, 23411	398	154	13658	2.00551	1	0.881933	76.484
INTERPRO	IPR011990:Tetratricopeptide-like helical	9	1.31195	0.0812156	26086, 9694, 92104, 196441, 8473, 23548, 26115, 5033, 91875	481	157	16812	2.00363	1	0.965652	72.7291
INTERPRO	IPR013087:Zinc finger, C2H2-type/integrase, DNA-binding	25	3.64431	0.0815444	7571, 55311, 55734, 340252, 7539, 100169890, 162968, 7581, 7764, 10224, 7771, 10520, 57232, 9668, 284371, 51351, 83482, 8462, 6670, 5387, 201516, 162993, 90321, 51427, 7554	481	620	16812	1.40936	1	0.960214	72.8784
CYTOBAND	12p13	4	0.58309	0.0815959	50840, 50838, 2026, 11272	656	54	34770	3.92615	1	0.794833	69.8478
GOTERM_BP_FAT	GO:0043065~positive regulation of apoptosis	19	2.76968	0.0817954	6453, 11269, 6659, 50649, 1029, 7316, 10224, 3092, 665, 666, 3623, 27113, 80034, 8795, 26471, 1649, 5741, 6910, 8717	398	433	13658	1.50581	1	0.883155	77.0648
GOTERM_BP_FAT	GO:0007167~enzyme linked receptor protein signaling pathway	16	2.33236	0.0823777	657, 2065, 27006, 93, 375790, 2043, 90, 1385, 8754, 151742, 1942, 3977, 9518, 4089, 3643, 7554	398	347	13658	1.58232	1	0.881969	77.3144
GOTERM_BP_FAT	GO:0051090~regulation of transcription factor activity	7	1.02041	0.0824847	10014, 1896, 1649, 1029, 3551, 84433, 23411	398	104	13658	2.30977	1	0.879274	77.36
UP_SEQ_FEATURE	domain:Fibronectin type-III 1	8	1.16618	0.0826333	123722, 283659, 9180, 2043, 3977, 7399, 64856, 3643	551	131	19212	2.12931	1	0.98692	76.4301
UP_SEQ_FEATURE	zinc finger region:C2H2-type 15	8	1.16618	0.0826333	7571, 9668, 58499, 284371, 7581, 10224, 7771, 51427	551	131	19212	2.12931	1	0.98692	76.4301
GOTERM_BP_FAT	GO:0009891~positive regulation of biosynthetic process	28	4.08163	0.0827083	865, 6659, 84433, 10014, 55818, 1649, 5562, 57178, 7270, 3236, 5741, 55832, 58499, 23522, 375790, 63973, 90, 7316, 1385, 6879, 80034, 25913, 4089, 6601, 5316, 5451, 3643, 6910	398	701	13658	1.37071	1	0.876963	77.4551
GOTERM_BP_FAT	GO:0034622~cellular macromolecular complex assembly	15	2.18659	0.0827503	23522, 8349, 375790, 8339, 3092, 347688, 440689, 25839, 8294, 8337, 4089, 23039, 8970, 4157, 50809	398	319	13658	1.61363	1	0.874068	77.4729
INTERPRO	IPR017386:SOX-12/11/4a	2	0.291545	0.0832357	6659, 6666	481	3	16812	23.3015	1	0.956906	73.6345
GOTERM_BP_FAT	GO:0033674~positive regulation of kinase activity	12	1.74927	0.0839589	595, 8567, 2771, 93, 8795, 5562, 3643, 79444, 5585, 8754, 28988, 1942	398	236	13658	1.74491	1	0.875002	77.9796
GOTERM_MF_FAT	GO:0004924~oncostatin-M receptor activity	2	0.291545	0.0845042	9180, 3977	381	3	13104	22.9291	1	0.888722	72.6222
GOTERM_MF_FAT	GO:0033038~bitter taste receptor activity	2	0.291545	0.0845042	50840, 50833	381	3	13104	22.9291	1	0.888722	72.6222
GOTERM_MF_FAT	GO:0008321~Ral guanyl-nucleotide exchange factor activity	2	0.291545	0.0845042	57139, 2057	381	3	13104	22.9291	1	0.888722	72.6222
UP_SEQ_FEATURE	domain:KRAB	15	2.18659	0.084582	7571, 340252, 7539, 100169890, 7581, 10224, 7620, 7771, 10520, 9668, 57232, 5387, 162993, 90321, 7554	551	325	19212	1.60927	1	0.986552	77.2552
GOTERM_CC_FAT	GO:0005881~cytoplasmic microtubule	3	0.437318	0.0846184	57610, 23332, 7461	351	18	12883	6.11728	1	0.978635	70.1263
GOTERM_CC_FAT	GO:0030659~cytoplasmic vesicle membrane	8	1.16618	0.0847449	493829, 6804, 54910, 3092, 10369, 23011, 80223, 5864	351	139	12883	2.11244	1	0.967419	70.1827
PIR_SUPERFAMILY	PIRSF036346:cyclin-dependent kinase inhibitor p19	2	0.291545	0.0848485	1030, 1029	166	4	7528	22.6747	1	0.968506	66.9359
PIR_SUPERFAMILY	PIRSF036966:regulator of G protein signaling, RGS7 type	2	0.291545	0.0848485	8786, 6000	166	4	7528	22.6747	1	0.968506	66.9359
CYTOBAND	2q31.1	4	0.58309	0.0851517	100126350, 3237, 3236, 9541	656	55	34770	3.85477	1	0.795485	71.4512
GOTERM_MF_FAT	GO:0005518~collagen binding	4	0.58309	0.0855711	7399, 4089, 8754, 1834	381	36	13104	3.82152	1	0.881403	73.0866
CYTOBAND	16q21	3	0.437318	0.0855843	146227, 677827, 1071	656	26	34770	6.11574	1	0.783838	71.6407
GOTERM_MF_FAT	GO:0008601~protein phosphatase type 2A regulator activity	3	0.437318	0.085674	5525, 5523, 5520	381	17	13104	6.06948	1	0.871177	73.1311
GOTERM_BP_FAT	GO:0043067~regulation of programmed cell death	32	4.66472	0.0859947	2055, 6659, 50649, 1029, 84433, 10224, 665, 3623, 666, 27113, 84674, 8795, 1649, 5741, 8717, 1409, 9231, 8567, 2065, 6453, 11269, 90, 7316, 3551, 1385, 3092, 8754, 80034, 26471, 79444, 6910, 23411	398	825	13658	1.33107	1	0.878518	78.809
GOTERM_BP_FAT	GO:0051896~regulation of protein kinase B signaling cascade	3	0.437318	0.0860257	6453, 253260, 3643	398	17	13658	6.05587	1	0.875704	78.8214
GOTERM_BP_FAT	GO:0016575~histone deacetylation	3	0.437318	0.0860257	10014, 11176, 23411	398	17	13658	6.05587	1	0.875704	78.8214
GOTERM_BP_FAT	GO:0009132~nucleoside diphosphate metabolic process	3	0.437318	0.0860257	954, 9583, 432369	398	17	13658	6.05587	1	0.875704	78.8214
GOTERM_BP_FAT	GO:0043068~positive regulation of programmed cell death	19	2.76968	0.0860602	6453, 11269, 6659, 50649, 1029, 7316, 10224, 3092, 665, 666, 3623, 27113, 80034, 8795, 26471, 1649, 5741, 6910, 8717	398	436	13658	1.49545	1	0.8729	78.8352
INTERPRO	IPR001452:Src homology-3 domain	11	1.6035	0.0873763	9231, 2017, 89848, 6453, 10174, 50649, 10188, 80005, 28988, 23380, 56904	481	214	16812	1.79661	1	0.957758	75.4032
GOTERM_BP_FAT	GO:0010628~positive regulation of gene expression	24	3.49854	0.0874152	23522, 58499, 865, 375790, 6659, 63973, 90, 7316, 1385, 10014, 6879, 55818, 80034, 1649, 57178, 7270, 4089, 5451, 5316, 6601, 3236, 5741, 6910, 55832	398	585	13658	1.40786	1	0.874287	79.3702
OMIM_DISEASE	Hypoparathyroidism, familial isolated	2	0.291545	0.0874838	5741, 846	93	3	3062	21.9498	1	0.999636	67.3781
GOTERM_CC_FAT	GO:0044451~nucleoplasm part	22	3.207	0.0875303	11052, 23522, 83741, 5926, 3207, 10401, 91746, 1385, 9541, 5090, 10014, 2975, 51322, 6879, 8473, 57178, 4089, 5451, 5316, 6601, 23411, 51132	351	562	12883	1.4368	1	0.958733	71.3991
GOTERM_BP_FAT	GO:0048511~rhythmic process	8	1.16618	0.0875834	1628, 2065, 3955, 654466, 9572, 1408, 3623, 23411	398	131	13658	2.09567	1	0.871951	79.4357
GOTERM_BP_FAT	GO:0048193~Golgi vesicle transport	8	1.16618	0.0875834	10640, 27072, 91949, 23041, 25839, 10282, 51693, 10133	398	131	13658	2.09567	1	0.871951	79.4357
GOTERM_BP_FAT	GO:0010941~regulation of cell death	32	4.66472	0.087709	2055, 6659, 50649, 1029, 84433, 10224, 665, 3623, 666, 27113, 84674, 8795, 1649, 5741, 8717, 1409, 9231, 8567, 2065, 6453, 11269, 90, 7316, 3551, 1385, 3092, 8754, 80034, 26471, 79444, 6910, 23411	398	828	13658	1.32624	1	0.869489	79.4845
GOTERM_BP_FAT	GO:0043406~positive regulation of MAP kinase activity	7	1.02041	0.0885014	8567, 5562, 3643, 79444, 5585, 28988, 1942	398	106	13658	2.26619	1	0.86915	79.7898
GOTERM_BP_FAT	GO:0010942~positive regulation of cell death	19	2.76968	0.0893541	6453, 11269, 6659, 50649, 1029, 7316, 10224, 3092, 665, 666, 3623, 27113, 80034, 8795, 26471, 1649, 5741, 6910, 8717	398	438	13658	1.48862	1	0.869008	80.1135
GOTERM_BP_FAT	GO:0045859~regulation of protein kinase activity	16	2.33236	0.0893785	595, 8567, 93, 1029, 8754, 28988, 334, 1942, 6879, 2771, 1030, 8795, 5562, 3643, 5585, 79444	398	351	13658	1.56429	1	0.866283	80.1228
GOTERM_CC_FAT	GO:0043232~intracellular non-membrane-bounded organelle	82	11.9534	0.0898422	340252, 26038, 55083, 124590, 9858, 4926, 25794, 54910, 641977, 8970, 4157, 140258, 728318, 2017, 84080, 8349, 27072, 5926, 51663, 84443, 1896, 337878, 22941, 230, 219539, 22981, 3092, 1385, 28988, 9541, 6879, 730755, 80034, 440689, 546, 92797, 337966, 8294, 6601, 55909, 55320, 23411, 3801, 5108, 10174, 8339, 6804, 2622, 1029, 667, 23293, 347688, 9127, 11176, 130271, 7270, 339451, 57459, 83719, 5…	351	2595	12883	1.15981	1	0.949114	72.3736
GOTERM_CC_FAT	GO:0043228~non-membrane-bounded organelle	82	11.9534	0.0898422	340252, 26038, 55083, 124590, 9858, 4926, 25794, 54910, 641977, 8970, 4157, 140258, 728318, 2017, 84080, 8349, 27072, 5926, 51663, 84443, 1896, 337878, 22941, 230, 219539, 22981, 3092, 1385, 28988, 9541, 6879, 730755, 80034, 440689, 546, 92797, 337966, 8294, 6601, 55909, 55320, 23411, 3801, 5108, 10174, 8339, 6804, 2622, 1029, 667, 23293, 347688, 9127, 11176, 130271, 7270, 339451, 57459, 83719, 5…	351	2595	12883	1.15981	1	0.949114	72.3736
GOTERM_BP_FAT	GO:0035239~tube morphogenesis	8	1.16618	0.0903151	1856, 8323, 3207, 57534, 90, 4089, 3237, 9620	398	132	13658	2.07979	1	0.866435	80.4726
GOTERM_BP_FAT	GO:0051173~positive regulation of nitrogen compound metabolic process	26	3.79009	0.0905184	865, 6659, 10014, 55818, 1649, 57178, 7270, 3236, 5741, 55832, 58499, 23522, 375790, 63973, 90, 7316, 1385, 6879, 80034, 25913, 4089, 6601, 5316, 5451, 3643, 6910	398	649	13658	1.37478	1	0.864303	80.5478
KEGG_PATHWAY	hsa00512:O-Glycan biosynthesis	3	0.437318	0.0910061	168391, 8473, 114805	134	30	7856	5.86269	0.999991	0.591576	66.6662
GOTERM_BP_FAT	GO:0009890~negative regulation of biosynthetic process	24	3.49854	0.0914905	23522, 5926, 10174, 8553, 192670, 3623, 9541, 10014, 6879, 8321, 84504, 11176, 8462, 25913, 5562, 3400, 7270, 4089, 6601, 5451, 10765, 23411, 7554, 51132	398	588	13658	1.40068	1	0.864589	80.9034
GOTERM_BP_FAT	GO:0010558~negative regulation of macromolecule biosynthetic process	23	3.35277	0.0925457	23522, 5926, 10174, 8553, 192670, 3623, 9541, 10014, 6879, 8321, 84504, 11176, 8462, 25913, 3400, 7270, 4089, 6601, 5451, 10765, 23411, 7554, 51132	398	559	13658	1.41195	1	0.865127	81.2826
GOTERM_MF_FAT	GO:0019887~protein kinase regulator activity	6	0.874636	0.0931214	595, 8567, 1030, 2065, 91768, 1029	381	83	13104	2.48629	1	0.883565	76.1694
GOTERM_CC_FAT	GO:0008287~protein serine/threonine phosphatase complex	4	0.58309	0.0940944	5525, 5523, 151742, 5520	351	40	12883	3.67037	1	0.943062	74.0861
GOTERM_MF_FAT	GO:0004675~transmembrane receptor protein serine/threonine kinase activity	3	0.437318	0.0945979	657, 93, 90	381	18	13104	5.73228	1	0.878191	76.7324
GOTERM_MF_FAT	GO:0005024~transforming growth factor beta receptor activity	3	0.437318	0.0945979	657, 93, 90	381	18	13104	5.73228	1	0.878191	76.7324
GOTERM_BP_FAT	GO:0060541~respiratory system development	7	1.02041	0.0947516	657, 654466, 93, 6670, 5451, 6910, 5864	398	108	13658	2.22422	1	0.869097	82.0524
GOTERM_BP_FAT	GO:0030501~positive regulation of bone mineralization	3	0.437318	0.0949819	657, 93, 90	398	18	13658	5.71943	1	0.867147	82.131
GOTERM_BP_FAT	GO:0006342~chromatin silencing	3	0.437318	0.0949819	10014, 11176, 23411	398	18	13658	5.71943	1	0.867147	82.131
INTERPRO	IPR003961:Fibronectin, type III	10	1.45773	0.0950979	9856, 123722, 283659, 9180, 2043, 3977, 7399, 64856, 3643, 2057	481	190	16812	1.83959	1	0.96364	78.409
CYTOBAND	Xq22.1	3	0.437318	0.0971611	402415, 9737, 79979	656	28	34770	5.6789	1	0.814101	76.2996
GOTERM_BP_FAT	GO:0000165~MAPKKK cascade	10	1.45773	0.0980649	8567, 2771, 5562, 3643, 79444, 5585, 8754, 151742, 28988, 1942	398	188	13658	1.82535	1	0.873468	83.1528
GOTERM_BP_FAT	GO:0010605~negative regulation of macromolecule metabolic process	29	4.22741	0.0991883	2055, 10174, 8553, 1029, 665, 3623, 10014, 8321, 11176, 8462, 7270, 51132, 23522, 5926, 7316, 192670, 9271, 9541, 6879, 84504, 25913, 3400, 4089, 6601, 5451, 3643, 10765, 7554, 23411	398	746	13658	1.33402	1	0.87408	83.5112
