# Supplementary material for: Genomic similarity between gastroesophageal junction and esophageal Barrett's adenocarcinomas
Source: Oncotarget. 2016 Jun 23;7(34):54867–82. doi: 10.18632/oncotarget.10253 (PMC5342387; doi:10.18632/oncotarget.10253)
Supplement: Supplementary file 7 [file oncotarget-07-54867-s007.xlsx]

## Sheet: Sup Table S7
Sup Table S7: DAVID ontology results for pro-survival genes (log-rank p-values < 0.05 and Rel risk < 1) for univariate Cox analysis in 116 EACs from patients surviving >3 months post-surgery
Category	Term	Count	%	PValue	Genes	List Total	Pop Hits	Pop Total	Fold Enrichment	Bonferroni	Benjamini	FDR
GOTERM_CC_FAT	GO:0005739~mitochondrion	73	12.2483	2.20899e-11	1351, 29796, 788, 51081, 8924, 11194, 27235, 26519, 27166, 2475, 6392, 25828, 7390, 3052, 740, 283130, 64216, 64981, 60386, 6647, 51660, 7037, 80273, 56954, 54995, 1585, 540, 54927, 65003, 7936, 25874, 11331, 7173, 84545, 84233, 23788, 23410, 763, 51024, 51651, 4707, 4128, 65080, 1373, 55316, 27429, 28958, 5009, 27089, 10730, 54931, 5515, 3030, 3419, 6583, 285521, 64960, 1543, 51300, 516, 515, 57…	374	1087	12782	2.2952	8.06281e-09	8.06281e-09	3.04003e-08
SP_PIR_KEYWORDS	mitochondrion	59	9.89933	3.76421e-11	1351, 29796, 788, 51081, 11194, 27235, 192111, 26519, 27166, 2475, 6392, 25828, 740, 3052, 283130, 64216, 60386, 64981, 51660, 80273, 54995, 1585, 540, 54927, 65003, 11331, 84545, 23788, 23410, 51024, 763, 51651, 4707, 4128, 65080, 1373, 55316, 27429, 5009, 27089, 10730, 54931, 3030, 3419, 285521, 64960, 516, 515, 57506, 1737, 4710, 522, 55177, 8802, 54948, 54949, 23107, 617, 84311	521	832	19235	2.61808	1.61108e-08	1.61108e-08	5.30202e-08
GOTERM_CC_FAT	GO:0044429~mitochondrial part	46	7.71812	3.94276e-09	51024, 763, 1351, 29796, 4707, 4128, 1373, 788, 8924, 11194, 27429, 27089, 26519, 5009, 2475, 6392, 3030, 3419, 3052, 285521, 283130, 64960, 64216, 516, 515, 64981, 60386, 57506, 6647, 51660, 1737, 80273, 4710, 1585, 522, 54927, 8802, 65003, 54948, 11331, 5859, 84545, 617, 84311, 23788, 23410	374	595	12782	2.64221	1.43911e-06	7.19553e-07	5.42606e-06
UP_SEQ_FEATURE	transit peptide:Mitochondrion	36	6.04027	6.59573e-08	763, 1351, 51651, 65080, 1373, 55316, 51081, 11194, 27235, 27429, 5009, 27166, 54931, 6392, 25828, 3030, 3419, 285521, 64960, 64216, 516, 515, 64981, 1737, 80273, 54995, 1585, 522, 54927, 8802, 54948, 65003, 54949, 84545, 84311, 23410	520	467	19113	2.83342	9.43804e-05	9.43804e-05	0.000108966
SP_PIR_KEYWORDS	transit peptide	36	6.04027	9.48662e-08	763, 1351, 51651, 65080, 1373, 55316, 51081, 11194, 27235, 27429, 5009, 27166, 54931, 6392, 25828, 3030, 3419, 285521, 64960, 64216, 516, 515, 64981, 1737, 80273, 54995, 1585, 522, 54927, 8802, 54948, 65003, 54949, 84545, 84311, 23410	521	476	19235	2.79222	4.06019e-05	2.03012e-05	0.000133622
GOTERM_CC_FAT	GO:0005743~mitochondrial inner membrane	28	4.69799	3.08607e-07	1351, 29796, 4707, 1373, 788, 8924, 11194, 27089, 26519, 5009, 6392, 3030, 3052, 285521, 283130, 516, 515, 60386, 51660, 1585, 4710, 522, 54927, 8802, 11331, 617, 23788, 84311	374	306	12782	3.12726	0.000112635	3.75465e-05	0.000424708
GOTERM_CC_FAT	GO:0031966~mitochondrial membrane	32	5.36913	5.16619e-07	51024, 1351, 29796, 4707, 4128, 1373, 788, 8924, 11194, 27089, 26519, 5009, 2475, 6392, 3030, 3052, 285521, 283130, 516, 515, 60386, 57506, 51660, 4710, 1585, 522, 54927, 8802, 11331, 617, 23788, 84311	374	394	12782	2.77575	0.000188548	4.71404e-05	0.000710974
GOTERM_CC_FAT	GO:0005740~mitochondrial envelope	33	5.53691	6.51499e-07	51024, 1351, 29796, 4707, 4128, 1373, 788, 8924, 27429, 11194, 27089, 26519, 5009, 2475, 6392, 3030, 3052, 285521, 283130, 516, 515, 60386, 57506, 51660, 4710, 1585, 522, 54927, 8802, 11331, 617, 23788, 84311	374	419	12782	2.6917	0.000237769	4.75583e-05	0.000896596
CHROMOSOME	11	64	10.7383	9.62637e-07	5436, 1351, 728588, 10897, 1937, 100130428, 390144, 84304, 220382, 10482, 79684, 26519, 4928, 746, 6392, 2197, 374395, 740, 2011, 2101, 283130, 693195, 7069, 51524, 23647, 10534, 1798, 24147, 5547, 6881, 100131205, 29901, 64221, 738, 65003, 6050, 4321, 84233, 23788, 23410, 79869, 5719, 143941, 2498, 23538, 27315, 9219, 627, 283212, 1642, 54979, 84153, 81168, 220002, 1737, 56834, 80789, 57758, 258…	594	2418	43203	1.92509	2.3103e-05	2.3103e-05	0.000772211
GOTERM_CC_FAT	GO:0019866~organelle inner membrane	28	4.69799	1.28005e-06	1351, 29796, 4707, 1373, 788, 8924, 11194, 27089, 26519, 5009, 6392, 3030, 3052, 285521, 283130, 516, 515, 60386, 51660, 1585, 4710, 522, 54927, 8802, 11331, 617, 23788, 84311	374	329	12782	2.90864	0.000467109	7.78666e-05	0.0017616
CYTOBAND	1p13.2	8	1.34228	2.13934e-06	643441, 149620, 79084, 54879, 55924, 64858, 515, 10717	593	43	42222	13.2466	0.000870334	0.000870334	0.00299146
GOTERM_BP_FAT	GO:0051186~cofactor metabolic process	19	3.18792	3.82551e-06	64802, 6647, 2937, 2819, 1737, 229, 55316, 27235, 54995, 9703, 6392, 8802, 7390, 3419, 4338, 1543, 1544, 51268, 4337	356	195	13528	3.70256	0.00818354	0.00818354	0.00663189
GOTERM_CC_FAT	GO:0031967~organelle envelope	39	6.54362	1.19897e-05	51024, 1351, 1910, 29796, 4707, 4128, 1373, 788, 8924, 10482, 11194, 27429, 27089, 26519, 5009, 2475, 4928, 6392, 3030, 3052, 285521, 283130, 516, 515, 60386, 57506, 3836, 51660, 3838, 5742, 4710, 1585, 522, 54927, 8802, 11331, 617, 84311, 23788	374	620	12782	2.14981	0.00436669	0.000624983	0.016499
GOTERM_CC_FAT	GO:0031975~envelope	39	6.54362	1.30064e-05	51024, 1351, 1910, 29796, 4707, 4128, 1373, 788, 8924, 10482, 11194, 27429, 27089, 26519, 5009, 2475, 4928, 6392, 3030, 3052, 285521, 283130, 516, 515, 60386, 57506, 3836, 51660, 3838, 5742, 4710, 1585, 522, 54927, 8802, 11331, 617, 84311, 23788	374	622	12782	2.1429	0.00473612	0.000593245	0.017898
SP_PIR_KEYWORDS	mitochondrion inner membrane	18	3.02013	2.05643e-05	1351, 29796, 4707, 788, 11194, 27089, 26519, 4710, 522, 6392, 3052, 285521, 283130, 11331, 23788, 617, 515, 60386	521	193	19235	3.44326	0.00876301	0.00292958	0.0289617
CYTOBAND	3p25.3	7	1.1745	2.19521e-05	10093, 25917, 55845, 3656, 285367, 440944, 55831	593	41	42222	12.1562	0.00889481	0.00445734	0.0306918
CHROMOSOME	3	55	9.22819	2.715e-05	10342, 788, 55845, 339883, 23276, 28972, 100009676, 10752, 84864, 131076, 255025, 348793, 7037, 152217, 9390, 51726, 440944, 9209, 56954, 54995, 5648, 653712, 10093, 100131205, 55324, 1814, 6750, 56983, 2932, 10425, 11102, 11170, 54931, 7372, 3656, 285367, 51300, 55831, 6476, 132243, 23243, 3836, 729627, 79031, 27107, 4710, 1776, 9039, 25917, 285359, 114885, 84522, 5859, 57408, 643853, 692099	594	2189	43203	1.82745	0.000651396	0.000325751	0.0217773
CYTOBAND	2p23.3	8	1.34228	2.8838e-05	64080, 54867, 5496, 8890, 391356, 11321, 2498, 3795	593	63	42222	9.04136	0.0116686	0.00390477	0.0403174
GOTERM_BP_FAT	GO:0006732~coenzyme metabolic process	15	2.51678	5.034e-05	64802, 6647, 2937, 2819, 1737, 229, 27235, 54995, 9703, 6392, 8802, 3419, 4338, 51268, 4337	356	153	13528	3.72549	0.102492	0.0526309	0.0872362
GOTERM_BP_FAT	GO:0006091~generation of precursor metabolites and energy	22	3.69128	8.1575e-05	1351, 29796, 4707, 1373, 2932, 220002, 229, 1737, 27089, 4710, 2805, 522, 9703, 6392, 8802, 25828, 3419, 54949, 8908, 1544, 516, 515	356	313	13528	2.67093	0.160736	0.056737	0.141328
CYTOBAND	11q12-q13	4	0.671141	0.000145732	1351, 2011, 10482, 1642	593	8	42222	35.6003	0.0575922	0.0147199	0.203588
GOTERM_BP_FAT	GO:0006412~translation	22	3.69128	0.000177993	1936, 10056, 51651, 391356, 1937, 6218, 51081, 8664, 7965, 100131205, 9470, 2197, 65003, 8890, 54948, 91893, 740, 64960, 5859, 84545, 84311, 64981	356	331	13528	2.52568	0.317752	0.091164	0.308129
CHROMOSOME	15	37	6.20805	0.00024362	4351, 6638, 100289656, 54617, 22856, 8924, 5685, 90417, 84888, 100033808, 3419, 643707, 55505, 30844, 1543, 2958, 1544, 54852, 406960, 100130111, 729082, 1136, 56160, 6218, 7782, 2595, 290, 123355, 26258, 9153, 100131205, 55177, 84993, 4122, 653073, 23005, 57184	594	1390	43203	1.93604	0.00583052	0.0019473	0.195261
CYTOBAND	17q12	8	1.34228	0.00032208	11072, 79893, 284098, 54883, 5691, 80179, 30837, 79154	593	92	42222	6.19136	0.122877	0.0258808	0.449433
GOTERM_BP_FAT	GO:0043623~cellular protein complex assembly	14	2.34899	0.000344886	80086, 7283, 1136, 3084, 229, 51174, 10093, 4928, 1020, 441161, 285521, 84790, 11047, 617	356	162	13528	3.28395	0.523336	0.137732	0.596231
GOTERM_CC_FAT	GO:0031980~mitochondrial lumen	18	3.02013	0.000361165	763, 6647, 1373, 1737, 80273, 5009, 8802, 3030, 54948, 3419, 65003, 64960, 5859, 84545, 64216, 515, 23410, 64981	374	227	12782	2.71003	0.123527	0.0145431	0.495894
GOTERM_CC_FAT	GO:0005759~mitochondrial matrix	18	3.02013	0.000361165	763, 6647, 1373, 1737, 80273, 5009, 8802, 3030, 54948, 3419, 65003, 64960, 5859, 84545, 64216, 515, 23410, 64981	374	227	12782	2.71003	0.123527	0.0145431	0.495894
SP_PIR_KEYWORDS	acetylation	100	16.7785	0.000361832	55233, 10342, 5438, 54617, 55845, 51081, 10482, 54511, 4928, 746, 25828, 11321, 6613, 2203, 131076, 3094, 10534, 6218, 271, 54995, 10093, 54927, 7172, 11331, 23788, 51024, 51491, 821, 10730, 3030, 9219, 3419, 4090, 84790, 29777, 286140, 10940, 1642, 515, 79031, 3838, 229, 163590, 790, 522, 114885, 56902, 10121, 80155, 192286, 4351, 1936, 788, 6728, 1937, 7791, 5685, 192111, 2475, 51138, 10197, 11…	521	2635	19235	1.40112	0.143492	0.0379828	0.508447
GOTERM_BP_FAT	GO:0015980~energy derivation by oxidation of organic compounds	13	2.18121	0.000410912	29796, 9703, 4707, 6392, 8802, 1373, 3419, 54949, 2932, 8908, 1544, 4710, 2805	356	144	13528	3.43056	0.586385	0.136824	0.709992
CYTOBAND	11q13.1	8	1.34228	0.000503257	5436, 29901, 100130348, 10534, 283130, 84304, 399909, 84153	593	99	42222	5.75359	0.185253	0.0335698	0.701423
SP_PIR_KEYWORDS	proteasome	8	1.34228	0.000746952	5719, 10197, 5707, 5691, 5690, 5685, 11047, 9690	521	56	19235	5.2742	0.273717	0.0619603	1.04698
GOTERM_BP_FAT	GO:0044271~nitrogen compound biosynthetic process	20	3.3557	0.000979809	262, 64802, 1373, 4878, 23569, 55316, 271, 5009, 2805, 540, 790, 522, 7390, 7372, 4338, 1644, 23400, 516, 515, 4337	356	325	13528	2.33846	0.878235	0.259781	1.68512
CYTOBAND	3q12.3	4	0.671141	0.00110047	54931, 285359, 79031, 27107, 100009676	593	15	42222	18.9868	0.361184	0.0620137	1.52788
GOTERM_BP_FAT	GO:0006368~RNA elongation from RNA polymerase II promoter	7	1.1745	0.00151543	5436, 6908, 5438, 6884, 2958, 11047, 6881	356	48	13528	5.54167	0.96152	0.33449	2.59496
CYTOBAND	11q12.2	5	0.838926	0.00157884	79869, 728588, 51524, 54949, 220002	593	36	42222	9.88898	0.474338	0.077241	2.18525
CYTOBAND	17q23.1	4	0.671141	0.00161072	51174, 51651, 51136, 81671	593	17	42222	16.7531	0.481125	0.0703055	2.22892
SP_PIR_KEYWORDS	ribonucleoprotein	18	3.02013	0.00162518	6638, 65080, 6728, 6218, 51081, 51692, 100131205, 2197, 54948, 65003, 55505, 55651, 740, 64960, 23107, 84545, 84311, 64981	521	279	19235	2.3819	0.501495	0.109546	2.26493
GOTERM_MF_FAT	GO:0015926~glucosidase activity	4	0.671141	0.00181616	57733, 2595, 8972, 6476	338	10	12983	15.3645	0.690404	0.690404	2.6749
GOTERM_CC_FAT	GO:0000502~proteasome complex	8	1.34228	0.00191528	5719, 10197, 5707, 5691, 5690, 5685, 11047, 9690	374	61	12782	4.48216	0.503289	0.0675826	2.60385
CYTOBAND	1p13.3	6	1.00671	0.00205648	2944, 113802, 57535, 284611, 6884, 271	593	64	42222	6.67506	0.56736	0.080371	2.83756
GOTERM_BP_FAT	GO:0006354~RNA elongation	7	1.1745	0.00208242	5436, 6908, 5438, 6884, 2958, 11047, 6881	356	51	13528	5.21569	0.98864	0.391964	3.54943
GOTERM_BP_FAT	GO:0043434~response to peptide hormone stimulus	12	2.01342	0.00247342	8503, 10626, 1373, 8890, 229, 894, 3795, 30837, 2203, 6476, 2475, 2805	356	154	13528	2.96104	0.995105	0.412541	4.2025
KEGG_PATHWAY	hsa05016:Huntington's disease	14	2.34899	0.00247468	5436, 1351, 29796, 6647, 4707, 5438, 4710, 27089, 522, 6392, 6908, 627, 516, 515	152	180	5085	2.60197	0.300084	0.300084	2.8952
GOTERM_CC_FAT	GO:0031090~organelle membrane	49	8.22148	0.00287809	51024, 113829, 1351, 1910, 29796, 4707, 4128, 8884, 284098, 1373, 788, 22856, 8924, 11194, 27429, 27089, 5009, 26519, 2475, 948, 27315, 28972, 6392, 10585, 3030, 3052, 285521, 283130, 1544, 516, 515, 60386, 57506, 51660, 8733, 1798, 290, 128869, 4710, 1585, 522, 29929, 54927, 4122, 8802, 11331, 617, 84311, 23788	374	1096	12782	1.52796	0.650767	0.0912069	3.88892
GOTERM_BP_FAT	GO:0051351~positive regulation of ligase activity	8	1.34228	0.00297931	996, 5719, 10197, 5707, 5691, 5690, 5685, 79840	356	73	13528	4.16438	0.998354	0.441581	5.04128
GOTERM_BP_FAT	GO:0010035~response to inorganic substance	14	2.34899	0.00299459	8989, 7837, 6647, 2937, 1136, 7037, 229, 7782, 540, 8913, 7390, 1543, 3795, 7173	356	205	13528	2.59512	0.998407	0.415405	5.06651
GOTERM_BP_FAT	GO:0031397~negative regulation of protein ubiquitination	8	1.34228	0.00321821	996, 1020, 5719, 10197, 5707, 5691, 5690, 5685	356	74	13528	4.10811	0.999016	0.412927	5.43498
GOTERM_BP_FAT	GO:0046688~response to copper ion	4	0.671141	0.00330503	540, 6647, 7037, 229	356	12	13528	12.6667	0.999184	0.398257	5.57766
GOTERM_BP_FAT	GO:0042743~hydrogen peroxide metabolic process	5	0.838926	0.00381227	7837, 6647, 1543, 7173, 1544	356	25	13528	7.6	0.999727	0.421294	6.4073
GOTERM_MF_FAT	GO:0004558~alpha-glucosidase activity	3	0.503356	0.00389355	2595, 8972, 6476	338	4	12983	28.8084	0.919238	0.715813	5.65267
GOTERM_BP_FAT	GO:0045333~cellular respiration	9	1.51007	0.00395101	29796, 9703, 4707, 6392, 8802, 3419, 54949, 1544, 4710	356	97	13528	3.52577	0.999797	0.412262	6.63302
GOTERM_BP_FAT	GO:0031400~negative regulation of protein modification process	10	1.67785	0.00409953	996, 1020, 5719, 5515, 10197, 5707, 4771, 5691, 5690, 5685	356	119	13528	3.19328	0.999853	0.404916	6.87409
GOTERM_BP_FAT	GO:0006575~cellular amino acid derivative metabolic process	12	2.01342	0.00439805	262, 1158, 6647, 4128, 1373, 2937, 6583, 1644, 23569, 7172, 1814, 1543	356	166	13528	2.74699	0.999923	0.409031	7.35683
GOTERM_BP_FAT	GO:0034622~cellular macromolecular complex assembly	18	3.02013	0.0044503	132243, 80086, 1136, 7283, 3084, 229, 51174, 10093, 1653, 1020, 4928, 441161, 79084, 84790, 285521, 2958, 11047, 617	356	318	13528	2.15094	0.999931	0.396036	7.44109
GOTERM_BP_FAT	GO:0042493~response to drug	14	2.34899	0.00466663	8989, 6750, 64170, 6647, 1373, 1136, 6728, 324, 3030, 25828, 627, 1814, 1543, 4321	356	216	13528	2.46296	0.999957	0.394905	7.78916
CHROMOSOME	2	56	9.39597	0.00521278	7701, 55233, 55683, 80086, 8884, 53335, 10408, 79840, 80309, 10190, 84172, 11321, 9654, 79954, 100131373, 150681, 10056, 7837, 51011, 5707, 79919, 401010, 285148, 29034, 1653, 100131205, 54867, 5496, 7173, 9784, 25940, 65080, 1373, 2498, 27429, 51692, 79065, 29081, 9470, 3030, 8890, 100133985, 3795, 64080, 406915, 79031, 100287216, 391356, 339751, 790, 51072, 8802, 285359, 129446, 129293, 56902, …	594	2805	43203	1.45205	0.117886	0.0308719	4.10589
SP_PIR_KEYWORDS	ribosomal protein	13	2.18121	0.00521947	65080, 6218, 51081, 100131205, 2197, 54948, 65003, 740, 23107, 64960, 84545, 84311, 64981	521	188	19235	2.55294	0.893519	0.273829	7.10595
GOTERM_BP_FAT	GO:0051340~regulation of ligase activity	8	1.34228	0.00532344	996, 5719, 10197, 5707, 5691, 5690, 5685, 79840	356	81	13528	3.75309	0.99999	0.420718	8.8384
SP_PIR_KEYWORDS	heme	10	1.67785	0.00560978	7837, 6392, 5742, 3052, 220002, 1543, 7173, 285440, 1544, 1585	521	121	19235	3.05119	0.909982	0.259899	7.61801
GOTERM_BP_FAT	GO:0031667~response to nutrient levels	13	2.18121	0.00589062	6750, 6647, 1373, 7037, 229, 7782, 4439, 2475, 79065, 10626, 25828, 1543, 6476	356	197	13528	2.50761	0.999997	0.438329	9.7354
GOTERM_CC_FAT	GO:0031974~membrane-enclosed lumen	73	12.2483	0.00599075	5436, 23512, 284312, 5438, 6728, 3082, 10482, 26519, 4928, 64318, 25828, 55505, 84172, 2958, 79954, 64216, 11056, 84864, 64981, 6647, 64434, 80273, 6884, 51726, 9816, 79050, 6881, 10626, 65003, 7936, 55651, 84545, 391723, 23410, 763, 51491, 1373, 56983, 27429, 51692, 5009, 9219, 3030, 3419, 6908, 4090, 29777, 64960, 515, 10940, 1642, 55003, 23243, 3836, 56970, 3838, 1737, 27107, 51118, 290, 80789…	374	1856	12782	1.34423	0.888441	0.167038	7.93665
CYTOBAND	15q15.1	5	0.838926	0.00651098	55177, 90417, 23005, 729082, 54617	593	53	42222	6.71704	0.929956	0.214704	8.72949
SP_PIR_KEYWORDS	metalloprotein	10	1.67785	0.00656686	763, 6647, 5515, 5742, 2498, 1543, 7173, 1544, 130, 1585	521	124	19235	2.97737	0.940387	0.268984	8.86256
GOTERM_BP_FAT	GO:0031145~anaphase-promoting complex-dependent proteasomal ubiquitin-dependent protein catabolic process	7	1.1745	0.0070358	996, 5719, 10197, 5707, 5691, 5690, 5685	356	65	13528	4.09231	1	0.482841	11.5212
GOTERM_BP_FAT	GO:0051436~negative regulation of ubiquitin-protein ligase activity during mitotic cell cycle	7	1.1745	0.0070358	996, 5719, 10197, 5707, 5691, 5690, 5685	356	65	13528	4.09231	1	0.482841	11.5212
GOTERM_BP_FAT	GO:0070271~protein complex biogenesis	24	4.02685	0.00739677	5436, 80086, 1136, 5438, 3084, 7283, 8733, 229, 324, 6884, 1798, 5009, 6881, 51174, 10093, 1020, 4928, 441161, 6908, 84790, 285521, 2958, 617, 11047	356	505	13528	1.80594	1	0.485454	12.0772
GOTERM_BP_FAT	GO:0006461~protein complex assembly	24	4.02685	0.00739677	5436, 80086, 1136, 5438, 3084, 7283, 8733, 229, 324, 6884, 1798, 5009, 6881, 51174, 10093, 1020, 4928, 441161, 6908, 84790, 285521, 2958, 617, 11047	356	505	13528	1.80594	1	0.485454	12.0772
CYTOBAND	1p34.3	5	0.838926	0.00741929	79647, 127703, 54936, 51118, 54955	593	55	42222	6.47279	0.951728	0.223203	9.88943
SP_PIR_KEYWORDS	hydrolase	59	9.89933	0.00773672	54617, 10404, 5685, 192111, 28972, 8972, 2203, 23400, 51428, 11056, 85015, 57733, 51011, 3094, 5791, 5691, 5690, 285148, 56954, 271, 5648, 5547, 540, 1653, 4122, 57026, 5496, 283927, 55510, 4321, 23410, 51651, 11072, 10973, 55313, 65080, 11104, 27429, 51692, 11102, 10730, 5515, 84888, 54936, 516, 2028, 515, 6476, 10940, 23569, 2595, 290, 1776, 790, 10741, 57103, 23382, 54059, 643853	521	1555	19235	1.4008	0.963998	0.282813	10.3626
GOTERM_BP_FAT	GO:0032269~negative regulation of cellular protein metabolic process	12	2.01342	0.00797788	996, 1020, 5719, 5515, 8890, 10197, 5707, 4771, 5691, 5690, 5685, 5648	356	180	13528	2.53333	1	0.497525	12.9653
GOTERM_BP_FAT	GO:0051444~negative regulation of ubiquitin-protein ligase activity	7	1.1745	0.00813906	996, 5719, 10197, 5707, 5691, 5690, 5685	356	67	13528	3.97015	1	0.490926	13.2101
GOTERM_BP_FAT	GO:0051352~negative regulation of ligase activity	7	1.1745	0.00813906	996, 5719, 10197, 5707, 5691, 5690, 5685	356	67	13528	3.97015	1	0.490926	13.2101
CYTOBAND	11q12-q13.1	3	0.503356	0.00819724	746, 9219, 54948	593	10	42222	21.3602	0.964917	0.227168	10.872
GOTERM_BP_FAT	GO:0009451~RNA modification	6	1.00671	0.00821611	55505, 55651, 51726, 285367, 64216, 27292	356	48	13528	4.75	1	0.481252	13.3269
GOTERM_CC_FAT	GO:0043233~organelle lumen	71	11.9128	0.00837196	5436, 23512, 284312, 5438, 6728, 3082, 10482, 4928, 64318, 25828, 55505, 84172, 2958, 79954, 64216, 11056, 84864, 64981, 6647, 64434, 80273, 6884, 51726, 9816, 79050, 6881, 10626, 65003, 7936, 55651, 84545, 391723, 23410, 763, 51491, 1373, 56983, 5009, 51692, 9219, 3030, 3419, 6908, 4090, 29777, 64960, 515, 10940, 1642, 55003, 23243, 3836, 56970, 3838, 1737, 27107, 51118, 290, 80789, 996, 790, 88…	374	1820	12782	1.33326	0.953515	0.210257	10.9258
GOTERM_BP_FAT	GO:0006084~acetyl-CoA metabolic process	5	0.838926	0.0083826	9703, 6392, 8802, 3419, 1737	356	31	13528	6.12903	1	0.475744	13.5788
CYTOBAND	1q25.2	4	0.671141	0.00840411	730102, 163590, 148753, 126859	593	30	42222	9.49342	0.967772	0.217571	11.1316
GOTERM_BP_FAT	GO:0010033~response to organic substance	31	5.20134	0.00856067	6750, 64170, 1373, 6870, 2475, 25828, 5515, 8890, 7390, 3656, 3795, 1543, 2203, 130, 6476, 6647, 8503, 1136, 7037, 5742, 229, 4439, 2805, 540, 1020, 10626, 9113, 358, 894, 1814, 30837	356	721	13528	1.63384	1	0.471023	13.8475
KEGG_PATHWAY	hsa05010:Alzheimer's disease	12	2.01342	0.00871113	522, 1020, 1351, 29796, 4707, 6392, 63928, 2932, 516, 515, 27089, 4710	152	163	5085	2.46287	0.716317	0.467381	9.85429
GOTERM_BP_FAT	GO:0051437~positive regulation of ubiquitin-protein ligase activity during mitotic cell cycle	7	1.1745	0.00873496	996, 5719, 10197, 5707, 5691, 5690, 5685	356	68	13528	3.91176	1	0.466433	14.1097
GOTERM_MF_FAT	GO:0042802~identical protein binding	28	4.69799	0.00892991	64170, 10206, 6638, 10342, 2937, 2819, 5685, 79840, 11102, 6945, 10197, 3656, 2958, 2203, 10940, 6647, 5791, 10534, 229, 80273, 339344, 24146, 5648, 26258, 283518, 4338, 222658, 391723	338	640	12983	1.68049	0.996929	0.854642	12.5227
KEGG_PATHWAY	hsa00350:Tyrosine metabolism	6	1.00671	0.00922761	55798, 4128, 1644, 7173, 130, 2805	152	44	5085	4.5619	0.736827	0.359164	10.4096
GOTERM_BP_FAT	GO:0010043~response to zinc ion	4	0.671141	0.00926988	540, 229, 7782, 3795	356	17	13528	8.94118	1	0.475499	14.9097
CYTOBAND	6q27	5	0.838926	0.00947762	113402, 51660, 6908, 387263, 55780	593	59	42222	6.03396	0.979262	0.227703	12.4675
GOTERM_BP_FAT	GO:0070647~protein modification by small protein conjugation or removal	11	1.84564	0.00962042	26234, 9039, 23512, 56970, 6613, 1161, 30837, 8924, 9690, 1642, 6881	356	160	13528	2.6125	1	0.477378	15.4301
GOTERM_BP_FAT	GO:0055114~oxidation reduction	28	4.69799	0.0100111	29796, 4707, 4128, 2819, 55316, 2498, 285440, 27089, 6392, 3030, 25828, 3419, 3052, 1543, 1544, 130, 7837, 6647, 5742, 220002, 140809, 1585, 4710, 79154, 9703, 54949, 7173, 51268	356	639	13528	1.6651	1	0.480516	16.0067
GOTERM_BP_FAT	GO:0051443~positive regulation of ubiquitin-protein ligase activity	7	1.1745	0.0100194	996, 5719, 10197, 5707, 5691, 5690, 5685	356	70	13528	3.8	1	0.470692	16.0189
INTERPRO	IPR000322:Glycoside hydrolase, family 31	3	0.503356	0.0102925	2595, 8972, 6476	454	6	16659	18.3469	0.999936	0.999936	14.9572
GOTERM_BP_FAT	GO:0051248~negative regulation of protein metabolic process	12	2.01342	0.0104704	996, 1020, 5719, 5515, 8890, 10197, 5707, 4771, 5691, 5690, 5685, 5648	356	187	13528	2.4385	1	0.475846	16.6796
UP_SEQ_FEATURE	compositionally biased region:Ser/Thr-rich	5	0.838926	0.0105812	3084, 10534, 8972, 3575, 6476	520	32	19113	5.74309	1	0.999505	16.1165
GOTERM_BP_FAT	GO:0009719~response to endogenous stimulus	20	3.3557	0.0106516	6750, 8503, 1373, 5742, 229, 6870, 2475, 2805, 10626, 25828, 9113, 7390, 8890, 358, 894, 1814, 3795, 30837, 2203, 6476	356	405	13528	1.87654	1	0.472155	16.9437
GOTERM_BP_FAT	GO:0051439~regulation of ubiquitin-protein ligase activity during mitotic cell cycle	7	1.1745	0.0107096	996, 5719, 10197, 5707, 5691, 5690, 5685	356	71	13528	3.74648	1	0.464787	17.0281
GOTERM_CC_FAT	GO:0044455~mitochondrial membrane part	10	1.67785	0.0109411	522, 51024, 4707, 285521, 516, 617, 84311, 515, 26519, 4710	374	125	12782	2.73412	0.981966	0.249354	14.0498
GOTERM_CC_FAT	GO:0070013~intracellular organelle lumen	69	11.5772	0.0110082	5436, 23512, 284312, 5438, 6728, 10482, 4928, 64318, 25828, 55505, 84172, 2958, 79954, 64216, 11056, 84864, 64981, 6647, 64434, 80273, 6884, 51726, 9816, 79050, 6881, 10626, 65003, 7936, 55651, 84545, 391723, 23410, 763, 51491, 1373, 56983, 5009, 51692, 9219, 3030, 3419, 6908, 4090, 29777, 64960, 515, 10940, 1642, 55003, 23243, 3836, 56970, 3838, 1737, 27107, 51118, 80789, 996, 790, 8802, 54948, …	374	1779	12782	1.32556	0.982408	0.236126	14.1301
CHROMOSOME	17	44	7.38255	0.011171	11072, 51651, 51379, 81671, 284098, 23512, 91369, 54883, 359845, 55316, 374286, 140776, 51081, 201305, 28958, 51174, 6945, 51136, 6356, 10197, 6613, 516, 11056, 60386, 124857, 56970, 7283, 10237, 3838, 5691, 79154, 996, 8913, 100131205, 54868, 79637, 9703, 10626, 79893, 80179, 124512, 30837, 51268, 84311	594	2175	43203	1.47137	0.236325	0.0524946	8.61755
GOTERM_BP_FAT	GO:0006506~GPI anchor biosynthetic process	5	0.838926	0.0116195	27315, 284098, 8733, 128869, 5283	356	34	13528	5.58824	1	0.483487	18.3413
CYTOBAND	15q24.1	4	0.671141	0.0118866	84993, 1543, 1544, 57184	593	34	42222	8.37655	0.992302	0.262269	15.3977
KEGG_PATHWAY	hsa03050:Proteasome	6	1.00671	0.0121414	5719, 10197, 5707, 5691, 5690, 5685	152	47	5085	4.27072	0.827793	0.355812	13.4843
GOTERM_MF_FAT	GO:0003723~RNA binding	30	5.03356	0.0122114	5436, 79869, 6638, 65080, 55132, 6728, 51081, 10482, 51692, 11102, 9470, 2197, 29777, 285367, 51428, 11056, 10056, 1653, 100131205, 25917, 441161, 23283, 65003, 54948, 7936, 91893, 55651, 56902, 55510, 27292	338	718	12983	1.60493	0.999638	0.862097	16.7447
GOTERM_MF_FAT	GO:0003735~structural constituent of ribosome	11	1.84564	0.0123257	100131205, 2197, 65003, 54948, 740, 6218, 64960, 51081, 84545, 84311, 64981	338	168	12983	2.51502	0.999664	0.798082	16.8883
GOTERM_BP_FAT	GO:0006505~GPI anchor metabolic process	5	0.838926	0.0128537	27315, 284098, 8733, 128869, 5283	356	35	13528	5.42857	1	0.509598	20.0911
GOTERM_BP_FAT	GO:0050665~hydrogen peroxide biosynthetic process	3	0.503356	0.0132151	6647, 1543, 1544	356	7	13528	16.2857	1	0.510504	20.5967
KEGG_PATHWAY	hsa05012:Parkinson's disease	10	1.67785	0.0133298	522, 1351, 29796, 4707, 6392, 516, 27429, 515, 27089, 4710	152	128	5085	2.61359	0.8552	0.320556	14.7105
GOTERM_BP_FAT	GO:0034621~cellular macromolecular complex subunit organization	18	3.02013	0.0133435	132243, 80086, 1136, 7283, 3084, 229, 51174, 10093, 1653, 1020, 4928, 441161, 79084, 84790, 285521, 2958, 11047, 617	356	357	13528	1.91597	1	0.505285	20.7757
GOTERM_BP_FAT	GO:0042398~cellular amino acid derivative biosynthetic process	6	1.00671	0.0133648	262, 1158, 1373, 2937, 1644, 23569	356	54	13528	4.22222	1	0.497482	20.8054
GOTERM_BP_FAT	GO:0009991~response to extracellular stimulus	13	2.18121	0.0134834	6750, 6647, 1373, 7037, 229, 7782, 4439, 2475, 79065, 10626, 25828, 1543, 6476	356	220	13528	2.24545	1	0.492431	20.9702
GOTERM_MF_FAT	GO:0020037~heme binding	9	1.51007	0.013518	7837, 6392, 5742, 1543, 7173, 285440, 8924, 1544, 1585	338	121	12983	2.85703	0.999846	0.768482	18.3723
GOTERM_BP_FAT	GO:0051188~cofactor biosynthetic process	8	1.34228	0.0138134	64802, 2937, 7390, 4338, 1737, 55316, 27235, 4337	356	97	13528	3.13402	1	0.492898	21.4272
GOTERM_CC_FAT	GO:0005762~mitochondrial large ribosomal subunit	4	0.671141	0.0145234	65003, 54948, 84545, 64981	374	18	12782	7.59477	0.995204	0.283763	18.2364
GOTERM_CC_FAT	GO:0000315~organellar large ribosomal subunit	4	0.671141	0.0145234	65003, 54948, 84545, 64981	374	18	12782	7.59477	0.995204	0.283763	18.2364
SP_PIR_KEYWORDS	lyase	9	1.51007	0.0148462	763, 262, 3030, 7390, 7372, 3052, 1644, 229, 54511	521	118	19235	2.81589	0.998341	0.441211	18.9968
CYTOBAND	11q12.3	4	0.671141	0.0149657	1937, 374395, 80789, 54979	593	37	42222	7.69737	0.997839	0.303024	19.0105
GOTERM_BP_FAT	GO:0043603~cellular amide metabolic process	6	1.00671	0.0154755	64802, 1373, 3419, 2819, 229, 5009	356	56	13528	4.07143	1	0.525015	23.6917
GOTERM_BP_FAT	GO:0008217~regulation of blood pressure	8	1.34228	0.0161142	1910, 6647, 183, 4878, 5742, 1814, 6870, 1585	356	100	13528	3.04	1	0.531675	24.5455
GOTERM_BP_FAT	GO:0031396~regulation of protein ubiquitination	8	1.34228	0.0161142	996, 1020, 5719, 10197, 5707, 5691, 5690, 5685	356	100	13528	3.04	1	0.531675	24.5455
GOTERM_BP_FAT	GO:0032868~response to insulin stimulus	8	1.34228	0.0161142	8503, 894, 3795, 30837, 2203, 6476, 2475, 2805	356	100	13528	3.04	1	0.531675	24.5455
GOTERM_BP_FAT	GO:0051438~regulation of ubiquitin-protein ligase activity	7	1.1745	0.0165087	996, 5719, 10197, 5707, 5691, 5690, 5685	356	78	13528	3.41026	1	0.532698	25.0682
GOTERM_BP_FAT	GO:0009725~response to hormone stimulus	18	3.02013	0.0166152	6750, 8503, 1373, 5742, 229, 6870, 2475, 2805, 10626, 25828, 9113, 8890, 358, 894, 3795, 30837, 2203, 6476	356	367	13528	1.86376	1	0.527527	25.2087
CYTOBAND	14q32.31	5	0.838926	0.0169405	406924, 767611, 767562, 767561, 574409, 767595, 494326, 664612	593	70	42222	5.08576	0.999045	0.320451	21.2517
GOTERM_MF_FAT	GO:0022890~inorganic cation transmembrane transporter activity	10	1.67785	0.0169996	540, 522, 1351, 29796, 1317, 6583, 7782, 516, 515, 27089	338	151	12983	2.54379	0.999984	0.793995	22.5653
GOTERM_BP_FAT	GO:0006734~NADH metabolic process	3	0.503356	0.0173169	3419, 2819, 229	356	8	13528	14.25	1	0.535021	26.1285
GOTERM_BP_FAT	GO:0000154~rRNA modification	3	0.503356	0.0173169	55651, 64216, 27292	356	8	13528	14.25	1	0.535021	26.1285
UP_SEQ_FEATURE	metal ion-binding site:Iron (heme axial ligand)	8	1.34228	0.0173596	7837, 5742, 220002, 1543, 7173, 285440, 1544, 1585	520	98	19113	3.00047	1	0.999764	25.1221
GOTERM_BP_FAT	GO:0034660~ncRNA metabolic process	13	2.18121	0.0184933	10056, 6218, 80789, 51118, 11102, 54931, 91893, 55505, 55651, 5859, 64216, 10940, 27292	356	230	13528	2.14783	1	0.551528	27.6468
GOTERM_BP_FAT	GO:0014075~response to amine stimulus	5	0.838926	0.0186117	6750, 1373, 7390, 1814, 2475	356	39	13528	4.87179	1	0.546731	27.798
GOTERM_MF_FAT	GO:0046906~tetrapyrrole binding	9	1.51007	0.0192051	7837, 6392, 5742, 1543, 7173, 285440, 8924, 1544, 1585	338	129	12983	2.67985	0.999996	0.790592	25.1166
GOTERM_CC_FAT	GO:0005732~small nucleolar ribonucleoprotein complex	4	0.671141	0.0194381	55505, 55651, 79050, 10940	374	20	12782	6.83529	0.999227	0.34391	23.673
KEGG_PATHWAY	hsa00330:Arginine and proline metabolism	6	1.00671	0.01972	262, 1158, 4128, 1373, 5009, 2805	152	53	5085	3.78724	0.94319	0.379983	21.0347
GOTERM_BP_FAT	GO:0046489~phosphoinositide biosynthetic process	5	0.838926	0.0202638	27315, 284098, 8733, 128869, 5283	356	40	13528	4.75	1	0.570721	29.8765
GOTERM_BP_FAT	GO:0010038~response to metal ion	9	1.51007	0.0203786	540, 8913, 6647, 2937, 7037, 229, 7782, 3795, 1543	356	129	13528	2.65116	1	0.565884	30.0188
CYTOBAND	17q21.33	4	0.671141	0.0210072	124857, 91369, 10237, 55316	593	42	42222	6.78102	0.999823	0.365419	25.6866
GOTERM_MF_FAT	GO:0016679~oxidoreductase activity, acting on diphenols and related substances as donors	3	0.503356	0.0214358	29796, 1543, 27089	338	9	12983	12.8037	0.999999	0.788374	27.617
GOTERM_BP_FAT	GO:0015695~organic cation transport	4	0.671141	0.0215053	9390, 358, 788, 6583	356	23	13528	6.6087	1	0.578849	31.4011
GOTERM_BP_FAT	GO:0006099~tricarboxylic acid cycle	4	0.671141	0.0215053	9703, 6392, 8802, 3419	356	23	13528	6.6087	1	0.578849	31.4011
GOTERM_BP_FAT	GO:0046356~acetyl-CoA catabolic process	4	0.671141	0.0215053	9703, 6392, 8802, 3419	356	23	13528	6.6087	1	0.578849	31.4011
GOTERM_BP_FAT	GO:0031398~positive regulation of protein ubiquitination	7	1.1745	0.0229584	996, 5719, 10197, 5707, 5691, 5690, 5685	356	84	13528	3.16667	1	0.5963	33.146
GOTERM_BP_FAT	GO:0032446~protein modification by small protein conjugation	9	1.51007	0.0230336	26234, 9039, 23512, 6613, 1161, 30837, 8924, 9690, 1642	356	132	13528	2.59091	1	0.590917	33.2351
SP_PIR_KEYWORDS	host-virus interaction	15	2.51678	0.0235468	57506, 3836, 79031, 3838, 7037, 5691, 5690, 7791, 290, 5685, 10482, 4928, 285359, 6908, 2958, 1642	521	285	19235	1.94313	0.999963	0.572534	28.5113
SP_PIR_KEYWORDS	iron	15	2.51678	0.0235468	7837, 26234, 5742, 220002, 55316, 2498, 285440, 1585, 6392, 5515, 3052, 1543, 7173, 1544, 4337	521	285	19235	1.94313	0.999963	0.572534	28.5113
GOTERM_BP_FAT	GO:0033189~response to vitamin A	5	0.838926	0.0238314	10626, 7037, 7782, 1543, 6476	356	42	13528	4.52381	1	0.597049	34.174
GOTERM_CC_FAT	GO:0005840~ribosome	13	2.18121	0.0238893	65080, 6218, 51081, 100131205, 2197, 54948, 65003, 740, 23107, 64960, 84545, 84311, 64981	374	215	12782	2.06648	0.999853	0.387559	28.3056
CYTOBAND	11q13	6	1.00671	0.0240304	10897, 2197, 738, 740, 2498, 2101	593	116	42222	3.68279	0.99995	0.390423	28.832
GOTERM_BP_FAT	GO:0010243~response to organic nitrogen	6	1.00671	0.0245784	6750, 1373, 7390, 5742, 1814, 2475	356	63	13528	3.61905	1	0.602126	35.0419
GOTERM_BP_FAT	GO:0034470~ncRNA processing	11	1.84564	0.0258906	54931, 91893, 55505, 55651, 6218, 51118, 64216, 80789, 10940, 11102, 27292	356	187	13528	2.23529	1	0.615192	36.5404
GOTERM_BP_FAT	GO:0031401~positive regulation of protein modification process	11	1.84564	0.0258906	996, 1910, 5719, 183, 10197, 5707, 5691, 894, 5690, 5685, 2475	356	187	13528	2.23529	1	0.615192	36.5404
SP_PIR_KEYWORDS	gpi-anchor biosynthesis	4	0.671141	0.0260806	27315, 284098, 8733, 128869	521	24	19235	6.15323	0.999988	0.58107	31.0804
INTERPRO	IPR003008:Tubulin/FtsZ, GTPase domain	4	0.671141	0.0264633	51174, 80086, 7283, 84790	454	24	16659	6.11564	1	0.999996	34.2952
INTERPRO	IPR000217:Tubulin	4	0.671141	0.0264633	51174, 80086, 7283, 84790	454	24	16659	6.11564	1	0.999996	34.2952
GOTERM_BP_FAT	GO:0055085~transmembrane transport	24	4.02685	0.0268194	8989, 8884, 10237, 9390, 788, 7782, 80273, 284525, 11194, 201305, 26519, 540, 522, 4928, 8913, 84879, 358, 1811, 6583, 283130, 23788, 516, 515, 60386	356	569	13528	1.60281	1	0.622145	37.5812
GOTERM_BP_FAT	GO:0019674~NAD metabolic process	4	0.671141	0.0268784	64802, 3419, 2819, 229	356	25	13528	6.08	1	0.616887	37.6467
GOTERM_BP_FAT	GO:0046165~alcohol biosynthetic process	5	0.838926	0.0277564	2819, 229, 1798, 2203, 2805	356	44	13528	4.31818	1	0.622891	38.6149
GOTERM_BP_FAT	GO:0065003~macromolecular complex assembly	27	4.5302	0.0281928	5436, 80086, 3084, 5438, 5009, 51174, 4928, 6908, 79084, 84790, 285521, 2958, 132243, 1136, 7283, 229, 324, 8733, 6884, 1798, 6881, 10093, 1653, 1020, 441161, 11047, 617	356	665	13528	1.54286	1	0.622826	39.0908
INTERPRO	IPR019791:Haem peroxidase, animal, subgroup	3	0.503356	0.0287341	7837, 5742, 7173	454	10	16659	11.0081	1	0.999885	36.6547
INTERPRO	IPR002007:Haem peroxidase, animal	3	0.503356	0.0287341	7837, 5742, 7173	454	10	16659	11.0081	1	0.999885	36.6547
GOTERM_BP_FAT	GO:0006979~response to oxidative stress	10	1.67785	0.0290692	8989, 7837, 6647, 25828, 2937, 5742, 7173, 1161, 140809, 4710	356	164	13528	2.31707	1	0.62846	40.0362
UP_SEQ_FEATURE	repeat:2-1	4	0.671141	0.0293889	1805, 23283, 7062, 821	520	25	19113	5.88092	1	0.999977	38.9088
GOTERM_BP_FAT	GO:0021782~glial cell development	4	0.671141	0.0298086	1020, 6647, 183, 8890	356	26	13528	5.84615	1	0.632135	40.8229
GOTERM_BP_FAT	GO:0009109~coenzyme catabolic process	4	0.671141	0.0298086	9703, 6392, 8802, 3419	356	26	13528	5.84615	1	0.632135	40.8229
KEGG_PATHWAY	hsa00380:Tryptophan metabolism	5	0.838926	0.0298142	4128, 3030, 1644, 1543, 1544	152	40	5085	4.18174	0.987203	0.463479	30.1551
BIOCARTA	h_p35alzheimersPathway:Deregulation of CDK5 in Alzheimers Disease	3	0.503356	0.0300188	1020, 5515, 2932	46	9	1437	10.413	0.91269	0.91269	27.6766
GOTERM_MF_FAT	GO:0005506~iron ion binding	15	2.51678	0.030382	7837, 5742, 220002, 55316, 2498, 8924, 285440, 1585, 6392, 5515, 3052, 1543, 7173, 1544, 4337	338	308	12983	1.87068	1	0.863308	36.8833
GOTERM_BP_FAT	GO:0022900~electron transport chain	8	1.34228	0.0304893	29796, 4707, 6392, 25828, 54949, 220002, 27089, 4710	356	114	13528	2.66667	1	0.634953	41.5386
GOTERM_CC_FAT	GO:0016591~DNA-directed RNA polymerase II, holoenzyme	7	1.1745	0.0308243	5436, 6908, 5438, 6884, 2958, 80789, 6881	374	81	12782	2.95352	0.999989	0.451994	35.0065
GOTERM_BP_FAT	GO:0006800~oxygen and reactive oxygen species metabolic process	6	1.00671	0.0310574	7837, 6647, 183, 1543, 7173, 1544	356	67	13528	3.40299	1	0.63632	42.1297
GOTERM_BP_FAT	GO:0007584~response to nutrient	9	1.51007	0.0312851	6750, 10626, 25828, 7037, 7782, 1543, 4439, 6476, 2475	356	140	13528	2.44286	1	0.6336	42.365
GOTERM_BP_FAT	GO:0043086~negative regulation of catalytic activity	14	2.34899	0.03135	1910, 5719, 5707, 5691, 5690, 324, 2773, 5685, 996, 5515, 9113, 10197, 4771, 1814	356	277	13528	1.92058	1	0.629004	42.4319
GOTERM_BP_FAT	GO:0010627~regulation of protein kinase cascade	13	2.18121	0.0317217	1936, 64170, 57506, 10206, 10342, 324, 128869, 2475, 183, 5515, 283518, 4771, 1814	356	249	13528	1.98394	1	0.628117	42.8137
CYTOBAND	11p15.5	6	1.00671	0.03178	27315, 4928, 5719, 6050, 23538, 23410	593	125	42222	3.41763	0.999998	0.465234	36.3393
SP_PIR_KEYWORDS	protein biosynthesis	11	1.84564	0.0321424	1936, 10056, 100131205, 9470, 2197, 8890, 1937, 6218, 5859, 8664, 7965	521	188	19235	2.16018	0.999999	0.631671	36.8825
GOTERM_BP_FAT	GO:0006367~transcription initiation from RNA polymerase II promoter	6	1.00671	0.0328291	5436, 6908, 5438, 6884, 2958, 6881	356	68	13528	3.35294	1	0.635731	43.937
GOTERM_MF_FAT	GO:0016209~antioxidant activity	5	0.838926	0.0331594	7837, 6647, 5742, 7173, 140809	338	47	12983	4.0863	1	0.861559	39.5269
GOTERM_BP_FAT	GO:0043933~macromolecular complex subunit organization	28	4.69799	0.0338158	5436, 80086, 5438, 3084, 5009, 51174, 4928, 6908, 79084, 285521, 84790, 2958, 132243, 1136, 7283, 229, 324, 8733, 6884, 1798, 6881, 10093, 1653, 1020, 183, 441161, 11047, 617	356	710	13528	1.49859	1	0.641666	44.9203
GOTERM_CC_FAT	GO:0033279~ribosomal subunit	9	1.51007	0.0338456	100131205, 2197, 65003, 54948, 6218, 64960, 51081, 84545, 64981	374	128	12782	2.40303	0.999997	0.466543	37.74
UP_SEQ_FEATURE	repeat:2-4	3	0.503356	0.0344146	23283, 7062, 821	520	11	19113	10.0243	1	0.999956	43.9299
GOTERM_BP_FAT	GO:0009108~coenzyme biosynthetic process	6	1.00671	0.0346625	64802, 2937, 4338, 1737, 27235, 4337	356	69	13528	3.30435	1	0.645847	45.7511
UP_SEQ_FEATURE	repeat:2-2	4	0.671141	0.0359235	1805, 23283, 7062, 821	520	27	19113	5.4453	1	0.999838	45.36
UP_SEQ_FEATURE	topological domain:Mitochondrial matrix	4	0.671141	0.0359235	1351, 6392, 788, 617	520	27	19113	5.4453	1	0.999838	45.36
KEGG_PATHWAY	hsa00563:Glycosylphosphatidylinositol(GPI)-anchor biosynthesis	4	0.671141	0.0365996	284098, 8733, 128869, 5283	152	25	5085	5.35263	0.995342	0.48888	35.7323
GOTERM_MF_FAT	GO:0016831~carboxy-lyase activity	4	0.671141	0.0384874	262, 7372, 1644, 2805	338	29	12983	5.2981	1	0.878709	44.3113
KEGG_PATHWAY	hsa00190:Oxidative phosphorylation	9	1.51007	0.0386467	522, 1351, 29796, 4707, 6392, 516, 515, 27089, 4710	152	130	5085	2.31604	0.996571	0.467734	37.333
SMART	SM00185:ARM	4	0.671141	0.0389711	79637, 3836, 3838, 324	186	37	9079	5.27695	0.997891	0.997891	37.9594
GOTERM_BP_FAT	GO:0051258~protein polymerization	5	0.838926	0.0391656	10093, 51174, 80086, 7283, 84790	356	49	13528	3.87755	1	0.686427	49.9751
UP_SEQ_FEATURE	glycosylation site:O-linked (GalNAc...)	7	1.1745	0.0392228	1448, 9982, 6356, 3698, 1317, 7037, 3082	520	92	19113	2.79663	1	0.99972	48.3685
GOTERM_CC_FAT	GO:0022624~proteasome accessory complex	3	0.503356	0.0392478	5719, 10197, 5707	374	11	12782	9.32086	1	0.50138	42.3636
GOTERM_BP_FAT	GO:0033013~tetrapyrrole metabolic process	4	0.671141	0.0395628	7390, 55316, 1543, 1544	356	29	13528	5.24138	1	0.68529	50.3324
GOTERM_BP_FAT	GO:0006778~porphyrin metabolic process	4	0.671141	0.0395628	7390, 55316, 1543, 1544	356	29	13528	5.24138	1	0.68529	50.3324
GOTERM_MF_FAT	GO:0016251~general RNA polymerase II transcription factor activity	5	0.838926	0.0403324	6908, 6884, 29777, 2958, 6881	338	50	12983	3.84112	1	0.870306	45.884
INTERPRO	IPR016050:Proteasome, beta-type subunit, conserved site	3	0.503356	0.0406647	5691, 5690, 5685	454	12	16659	9.17346	1	0.999938	47.8017
GOTERM_MF_FAT	GO:0030545~receptor regulator activity	4	0.671141	0.041967	1020, 7837, 3084, 221504	338	30	12983	5.1215	1	0.86127	47.2427
UP_SEQ_FEATURE	topological domain:Mitochondrial intermembrane	5	0.838926	0.0435996	1351, 57506, 4128, 6392, 617	520	49	19113	3.75059	1	0.999656	52.1199
GOTERM_BP_FAT	GO:0006119~oxidative phosphorylation	7	1.1745	0.0440592	522, 29796, 4707, 54949, 516, 515, 4710	356	98	13528	2.71429	1	0.720154	54.213
SP_PIR_KEYWORDS	cf(0)	3	0.503356	0.046724	522, 516, 515	521	13	19235	8.51986	1	0.744707	49.0331
GOTERM_BP_FAT	GO:0051187~cofactor catabolic process	4	0.671141	0.0468537	9703, 6392, 8802, 3419	356	31	13528	4.90323	1	0.7378	56.4789
UP_SEQ_FEATURE	metal ion-binding site:Calcium 3	4	0.671141	0.0469975	341359, 23569, 4321, 5648	520	30	19113	4.90077	1	0.999526	54.8541
GOTERM_BP_FAT	GO:0006733~oxidoreduction coenzyme metabolic process	5	0.838926	0.0471178	64802, 3419, 2819, 229, 27235	356	52	13528	3.65385	1	0.735289	56.6875
GOTERM_BP_FAT	GO:0031399~regulation of protein modification process	14	2.34899	0.0473392	1910, 5719, 5707, 5691, 5690, 5685, 2475, 996, 1020, 183, 5515, 10197, 4771, 894	356	295	13528	1.80339	1	0.732493	56.8617
GOTERM_BP_FAT	GO:0035150~regulation of tube size	5	0.838926	0.049953	8913, 1910, 6647, 183, 4878	356	53	13528	3.58491	1	0.747387	58.8683
GOTERM_BP_FAT	GO:0018904~organic ether metabolic process	5	0.838926	0.049953	1373, 25828, 6583, 1543, 1544	356	53	13528	3.58491	1	0.747387	58.8683
GOTERM_BP_FAT	GO:0006497~protein amino acid lipidation	5	0.838926	0.049953	27315, 284098, 8733, 128869, 5283	356	53	13528	3.58491	1	0.747387	58.8683
GOTERM_BP_FAT	GO:0050880~regulation of blood vessel size	5	0.838926	0.049953	8913, 1910, 6647, 183, 4878	356	53	13528	3.58491	1	0.747387	58.8683
GOTERM_BP_FAT	GO:0001522~pseudouridine synthesis	3	0.503356	0.0507546	55505, 55651, 285367	356	14	13528	8.14286	1	0.748747	59.4658
GOTERM_CC_FAT	GO:0005761~mitochondrial ribosome	5	0.838926	0.0507897	65003, 54948, 64960, 84545, 64981	374	48	12782	3.56005	1	0.578864	51.1955
GOTERM_CC_FAT	GO:0000313~organellar ribosome	5	0.838926	0.0507897	65003, 54948, 64960, 84545, 64981	374	48	12782	3.56005	1	0.578864	51.1955
GOTERM_MF_FAT	GO:0016743~carboxyl- or carbamoyltransferase activity	2	0.33557	0.0512422	790, 5009	338	2	12983	38.4112	1	0.895845	54.3686
GOTERM_MF_FAT	GO:0004086~carbamoyl-phosphate synthase activity	2	0.33557	0.0512422	790, 1373	338	2	12983	38.4112	1	0.895845	54.3686
GOTERM_BP_FAT	GO:0043161~proteasomal ubiquitin-dependent protein catabolic process	7	1.1745	0.051764	996, 5719, 10197, 5707, 5691, 5690, 5685	356	102	13528	2.60784	1	0.751502	60.2065
GOTERM_BP_FAT	GO:0010498~proteasomal protein catabolic process	7	1.1745	0.051764	996, 5719, 10197, 5707, 5691, 5690, 5685	356	102	13528	2.60784	1	0.751502	60.2065
GOTERM_BP_FAT	GO:0006116~NADH oxidation	2	0.33557	0.051797	2819, 229	356	2	13528	38	1	0.747525	60.2306
GOTERM_BP_FAT	GO:0018894~dibenzo-p-dioxin metabolic process	2	0.33557	0.051797	1543, 1544	356	2	13528	38	1	0.747525	60.2306
GOTERM_MF_FAT	GO:0042623~ATPase activity, coupled	13	2.18121	0.0518011	10973, 11104, 11194, 522, 540, 1653, 1161, 55510, 23400, 51428, 11056, 516, 515	338	272	12983	1.83583	1	0.882845	54.7679
GOTERM_BP_FAT	GO:0006396~RNA processing	22	3.69128	0.0524494	5436, 79869, 6638, 65080, 5438, 6218, 51118, 80789, 51692, 11102, 1653, 54931, 23283, 5515, 55505, 79084, 91893, 55651, 64216, 51428, 10940, 27292	356	547	13528	1.52834	1	0.747832	60.7023
SP_PIR_KEYWORDS	transmembrane	152	25.5034	0.0527442	347051, 10897, 8884, 28396, 10342, 284098, 3084, 64801, 1317, 339883, 285440, 6870, 948, 746, 374395, 283130, 127068, 60386, 3135, 4888, 8733, 1798, 540, 9153, 338339, 64221, 4122, 1811, 1814, 7173, 161145, 23061, 154197, 23788, 222487, 51024, 117247, 113829, 3127, 1910, 7102, 441509, 22856, 821, 201305, 23538, 27315, 84888, 6583, 285521, 340348, 51300, 516, 286140, 6476, 341568, 81168, 353514, 5…	521	4973	19235	1.12844	1	0.765307	53.3841
UP_SEQ_FEATURE	domain:ATP-grasp 1	2	0.33557	0.0535726	790, 1373	520	2	19113	36.7558	1	0.999621	59.7334
UP_SEQ_FEATURE	chain:Putative potassium channel regulatory protein	2	0.33557	0.0535726	10206, 283518	520	2	19113	36.7558	1	0.999621	59.7334
UP_SEQ_FEATURE	repeat:1-3; approximate	2	0.33557	0.0535726	23283, 7062	520	2	19113	36.7558	1	0.999621	59.7334
UP_SEQ_FEATURE	chain:Tripartite motif-containing protein 13	2	0.33557	0.0535726	10206, 283518	520	2	19113	36.7558	1	0.999621	59.7334
UP_SEQ_FEATURE	domain:ATP-grasp 2	2	0.33557	0.0535726	790, 1373	520	2	19113	36.7558	1	0.999621	59.7334
GOTERM_MF_FAT	GO:0016887~ATPase activity	15	2.51678	0.0536004	10973, 54617, 11104, 11194, 540, 522, 1653, 55324, 55510, 1161, 23400, 11056, 516, 51428, 515	338	334	12983	1.72506	1	0.876337	56.0314
INTERPRO	IPR001317:Carbamoyl phosphate synthase, GATase region	2	0.33557	0.0536472	790, 1373	454	2	16659	36.6938	1	0.999966	57.8313
INTERPRO	IPR006131:Aspartate/ornithine carbamoyltransferase, Asp/Orn-binding region	2	0.33557	0.0536472	790, 5009	454	2	16659	36.6938	1	0.999966	57.8313
INTERPRO	IPR008066:Cytochrome P450, E-class, group I, CYP1	2	0.33557	0.0536472	1543, 1544	454	2	16659	36.6938	1	0.999966	57.8313
INTERPRO	IPR005480:Carbamoyl phosphate synthetase, large subunit, oligomerisation	2	0.33557	0.0536472	790, 1373	454	2	16659	36.6938	1	0.999966	57.8313
INTERPRO	IPR005483:Carbamoyl phosphate synthase, large subunit	2	0.33557	0.0536472	790, 1373	454	2	16659	36.6938	1	0.999966	57.8313
INTERPRO	IPR005336:Uncharacterised protein family UPF0041	2	0.33557	0.0536472	51660, 25874	454	2	16659	36.6938	1	0.999966	57.8313
INTERPRO	IPR002474:Carbamoyl phosphate synthase, small subunit, N-terminal	2	0.33557	0.0536472	790, 1373	454	2	16659	36.6938	1	0.999966	57.8313
INTERPRO	IPR006275:Carbamoyl phosphate synthase, large subunit, glutamine-dependent	2	0.33557	0.0536472	790, 1373	454	2	16659	36.6938	1	0.999966	57.8313
INTERPRO	IPR006274:Carbamoyl phosphate synthase, small subunit	2	0.33557	0.0536472	790, 1373	454	2	16659	36.6938	1	0.999966	57.8313
INTERPRO	IPR006132:Aspartate/ornithine carbamoyltransferase, carbamoyl-P binding	2	0.33557	0.0536472	790, 5009	454	2	16659	36.6938	1	0.999966	57.8313
INTERPRO	IPR002833:Peptidyl-tRNA hydrolase, PTH2	2	0.33557	0.0536472	51651, 391356	454	2	16659	36.6938	1	0.999966	57.8313
SP_PIR_KEYWORDS	electron transport	7	1.1745	0.0539966	29796, 4707, 6392, 25828, 220002, 27089, 4710	521	100	19235	2.58436	1	0.752791	54.2448
GOTERM_BP_FAT	GO:0051952~regulation of amine transport	4	0.671141	0.0547562	183, 1136, 5742, 1814	356	33	13528	4.60606	1	0.759021	62.3283
CYTOBAND	22cen-q12.3	2	0.33557	0.0549179	29796, 57026	593	4	42222	35.6003	1	0.648288	54.6075
CYTOBAND	3q13.3	2	0.33557	0.0549179	2932, 1814	593	4	42222	35.6003	1	0.648288	54.6075
INTERPRO	IPR000629:RNA helicase, ATP-dependent, DEAD-box, conserved site	4	0.671141	0.0553697	1653, 55510, 51428, 11056	454	32	16659	4.58673	1	0.999858	59.0173
PIR_SUPERFAMILY	PIRSF001090:sucrase/isomaltase	2	0.33557	0.0557222	8972, 6476	210	2	7396	35.219	0.999999	0.999999	52.3834
GOTERM_BP_FAT	GO:0051247~positive regulation of protein metabolic process	12	2.01342	0.0560781	996, 1910, 5719, 183, 10197, 5707, 5691, 894, 5690, 324, 5685, 2475	356	243	13528	1.87654	1	0.763417	63.2313
GOTERM_BP_FAT	GO:0019748~secondary metabolic process	6	1.00671	0.0564662	64802, 3419, 2819, 229, 1543, 1544	356	79	13528	2.88608	1	0.761894	63.4925
GOTERM_BP_FAT	GO:0003013~circulatory system process	10	1.67785	0.0568059	8913, 1910, 6647, 183, 4878, 5742, 4090, 1814, 6870, 1585	356	186	13528	2.04301	1	0.760097	63.7197
GOTERM_BP_FAT	GO:0009165~nucleotide biosynthetic process	10	1.67785	0.0568059	540, 64802, 522, 790, 4878, 7372, 23400, 516, 271, 515	356	186	13528	2.04301	1	0.760097	63.7197
GOTERM_BP_FAT	GO:0008015~blood circulation	10	1.67785	0.0568059	8913, 1910, 6647, 183, 4878, 5742, 4090, 1814, 6870, 1585	356	186	13528	2.04301	1	0.760097	63.7197
GOTERM_BP_FAT	GO:0006812~cation transport	22	3.69128	0.0573553	347051, 8989, 10206, 2701, 8884, 1317, 9390, 788, 2498, 7782, 284525, 540, 522, 3763, 8913, 358, 283518, 222658, 6583, 23400, 516, 515	356	553	13528	1.51175	1	0.759623	64.0843
INTERPRO	IPR012335:Thioredoxin fold	7	1.1745	0.0573782	23341, 2944, 285359, 25828, 79031, 1937, 389207, 10190	454	101	16659	2.54314	1	0.99962	60.3608
GOTERM_CC_FAT	GO:0019008~molybdopterin synthase complex	2	0.33557	0.057514	4338, 4337	374	2	12782	34.1765	1	0.60938	55.7443
CYTOBAND	6p21.3	9	1.51007	0.0576676	3127, 3135, 6046, 7936, 9277, 286140, 4439, 167, 4337	593	295	42222	2.17222	1	0.650437	56.4198
GOTERM_BP_FAT	GO:0044092~negative regulation of molecular function	15	2.51678	0.057822	1910, 5719, 5707, 5691, 5690, 324, 2773, 5685, 996, 5515, 9113, 10197, 4771, 1814, 3656	356	334	13528	1.70659	1	0.758654	64.3913
CYTOBAND	3q13.33	3	0.503356	0.058372	56983, 51300, 4710	593	28	42222	7.62864	1	0.63939	56.8731
GOTERM_BP_FAT	GO:0042157~lipoprotein metabolic process	6	1.00671	0.0589974	27315, 284098, 8733, 128869, 5283, 948	356	80	13528	2.85	1	0.761972	65.1537
UP_SEQ_FEATURE	short sequence motif:DEAD box	4	0.671141	0.0595445	1653, 55510, 51428, 11056	520	33	19113	4.45524	1	0.99966	63.7316
INTERPRO	IPR011989:Armadillo-like helical	8	1.34228	0.0604381	79637, 3836, 3838, 5707, 324, 84947, 2475, 10717	454	128	16659	2.29336	1	0.999304	62.3287
SP_PIR_KEYWORDS	s-adenosyl-l-methionine	7	1.1745	0.0606443	262, 51611, 7172, 55316, 64216, 4337, 27292	521	103	19235	2.50908	1	0.774078	58.5712
UP_SEQ_FEATURE	transmembrane region	150	25.1678	0.0626938	347051, 10897, 8884, 284098, 3084, 64801, 1317, 339883, 285440, 6870, 948, 746, 374395, 283130, 127068, 60386, 3135, 4888, 8733, 1798, 540, 9153, 338339, 64221, 4122, 1811, 1814, 7173, 161145, 23061, 154197, 23788, 222487, 51024, 113829, 3127, 1910, 117247, 7102, 441509, 22856, 821, 201305, 23538, 27315, 84888, 6583, 285521, 340348, 51300, 516, 286140, 6476, 341568, 81168, 353514, 54879, 284525, …	520	4911	19113	1.12266	1	0.999557	65.6867
KEGG_PATHWAY	hsa00020:Citrate cycle (TCA cycle)	4	0.671141	0.0629469	6392, 8802, 3419, 1737	152	31	5085	4.31664	0.999914	0.607893	53.7406
GOTERM_BP_FAT	GO:0009060~aerobic respiration	4	0.671141	0.0632504	9703, 6392, 8802, 3419	356	35	13528	4.34286	1	0.782494	67.7856
GOTERM_MF_FAT	GO:0046933~hydrogen ion transporting ATP synthase activity, rotational mechanism	3	0.503356	0.0634473	522, 516, 515	338	16	12983	7.20211	1	0.904522	62.3823
GOTERM_BP_FAT	GO:0000278~mitotic cell cycle	16	2.68456	0.0640285	5719, 3838, 5707, 10534, 3082, 5691, 5690, 324, 11104, 5685, 996, 9039, 29901, 9113, 10197, 894	356	370	13528	1.64324	1	0.7831	68.2463
SMART	SM00490:HELICc	6	1.00671	0.0651226	1653, 10973, 54617, 55510, 51428, 11056	186	106	9079	2.76293	0.999971	0.994586	55.4567
GOTERM_BP_FAT	GO:0003018~vascular process in circulatory system	5	0.838926	0.0654976	8913, 1910, 6647, 183, 4878	356	58	13528	3.27586	1	0.787318	69.0994
GOTERM_BP_FAT	GO:0042158~lipoprotein biosynthetic process	5	0.838926	0.0654976	27315, 284098, 8733, 128869, 5283	356	58	13528	3.27586	1	0.787318	69.0994
CYTOBAND	7q32.1	3	0.503356	0.0659673	55798, 340348, 23382	593	30	42222	7.12007	1	0.670774	61.4908
SMART	SM00280:KAZAL	4	0.671141	0.0667782	84519, 124857, 64093, 10468	186	46	9079	4.24451	0.999978	0.971867	56.3949
GOTERM_BP_FAT	GO:0006352~transcription initiation	6	1.00671	0.0669736	5436, 6908, 5438, 6884, 2958, 6881	356	83	13528	2.74699	1	0.791414	69.9347
GOTERM_BP_FAT	GO:0044042~glucan metabolic process	4	0.671141	0.0677124	1373, 2932, 8908, 8972	356	36	13528	4.22222	1	0.791705	70.3448
GOTERM_BP_FAT	GO:0007422~peripheral nervous system development	4	0.671141	0.0677124	1020, 1910, 6647, 183	356	36	13528	4.22222	1	0.791705	70.3448
GOTERM_BP_FAT	GO:0010741~negative regulation of protein kinase cascade	4	0.671141	0.0677124	5515, 4771, 324, 1814	356	36	13528	4.22222	1	0.791705	70.3448
GOTERM_BP_FAT	GO:0006073~cellular glucan metabolic process	4	0.671141	0.0677124	1373, 2932, 8908, 8972	356	36	13528	4.22222	1	0.791705	70.3448
CYTOBAND	5q21-q22	2	0.33557	0.0681702	6728, 324	593	5	42222	28.4803	1	0.668869	62.7415
COG_ONTOLOGY	Transcription	5	0.838926	0.0683763	65080, 6908, 5438, 84172, 2958	62	50	1950	3.14516	0.77403	0.77403	42.1245
GOTERM_BP_FAT	GO:0034654~nucleobase, nucleoside, nucleotide and nucleic acid biosynthetic process	10	1.67785	0.0683957	540, 64802, 522, 790, 4878, 7372, 23400, 516, 271, 515	356	193	13528	1.96891	1	0.791718	70.7193
GOTERM_BP_FAT	GO:0034404~nucleobase, nucleoside and nucleotide biosynthetic process	10	1.67785	0.0683957	540, 64802, 522, 790, 4878, 7372, 23400, 516, 271, 515	356	193	13528	1.96891	1	0.791718	70.7193
GOTERM_BP_FAT	GO:0005996~monosaccharide metabolic process	11	1.84564	0.0684273	64080, 4122, 1373, 2932, 2819, 229, 1737, 8908, 3795, 1798, 2203	356	222	13528	1.88288	1	0.788514	70.7365
OMIM_DISEASE	Mitochondrial complex III deficiency	2	0.33557	0.0686652	617, 27089	87	3	3671	28.1303	0.999996	0.999996	58.2276
GOTERM_CC_FAT	GO:0045263~proton-transporting ATP synthase complex, coupling factor F(o)	3	0.503356	0.0694346	522, 516, 515	374	15	12782	6.83529	1	0.665272	62.8557
GOTERM_MF_FAT	GO:0002039~p53 binding	3	0.503356	0.0707076	1020, 10197, 2932	338	17	12983	6.77845	1	0.917042	66.5049
GOTERM_MF_FAT	GO:0030546~receptor activator activity	3	0.503356	0.0707076	1020, 3084, 221504	338	17	12983	6.77845	1	0.917042	66.5049
SMART	SM00487:DEXDc	6	1.00671	0.0715925	1653, 10973, 54617, 55510, 51428, 11056	186	109	9079	2.68689	0.99999	0.943782	59.021
GOTERM_BP_FAT	GO:0042310~vasoconstriction	3	0.503356	0.0720721	8913, 1910, 183	356	17	13528	6.70588	1	0.802686	72.6592
GOTERM_BP_FAT	GO:0006000~fructose metabolic process	3	0.503356	0.0720721	229, 3795, 2203	356	17	13528	6.70588	1	0.802686	72.6592
GOTERM_BP_FAT	GO:0009743~response to carbohydrate stimulus	5	0.838926	0.0723432	25828, 8890, 229, 3795, 6476	356	60	13528	3.16667	1	0.800712	72.7974
GOTERM_BP_FAT	GO:0044275~cellular carbohydrate catabolic process	6	1.00671	0.0726083	57733, 1373, 2819, 229, 1737, 8972	356	85	13528	2.68235	1	0.798731	72.9319
SMART	SM00225:BTB	8	1.34228	0.0732158	10206, 121551, 283518, 7709, 222658, 27107, 23276, 221504	186	179	9079	2.18153	0.999992	0.905303	59.8732
UP_SEQ_FEATURE	active site:Nucleophile	10	1.67785	0.0732867	57733, 4122, 57026, 25828, 10404, 2595, 8972, 285148, 56954, 6476	520	189	19113	1.94475	1	0.99977	71.561
SMART	SM00382:AAA	7	1.1745	0.0737926	10730, 10973, 55324, 11104, 11321, 11194, 617	186	144	9079	2.3728	0.999993	0.861973	60.1722
CYTOBAND	6q25.3	3	0.503356	0.07387	100131205, 84947, 154197	593	32	42222	6.67506	1	0.685507	65.8048
CYTOBAND	2p25.1	3	0.503356	0.07387	79954, 285148, 51692	593	32	42222	6.67506	1	0.685507	65.8048
GOTERM_CC_FAT	GO:0030529~ribonucleoprotein complex	22	3.69128	0.0745685	6638, 65080, 6728, 6218, 51118, 51081, 79050, 1653, 100131205, 2197, 54948, 65003, 55505, 55651, 740, 64960, 23107, 84545, 84311, 51428, 10940, 64981	374	515	12782	1.45997	1	0.677428	65.5787
GOTERM_MF_FAT	GO:0008565~protein transporter activity	6	1.00671	0.0756792	27315, 3836, 3838, 285521, 84311, 10717	338	87	12983	2.64905	1	0.920972	69.0805
GOTERM_MF_FAT	GO:0004045~aminoacyl-tRNA hydrolase activity	2	0.33557	0.0758729	51651, 391356	338	3	12983	25.6075	1	0.911392	69.177
SP_PIR_KEYWORDS	proteinase	3	0.503356	0.0759312	5691, 5690, 5685	521	17	19235	6.51519	1	0.831172	67.1199
UP_SEQ_FEATURE	repeat:2-3	3	0.503356	0.0765177	23283, 7062, 821	520	17	19113	6.48631	1	0.999707	73.1555
GOTERM_BP_FAT	GO:0009750~response to fructose stimulus	2	0.33557	0.0766833	3795, 6476	356	3	13528	25.3333	1	0.813651	74.9215
GOTERM_BP_FAT	GO:0032568~general transcription from RNA polymerase II promoter	2	0.33557	0.0766833	6908, 2958	356	3	13528	25.3333	1	0.813651	74.9215
INTERPRO	IPR013816:ATP-grasp fold, subdomain 2	3	0.503356	0.0766939	790, 1373, 2937	454	17	16659	6.47538	1	0.999744	71.3376
GOTERM_BP_FAT	GO:0006940~regulation of smooth muscle contraction	4	0.671141	0.0770509	6647, 1136, 5742, 6870	356	38	13528	4	1	0.812153	75.094
UP_SEQ_FEATURE	repeat:ARM 2	4	0.671141	0.078428	79637, 3836, 3838, 324	520	37	19113	3.9736	1	0.999587	74.0583
KEGG_PATHWAY	hsa00051:Fructose and mannose metabolism	4	0.671141	0.0786479	4351, 229, 3795, 2203	152	34	5085	3.93576	0.999992	0.657785	62.1397
INTERPRO	IPR000225:Armadillo	4	0.671141	0.0786591	79637, 3836, 3838, 324	454	37	16659	3.9669	1	0.999521	72.2782
INTERPRO	IPR014014:RNA helicase, DEAD-box type, Q motif	4	0.671141	0.0786591	1653, 55510, 51428, 11056	454	37	16659	3.9669	1	0.999521	72.2782
SMART	SM00650:rADc	2	0.33557	0.0790618	64216, 27292	186	4	9079	24.4059	0.999997	0.838579	62.8096
GOTERM_MF_FAT	GO:0016879~ligase activity, forming carbon-nitrogen bonds	11	1.84564	0.0790846	10093, 790, 26234, 9039, 1373, 2937, 6613, 1161, 8924, 9654, 9690	338	231	12983	1.82911	1	0.910672	70.7366
UP_SEQ_FEATURE	domain:P-type 2	2	0.33557	0.0792749	8972, 6476	520	3	19113	24.5038	1	0.999381	74.4493
UP_SEQ_FEATURE	domain:P-type 1	2	0.33557	0.0792749	8972, 6476	520	3	19113	24.5038	1	0.999381	74.4493
UP_SEQ_FEATURE	repeat:1-2; approximate	2	0.33557	0.0792749	23283, 7062	520	3	19113	24.5038	1	0.999381	74.4493
INTERPRO	IPR005612:CCAAT-binding factor	2	0.33557	0.079384	64318, 79050	454	3	16659	24.4626	1	0.999102	72.6178
INTERPRO	IPR011607:MGS-like	2	0.33557	0.079384	790, 1373	454	3	16659	24.4626	1	0.999102	72.6178
INTERPRO	IPR011702:Glutamine amidotransferase superfamily	2	0.33557	0.079384	790, 1373	454	3	16659	24.4626	1	0.999102	72.6178
GOTERM_BP_FAT	GO:0019438~aromatic compound biosynthetic process	3	0.503356	0.0797172	7390, 4338, 4337	356	18	13528	6.33333	1	0.820181	76.3124
CYTOBAND	2q35	4	0.671141	0.0805966	80086, 1373, 79840, 79065	593	72	42222	3.95559	1	0.705195	69.1187
GOTERM_BP_FAT	GO:0033555~multicellular organismal response to stress	4	0.671141	0.0819208	8989, 1910, 2701, 627	356	39	13528	3.89744	1	0.825966	77.2767
SP_PIR_KEYWORDS	rrna processing	5	0.838926	0.0827324	55505, 55651, 51118, 64216, 27292	521	61	19235	3.02618	1	0.842451	70.3692
INTERPRO	IPR013785:Aldolase-type TIM barrel	4	0.671141	0.0837555	7372, 229, 4337, 54511	454	38	16659	3.86251	1	0.998887	74.5846
INTERPRO	IPR011545:DNA/RNA helicase, DEAD/DEAH box type, N-terminal	5	0.838926	0.0840598	1653, 10973, 55510, 51428, 11056	454	61	16659	3.00769	1	0.998167	74.7164
KEGG_PATHWAY	hsa03022:Basal transcription factors	4	0.671141	0.0842273	6908, 6884, 2958, 6881	152	35	5085	3.82331	0.999997	0.652102	64.7706
GOTERM_MF_FAT	GO:0015078~hydrogen ion transmembrane transporter activity	6	1.00671	0.0846952	522, 1351, 29796, 516, 515, 27089	338	90	12983	2.56075	1	0.916407	73.286
GOTERM_CC_FAT	GO:0034747~Axin-APC-beta-catenin-GSK3B complex	2	0.33557	0.0850216	2932, 324	374	3	12782	22.7843	1	0.712745	70.5604
CYTOBAND	Xq27.3	3	0.503356	0.0862503	574512, 574509, 574510	593	35	42222	6.10291	1	0.718012	71.6706
SP_PIR_KEYWORDS	chromoprotein	5	0.838926	0.0866481	5742, 1543, 7173, 1544, 1585	521	62	19235	2.97737	1	0.842323	72.1019
GOTERM_BP_FAT	GO:0006769~nicotinamide metabolic process	4	0.671141	0.08692	64802, 3419, 2819, 229	356	40	13528	3.8	1	0.841604	79.329
GOTERM_BP_FAT	GO:0046496~nicotinamide nucleotide metabolic process	4	0.671141	0.08692	64802, 3419, 2819, 229	356	40	13528	3.8	1	0.841604	79.329
GOTERM_BP_FAT	GO:0008585~female gonad development	5	0.838926	0.0870746	6647, 183, 8890, 894, 10468	356	64	13528	2.96875	1	0.839399	79.3896
BIOCARTA	h_alkPathway:ALK in cardiac myocytes	4	0.671141	0.0873771	4878, 2932, 4090, 324	46	34	1437	3.67519	0.999334	0.974198	62.1687
GOTERM_BP_FAT	GO:0032270~positive regulation of cellular protein metabolic process	11	1.84564	0.0875314	996, 1910, 5719, 183, 10197, 5707, 5691, 894, 5690, 5685, 2475	356	233	13528	1.79399	1	0.838274	79.5677
GOTERM_BP_FAT	GO:0050433~regulation of catecholamine secretion	3	0.503356	0.0876006	183, 5742, 1814	356	19	13528	6	1	0.835794	79.5945
GOTERM_BP_FAT	GO:0014073~response to tropane	3	0.503356	0.0876006	1020, 1814, 6870	356	19	13528	6	1	0.835794	79.5945
GOTERM_BP_FAT	GO:0042220~response to cocaine	3	0.503356	0.0876006	1020, 1814, 6870	356	19	13528	6	1	0.835794	79.5945
GOTERM_BP_FAT	GO:0009057~macromolecule catabolic process	28	4.69799	0.0877565	5719, 1373, 8924, 5685, 10425, 2475, 948, 10730, 10197, 6613, 8972, 286140, 9690, 10940, 85015, 1642, 26234, 6647, 5707, 5691, 5690, 1776, 996, 1020, 9039, 84993, 6050, 30837	356	781	13528	1.36236	1	0.833631	79.6549
KEGG_PATHWAY	hsa04614:Renin-angiotensin system	3	0.503356	0.0890675	183, 290, 2028	152	17	5085	5.90364	0.999999	0.644179	66.9161
GOTERM_BP_FAT	GO:0042063~gliogenesis	5	0.838926	0.0909682	1020, 6647, 183, 8890, 4771	356	65	13528	2.92308	1	0.842076	80.8616
GOTERM_BP_FAT	GO:0009820~alkaloid metabolic process	4	0.671141	0.092045	64802, 3419, 2819, 229	356	41	13528	3.70732	1	0.84306	81.2509
UP_SEQ_FEATURE	domain:BTB	8	1.34228	0.0925743	10206, 121551, 283518, 7709, 222658, 27107, 23276, 221504	520	142	19113	2.07075	1	0.999719	79.9087
INTERPRO	IPR001353:Proteasome, subunit alpha/beta	3	0.503356	0.0931041	5691, 5690, 5685	454	19	16659	5.79376	1	0.998516	78.3555
GOTERM_BP_FAT	GO:0016567~protein ubiquitination	7	1.1745	0.0931601	26234, 23512, 1161, 30837, 8924, 9690, 1642	356	119	13528	2.23529	1	0.84415	81.6461
GOTERM_MF_FAT	GO:0070003~threonine-type peptidase activity	3	0.503356	0.093944	5691, 5690, 5685	338	20	12983	5.76169	1	0.929443	77.0411
GOTERM_MF_FAT	GO:0004298~threonine-type endopeptidase activity	3	0.503356	0.093944	5691, 5690, 5685	338	20	12983	5.76169	1	0.929443	77.0411
CYTOBAND	6p24.2	2	0.33557	0.094121	644378, 55003	593	7	42222	20.343	1	0.738431	74.8984
CYTOBAND	6q21-q22	2	0.33557	0.094121	262, 117247	593	7	42222	20.343	1	0.738431	74.8984
GOTERM_BP_FAT	GO:0006364~rRNA processing	6	1.00671	0.0942895	55505, 55651, 6218, 51118, 64216, 27292	356	92	13528	2.47826	1	0.845264	82.0383
GOTERM_BP_FAT	GO:0033273~response to vitamin	5	0.838926	0.0949438	10626, 7037, 7782, 1543, 6476	356	66	13528	2.87879	1	0.844842	82.262
GOTERM_BP_FAT	GO:0008299~isoprenoid biosynthetic process	3	0.503356	0.0957045	1543, 1798, 27235	356	20	13528	5.7	1	0.844765	82.5187
GOTERM_BP_FAT	GO:0051181~cofactor transport	3	0.503356	0.0957045	8884, 788, 6583	356	20	13528	5.7	1	0.844765	82.5187
GOTERM_BP_FAT	GO:0001990~regulation of systemic arterial blood pressure by hormone	3	0.503356	0.0957045	183, 1814, 1585	356	20	13528	5.7	1	0.844765	82.5187
GOTERM_BP_FAT	GO:0048265~response to pain	3	0.503356	0.0957045	8989, 1910, 2701	356	20	13528	5.7	1	0.844765	82.5187
GOTERM_BP_FAT	GO:0019362~pyridine nucleotide metabolic process	4	0.671141	0.0972922	64802, 3419, 2819, 229	356	42	13528	3.61905	1	0.847281	83.0432
GOTERM_BP_FAT	GO:0006090~pyruvate metabolic process	4	0.671141	0.0972922	2819, 229, 1737, 2203	356	42	13528	3.61905	1	0.847281	83.0432
GOTERM_BP_FAT	GO:0042594~response to starvation	4	0.671141	0.0972922	1373, 229, 6476, 79065	356	42	13528	3.61905	1	0.847281	83.0432
GOTERM_MF_FAT	GO:0015405~P-P-bond-hydrolysis-driven transmembrane transporter activity	7	1.1745	0.097972	540, 522, 23400, 11194, 516, 84311, 515	338	122	12983	2.20392	1	0.930068	78.5172
GOTERM_MF_FAT	GO:0015399~primary active transmembrane transporter activity	7	1.1745	0.097972	540, 522, 23400, 11194, 516, 84311, 515	338	122	12983	2.20392	1	0.930068	78.5172
GOTERM_BP_FAT	GO:0014070~response to organic cyclic substance	7	1.1745	0.0989414	1020, 25828, 1136, 894, 1814, 1543, 6870	356	121	13528	2.19835	1	0.84991	83.5724
GOTERM_MF_FAT	GO:0016433~rRNA (adenine) methyltransferase activity	2	0.33557	0.0998661	64216, 27292	338	4	12983	19.2056	1	0.92647	79.1803
GOTERM_MF_FAT	GO:0043125~ErbB-3 class receptor binding	2	0.33557	0.0998661	1020, 3084	338	4	12983	19.2056	1	0.92647	79.1803
GOTERM_MF_FAT	GO:0008538~proteasome activator activity	2	0.33557	0.0998661	10197, 11047	338	4	12983	19.2056	1	0.92647	79.1803
GOTERM_MF_FAT	GO:0008649~rRNA methyltransferase activity	2	0.33557	0.0998661	64216, 27292	338	4	12983	19.2056	1	0.92647	79.1803
GOTERM_MF_FAT	GO:0050321~tau-protein kinase activity	2	0.33557	0.0998661	1020, 2932	338	4	12983	19.2056	1	0.92647	79.1803
GOTERM_MF_FAT	GO:0000179~rRNA (adenine-N6,N6-)-dimethyltransferase activity	2	0.33557	0.0998661	64216, 27292	338	4	12983	19.2056	1	0.92647	79.1803
