# Supplementary material for: Genomic similarity between gastroesophageal junction and esophageal Barrett's adenocarcinomas
Source: Oncotarget. 2016 Jun 23;7(34):54867–82. doi: 10.18632/oncotarget.10253 (PMC5342387; doi:10.18632/oncotarget.10253)
Supplement: Supplementary file 8 [file oncotarget-07-54867-s008.xlsx]

## Sheet: Sup Table S8
Sup Table S8: Top overall survival genes from univariate Cox analysis
				All EACs with > 3 mo survivial (n=116)			GEJAC subset (n=67)		tEAC subset (n=49)
PROBE ID	SYMBOL	Name	EntrezGene	relative risk (95% interval)	log-rank p value	FDR adjusted p value	Rel Risk	log-rank p value	Rel Risk	log-rank p value
16920454	ZNF217	zinc finger protein 217	7764	2.3 (1.6-3.3)	2.02E-06	0.0538168	4.3	1.4E-06	1.5	0.089
17058731	GTF2IP1	general transcription factor IIi, pseudogene 1	2970	5.1 (2.3-11.3)	4.74E-05	0.289039	7.2	0.0019	3.2	0.022
17046886	GTF2IP1	general transcription factor IIi, pseudogene 1	2970	5.0 (2.3-11.0)	4.92E-05	0.289039	7.1	0.0017	3.1	0.024
17058142	ZNF117	zinc finger protein 117	51351	1.5 (1.2-1.8)	6.74E-05	0.289039	1.4	0.0169	1.5	0.002
16990379	PCDHGB8P	protocadherin gamma subfamily B, 8 pseudogene	56120	1.7 (1.3-2.3)	7.76E-05	0.289039	1.8	0.001	1.8	0.024
16990329	PCDHB19P	protocadherin beta 19 pseudogene	84054	1.6 (1.2-2.0)	1.25E-04	0.289039	1.8	1.6E-04	1.4	0.170
16866702	MEX3D	mex-3 homolog D (C. elegans)	399664	2.5 (1.6-4.1)	1.08E-04	0.289039	2.7	0.0047	2.2	0.018
16990778	SPINK13	serine peptidase inhibitor, Kazal type 13 (putative)	153218	1.6 (1.3-2.1)	1.25E-04	0.289039	1.7	0.0609	1.7	3.4E-04
16825443	PLA2G10	phospholipase A2, group X	8399	1.3 (1.2-1.6)	1.21E-04	0.289039	1.5	2.8E-04	1.2	0.224
17057922	FKBP9L	FK506 binding protein 9-like	360132	1.5 (1.2-1.8)	1.58E-04	0.300024	1.5	0.0013	1.4	0.048
16990334	PCDHGA6	protocadherin gamma subfamily A, 6	56109	1.8 (1.3-2.3)	1.49E-04	0.300024	1.8	0.0024	1.8	0.033
16774851	KCNRG	potassium channel regulator	283518	0.5 (0.4-0.7)	1.12E-04	0.289039	0.4	1.9E-04	0.8	0.477
16798654	LOC100130111	uncharacterized LOC100130111	100130111	0.5 (0.3-0.7)	9.18E-05	0.289039	0.5	0.002	0.6	0.073
16833449	PIGW	phosphatidylinositol glycan anchor biosynthesis, class W	284098	0.4 (0.3-0.7)	1.30E-04	0.289039	0.2	6.8E-07	1.0	0.991
