# Supplementary material for: Genomic similarity between gastroesophageal junction and esophageal Barrett's adenocarcinomas
Source: Oncotarget. 2016 Jun 23;7(34):54867–82. doi: 10.18632/oncotarget.10253 (PMC5342387; doi:10.18632/oncotarget.10253)
Supplement: Supplementary file 9 [file oncotarget-07-54867-s009.xlsx]

## Sheet: Sup Table S9
	Sup Table S9: Subset of our 49 cell surface genes previously associated with EAC in multi-gene studies
	Symbol	Entrez	Description	Role	EAC related study	Result summary
	AQP9	366	Aquaporin 9	water-selective membrane channel	Greenawalt-2007	up in EAC relative to BE
	CDH11	1009	Cadherin-11	calcium-dependent cell-cell adhesion	Kim-2010	up in poor vs better prognosis EAC
	CLDN3	1365	Claudin 3	integral tight junction protein	Dahlberg-2004	discriminated EAC from both NE and NG
	CXCL10	3627	Chemokine (C-X-C Motif) Ligand 10	chemokine/ligand for the CXCR3 receptor	Pennathur-2013	up in a subset of bad prognosis EAC vs good prognosis
	FAP	2191	Fibroblast Activation Protein, Alpha	serine protease involved in EMT interactions	Pennathur-2013	up in a subset of bad prognosis EAC vs good prognosis
	FCER1G	2207	Fc Fragment Of IgE, High Affinity I, Receptor For; Gamma Polypeptide	IgG binding and IgE receptor activity	Pennathur-2013	up in a subset of bad prognosis EAC vs good prognosis
	HLA-DRA	3122	Major Histocompatibility Complex, Class II, DR Alpha	MHC class II receptor activity	Kimchi-2005	up in EAC & BE relative to NE
	ICAM1	3383	Intercellular Adhesion Molecule 1	trans-endothelial migration	Pennathur-2013	up in a subset of bad prognosis EAC vs good prognosis
	IFI30	10437	Interferon, Gamma-Inducible Protein 30	thiol reductase that reduces protein disulfide bonds	Kimchi-2005	increasing progression from NE to BE to EAC
	LY6E	4061	Lymphocyte Antigen 6 Complex, Locus E	Akt Signaling and CDK-mediated phosphorylation	Razvi-2007	up in EAC relative to BE
	PDGFRB	5159	Platelet-Derived Growth Factor Receptor, Beta Polypeptide	surface tyrosine kinase receptor, paralog of FGFR3	Hao-2006	up in EAC relative to BE and NE
	PLAU	5328	Plasminogen Activator, Urokinase	serine protease involved in ECM degradation	Wang-2006	up in EAC relative to BE
					Greenawalt-2007	up in EAC relative to BE
					Nancarrow-2011	up in EAC relative to BE
					Pennathur-2013	up in a subset of bad prognosis EAC vs good prognosis
	PTGS2	5743	Prostaglandin-Endoperoxide Synthase 2	catalyzes rate-limiting step of prostaglandin production	Hao-2006	up in EAC relative to BE and NE
					Greenawalt-2007	up in EAC relative to BE
					Botelho-2010	up in EAC relative to BE
	SPARC	6678	Secreted Protein, Acidic, Cysteine-Rich	calcium ion and extracellular matrix binding	Hao-2006	up in EAC relative to BE and NE
					Greenawalt-2007	up in EAC relative to BE
					Razvi-2007	up in EAC relative to BE
					Kim-2010	up in poor vs better prognosis EAC
					Botelho-2010	up in EAC relative to BE
	SULF1	23213	Sulfatase 1	extracellular heparan sulfate endosulfatase	Pennathur-2013	up in a subset of bad prognosis EAC vs good prognosis
	TGM2	7052	Transglutaminase 2	protein-glutamine gamma-glutamyltransferase activity	Pennathur-2013	up in a subset of bad prognosis EAC vs good prognosis
	TNFRSF12A	51330	Tumor Necrosis Factor Receptor Superfamily, Member 12A	Akt Signaling - angiogenesis, proliferation and cellular adhesion related	Wang-2006	up in EAC relative to BE
	References
	Dahlberg PS, Ferrin LF, Grindle SM, Nelson CM, Hoang CD, Jacobson B. Gene expression profiles in esophageal adenocarcinoma. The Annals of thoracic surgery. 2004;77:1008-15.
	Kimchi ET, Posner MC, Park JO, Darga TE, Kocherginsky M, Karrison T, et al. Progression of Barrett ' s Metaplasia to Adenocarcinoma Is Associated with the Suppression of the Transcriptional Programs of Epidermal Differentiation Progression of Barrett ’ s Metaplasia to Adenocarcinoma Is Associated with the Suppression of the Trans. Cancer research. 2005;65:3146-54.
	Hao Y, Triadafilopoulos G, Sahbaie P, Young HS, Bishr M, Lowe AW. Gene Expression Profiling Reveals Stromal Genes Expressed in Common Between Barrett’s Esophagus and Adenocarcinoma. Gastroenterology. 2006;131:925-33.
	Wang S, Zhan M, Yin J, Abraham JM, Mori Y, Sato F, et al. Transcriptional profiling suggests that Barrett's metaplasia is an early intermediate stage in esophageal adenocarcinogenesis. Oncogene. 2006;25:3346-56.
	Greenawalt DM, Duong C, Smyth GK, Ciavarella ML, Thompson NJ, Tiang T, et al. Gene expression profiling of esophageal cancer: comparative analysis of Barrett's esophagus, adenocarcinoma, and squamous cell carcinoma. International journal of cancer Journal international du cancer. 2007;120:1914-21.
	Razvi MH, Peng D, Dar AA, Powell SM, Jr HFF, Moskaluk CA, et al. Transcriptional Oncogenomic Hot Spots in Barrett ’ s Adenocarcinomas: Serial Analysis of Gene Expression. 2007;928:914-28.
	Botelho NK, Schneiders FI, Lord SJ, Freeman AK, Tyagi S, Nancarrow DJ, et al. Gene expression alterations in formalin-fixed, paraffin-embedded Barrett esophagus and esophageal adenocarcinoma tissues. Cancer biology & therapy. 2010;10:172-9.
	Kim SM, Park Y-Y, Park ES, Cho JY, Izzo JG, Zhang D, et al. Prognostic biomarkers for esophageal adenocarcinoma identified by analysis of tumor transcriptome. PloS one. 2010;5:e15074.
	Nancarrow DJ, Clouston AD, Smithers BM, Gotley DC, Drew Pa, Watson DI, et al. Whole genome expression array profiling highlights differences in mucosal defense genes in Barrett's esophagus and esophageal adenocarcinoma. PloS one. 2011;6:e22513.
	Pennathur A, Xi L, Litle VR, Gooding WE, Krasinskas A, Landreneau RJ, et al. Gene expression profiles in esophageal adenocarcinoma predict survival after resection. The Journal of thoracic and cardiovascular surgery. 2013;145:505-12; discussion 12-3.
